# Supplementary material for: Impact of memory T cells on SARS-CoV-2 vaccine response in hematopoietic stem cell transplant
Source: PLoS One. 2025 Apr 28;20(4):e0320744. doi: 10.1371/journal.pone.0320744 (PMC12036906; doi:10.1371/journal.pone.0320744)
Supplement: S4 Table — Differential gene expression results between pre and post vaccination of all cohorts (control, good T cell responders, poor T cell responders), as well between each of the cohorts at both pre and post vaccination timepoints. Includes results of pathway and gene set enrichment analysis from EnrichR for the comparison at the pre-vaccination time point between good and poor responders. (XLSX) [file pone.0320744.s007.xlsx]

## Sheet: preVpost.all_groups
	p_val	avg_log2FC	pct.1	pct.2	p_val_adj
PIK3R1	1.1199e-177	-0.542319	0.367	0.448	2.63523e-173
WHAMM	4.10858e-150	-0.537927	0.191	0.265	9.6679e-146
SBDS	4.55068e-149	-0.502841	0.287	0.362	1.07082e-144
NR4A2	2.62984e-96	-0.500252	0.194	0.253	6.18828e-92
YPEL5	1.28024e-136	-0.461368	0.245	0.319	3.01253e-132
RBM38	4.37652e-129	-0.429994	0.333	0.403	1.02984e-124
MAPK1IP1L	6.60607e-104	-0.421948	0.254	0.316	1.55447e-99
LEPROTL1	1.37163e-232	-0.414208	0.545	0.629	3.22759e-228
CLDND1	7.06639e-99	-0.40556	0.224	0.287	1.66279e-94
RNMT	3.01142e-101	-0.397741	0.205	0.267	7.08617e-97
RNF125	5.79181e-94	-0.39667	0.25	0.31	1.36287e-89
DDX21	1.39711e-85	-0.389553	0.298	0.354	3.28754e-81
CHD1	3.58053e-90	-0.388558	0.242	0.302	8.42535e-86
GPR183	1.50772e-104	-0.378119	0.205	0.27	3.54781e-100
SELENOK	6.64474e-95	-0.374535	0.303	0.363	1.56357e-90
ELF1	1.96654e-102	-0.365377	0.421	0.479	4.62747e-98
LINC01578	6.65033e-199	-0.36257	0.726	0.774	1.56489e-194
BCAS2	2.67447e-89	-0.35416	0.195	0.253	6.29329e-85
EIF1	0	-0.353563	0.998	0.998	0
GSPT1	1.10219e-75	-0.351802	0.277	0.332	2.59356e-71
PPP1R15A	1.04839e-87	-0.346125	0.373	0.433	2.46698e-83
HSPA9	1.03394e-102	-0.343154	0.279	0.346	2.43296e-98
FTH1	1.57843e-275	-0.341776	0.996	0.997	3.71421e-271
EML4	1.90482e-77	-0.339547	0.427	0.48	4.48224e-73
REL	1.65791e-68	-0.331336	0.206	0.257	3.90123e-64
CCDC59	5.44248e-77	-0.329975	0.239	0.294	1.28067e-72
SLC2A3	1.21202e-63	-0.320394	0.373	0.421	2.852e-59
AL138963.4	1.43352e-59	-0.314473	0.395	0.442	3.37322e-55
DNAJB6	5.96476e-59	-0.313814	0.25	0.297	1.40357e-54
HERPUD1	5.4294e-58	-0.311413	0.247	0.294	1.27759e-53
RHOH	5.52261e-105	-0.309488	0.418	0.483	1.29952e-100
CD55	1.94117e-91	-0.306839	0.262	0.326	4.56776e-87
HEBP2	2.82082e-88	-0.302846	0.266	0.328	6.63767e-84
G3BP2	4.24334e-75	-0.301526	0.276	0.332	9.985e-71
BCLAF1	1.03215e-78	-0.301413	0.373	0.429	2.42875e-74
RBM39	2.43431e-120	-0.301411	0.695	0.735	5.72818e-116
HSPA5	1.17683e-54	-0.294678	0.418	0.46	2.7692e-50
SNHG15	1.20363e-49	-0.289408	0.214	0.256	2.83227e-45
CUL3	4.07449e-60	-0.288025	0.202	0.25	9.58767e-56
RPS4Y1	5.25562e-90	-0.287097	0.377	0.443	1.2367e-85
NOP58	2.73036e-70	-0.279881	0.306	0.361	6.42481e-66
JUND	2.42436e-123	-0.279633	0.935	0.943	5.70475e-119
SNHG3	9.34728e-67	-0.278746	0.22	0.272	2.19951e-62
SFXN1	2.18619e-52	-0.274351	0.229	0.273	5.14432e-48
RSRC2	7.88849e-67	-0.270417	0.283	0.337	1.85624e-62
NFKB1	3.50251e-52	-0.267811	0.244	0.29	8.24177e-48
RGCC	1.15047e-49	-0.267639	0.313	0.357	2.70718e-45
TNFAIP3	5.45651e-52	-0.26697	0.522	0.568	1.28397e-47
OXNAD1	8.26671e-87	-0.266838	0.317	0.383	1.94524e-82
CD69	2.17206e-78	-0.263313	0.57	0.616	5.11108e-74
STRAP	8.28178e-60	-0.262649	0.268	0.318	1.94879e-55
FOXP1	8.84834e-94	-0.26257	0.472	0.536	2.0821e-89
LTB	3.47762e-166	-0.259874	0.82	0.871	8.18318e-162
MT-ATP6	4.67919e-294	-0.258365	0.995	0.996	1.10106e-289
CCNL1	5.181e-66	-0.2574	0.509	0.553	1.21914e-61
AIMP1	1.5539e-56	-0.255415	0.232	0.28	3.65648e-52
MALT1	2.86793e-42	-0.255048	0.214	0.254	6.74852e-38
EIF1B	2.53007e-53	-0.252925	0.252	0.299	5.9535e-49
CWC15	7.2563e-57	-0.252202	0.228	0.276	1.70748e-52
WTAP	3.9611e-62	-0.251214	0.294	0.347	9.32087e-58
C5orf56	5.16446e-45	0.251437	0.307	0.265	1.21525e-40
IFI16	1.05239e-50	0.252601	0.283	0.238	2.47638e-46
AHNAK	2.89561e-47	0.25569	0.59	0.559	6.81366e-43
IL32	1.62678e-227	0.25816	0.938	0.904	3.82799e-223
CD53	8.28844e-106	0.262778	0.534	0.464	1.95035e-101
CLIC1	3.66917e-108	0.264707	0.668	0.616	8.63392e-104
PSME2	4.90208e-99	0.265172	0.634	0.58	1.15351e-94
TXNIP	6.63619e-293	0.265384	0.979	0.953	1.56156e-288
CST7	8.54681e-54	0.271998	0.36	0.312	2.01115e-49
PSMB9	3.28315e-120	0.27264	0.68	0.622	7.72558e-116
KLRK1	7.72063e-32	0.277531	0.277	0.245	1.81674e-27
SPN	4.90576e-83	0.287954	0.363	0.3	1.15437e-78
MBP	2.44642e-88	0.288531	0.408	0.343	5.75668e-84
RESF1	5.2926e-89	0.294582	0.487	0.424	1.2454e-84
CCND3	2.46057e-192	0.294849	0.677	0.59	5.78996e-188
DYNLL1	2.24452e-95	0.298907	0.366	0.297	5.28158e-91
CD2	1.50639e-113	0.298937	0.584	0.52	3.54468e-109
ID2	5.1262e-47	0.305074	0.351	0.309	1.20625e-42
S100A11	1.76603e-217	0.342076	0.589	0.478	4.15563e-213
TAP1	1.85745e-125	0.344806	0.405	0.328	4.37077e-121
MYO1F	1.01188e-78	0.358238	0.262	0.207	2.38104e-74
EFHD2	1.56608e-69	0.362731	0.365	0.315	3.68514e-65
SLC9A3R1	6.82447e-179	0.363439	0.578	0.491	1.60586e-174
CCL5	2.23287e-65	0.388625	0.42	0.375	5.25416e-61
ITGB1	6.01295e-125	0.397767	0.419	0.345	1.41491e-120
GBP5	4.21745e-79	0.413601	0.301	0.246	9.92409e-75
KLRG1	3.25832e-103	0.425318	0.299	0.235	7.66716e-99
GZMA	2.49913e-116	0.433227	0.348	0.279	5.8807e-112
NKG7	1.94769e-70	0.464641	0.399	0.353	4.5831e-66
PRF1	7.02884e-136	0.509327	0.302	0.228	1.65396e-131
GZMH	5.35253e-143	0.561427	0.263	0.189	1.2595e-138
STAT1	9.01368e-202	0.582279	0.339	0.248	2.12101e-197
GNLY	8.38614e-188	0.794734	0.304	0.221	1.97334e-183

## Sheet: pre.GoodvPoor.Tcells
	p_val	avg_log2FC	pct.1	pct.2	p_val_adj
PMAIP1	3.02e-189	1.49406	0.417	0.211	7.1e-185
PRKY	2.06e-226	1.44348	0.154	0.001	4.85e-222
GZMH	1.84e-187	1.30626	0.361	0.148	4.33e-183
DUSP8	1.63e-155	1.20409	0.255	0.089	3.83e-151
KLRC4	2.22e-136	1.14803	0.183	0.047	5.21e-132
CST7	3e-180	0.980711	0.502	0.282	7.06e-176
CCL5	9.76e-212	0.970769	0.58	0.344	2.3e-207
NKG7	5.17e-172	0.949864	0.562	0.357	1.22e-167
CTSW	1.68e-210	0.92124	0.545	0.299	3.96e-206
TMEM156	4.05e-97	0.921069	0.212	0.088	9.53e-93
DDIT3	2.55e-91	0.916697	0.207	0.088	6e-87
CMC1	3.35e-58	0.900979	0.208	0.114	7.88e-54
ATG2A	2.61e-94	0.88048	0.381	0.237	6.13e-90
LINC00944	5.2e-88	0.8329	0.108	0.023	1.22e-83
AC026979.2	8.72e-120	0.830985	0.389	0.22	2.05e-115
ZEB2	5.08e-106	0.819925	0.275	0.126	1.19e-101
GSTM1	1.55e-92	0.818941	0.126	0.031	3.64e-88
GZMM	4.59e-147	0.809596	0.556	0.367	1.08e-142
SYTL3	5.24e-86	0.796365	0.292	0.159	1.23e-81
RUNX3	2.09e-93	0.74893	0.356	0.208	4.91e-89
PELI1	5.53e-27	0.736324	0.37	0.31	1.3e-22
NPEPPS	2.86e-80	0.725724	0.336	0.204	6.72e-76
SRRT	4.25e-49	0.722626	0.326	0.226	1e-44
SNHG5	5.2e-142	0.717883	0.599	0.424	1.22e-137
SNHG7	1.26e-99	0.710172	0.385	0.229	2.96e-95
MEX3C	1.4e-70	0.701494	0.234	0.122	3.3e-66
TSC22D3	1.85e-289	0.686462	0.966	0.909	4.36e-285
PRDM1	9.83e-85	0.683362	0.351	0.209	2.31e-80
ADGRG1	5.28e-57	0.674146	0.162	0.074	1.24e-52
FKBP11	8.56e-79	0.670034	0.434	0.3	2.01e-74
BTG3	9.73e-65	0.66244	0.329	0.214	2.29e-60
ARPC5L	1.39e-83	0.659038	0.467	0.33	3.27e-79
CD8A	9.04e-97	0.654799	0.38	0.215	2.13e-92
KLRG1	1.03e-56	0.65364	0.3	0.191	2.43e-52
ELF1	1.09e-104	0.652577	0.647	0.53	2.56e-100
MAP3K8	1.22e-51	0.65121	0.246	0.147	2.86e-47
PTMS	9.65e-50	0.647055	0.142	0.066	2.27e-45
RNF19A	6.04e-65	0.636621	0.414	0.291	1.42e-60
MAPK1IP1L	3.56e-85	0.635357	0.529	0.402	8.39e-81
CLEC2B	1.02e-101	0.631633	0.561	0.407	2.41e-97
CCDC59	3.38e-72	0.617668	0.442	0.316	7.95e-68
EIF1B	2.25e-72	0.613278	0.404	0.275	5.3e-68
SBDS	6.76e-71	0.60324	0.56	0.457	1.59e-66
HERPUD1	1.41e-73	0.599952	0.488	0.362	3.32e-69
RASSF1	6.13e-71	0.598414	0.328	0.199	1.44e-66
CISH	1.59e-07	0.596949	0.156	0.132	0.00373934
HSPA5	2.45e-87	0.591334	0.659	0.538	5.76e-83
KIF20B	5.86e-47	0.588608	0.216	0.127	1.38e-42
DNAJB6	3.5e-71	0.586474	0.459	0.331	8.24e-67
COG3	4.08e-60	0.584653	0.324	0.209	9.6e-56
SNHG9	7.02e-50	0.584572	0.177	0.093	1.65e-45
RSL24D1	3.39e-97	0.578168	0.574	0.432	7.97e-93
LAG3	7.27e-50	0.576788	0.165	0.082	1.71e-45
WHAMM	4.95e-44	0.571357	0.432	0.343	1.16e-39
ARF1	4.08e-144	0.568495	0.744	0.588	9.61e-140
KLF9	7.58e-54	0.568275	0.284	0.178	1.78e-49
ZC3H15	1.05e-84	0.564601	0.515	0.374	2.48e-80
TNF	1.67e-06	0.562607	0.11	0.088	0.0393026
AL627171.2	1.3e-32	0.555674	0.181	0.112	3.05e-28
PHF1	1.23e-62	0.55349	0.398	0.275	2.88e-58
DDX21	1.04e-71	0.545319	0.559	0.443	2.44e-67
RBM39	2.17e-158	0.543275	0.876	0.797	5.1e-154
RELB	1.25e-40	0.542463	0.31	0.22	2.94e-36
RNF114	1.27e-51	0.538057	0.351	0.245	2.99e-47
PLEK	4.48e-34	0.534824	0.172	0.102	1.05e-29
C1orf21	1.27e-39	0.533216	0.126	0.061	2.98e-35
MCOLN2	5.4e-33	0.531359	0.131	0.071	1.27e-28
DDIT4	7.76e-56	0.531142	0.502	0.388	1.83e-51
IFNG	5.82e-35	0.527377	0.109	0.052	1.37e-30
STOM	3.97e-36	0.527234	0.166	0.096	9.34e-32
ELL2	2.93e-32	0.521078	0.14	0.079	6.89e-28
DCP1A	5.44e-43	0.520807	0.221	0.135	1.28e-38
CIR1	1.59e-48	0.520087	0.378	0.276	3.74e-44
CDC42	4.88e-156	0.518202	0.843	0.719	1.15e-151
ATP6V0C	1.23e-84	0.508959	0.647	0.521	2.9e-80
YES1	6.82e-29	0.503895	0.108	0.057	1.6e-24
TRGV10	1.65e-20	0.503604	0.1	0.058	3.88e-16
SNHG6	1.59e-110	0.502428	0.77	0.665	3.75e-106
BSDC1	5.66e-35	0.501663	0.216	0.14	1.33e-30
MATK	2.26e-47	0.501586	0.253	0.155	5.32e-43
HAUS2	1.49e-36	0.501288	0.19	0.116	3.5e-32
CD99	8.29e-145	0.500463	0.842	0.691	1.95e-140
ZNF207	4.51e-67	0.500317	0.467	0.335	1.06e-62
NGDN	2.98e-47	0.500225	0.289	0.189	7.01e-43
S1PR5	8.55e-38	0.499695	0.14	0.073	2.01e-33
CCNT1	7.95e-40	0.499518	0.227	0.143	1.87e-35
SAP18	7.64e-102	0.498077	0.697	0.562	1.8e-97
ETF1	5.34e-37	0.497735	0.286	0.201	1.26e-32
UBE2D3	5.68e-110	0.495409	0.789	0.683	1.34e-105
YBX3	8.02e-22	0.495224	0.214	0.155	1.89e-17
IDI1	5.85e-45	0.495027	0.346	0.246	1.38e-40
AC245407.2	7.79e-33	0.491077	0.156	0.092	1.83e-28
TRA2B	4.81e-72	0.489403	0.573	0.445	1.13e-67
EPC1	6.64e-91	0.489318	0.686	0.563	1.56e-86
USP42	4.91e-35	0.487578	0.164	0.095	1.16e-30
EPB41L4A-AS1	3.98e-38	0.48564	0.31	0.223	9.37e-34
FGFBP2	1.34e-61	0.484867	0.252	0.136	3.15e-57
PPP1R16B	4.3e-35	0.480254	0.215	0.137	1.01e-30
DANCR	2.93e-44	0.477098	0.333	0.233	6.9e-40
AC245014.3	2.33e-19	0.476828	0.167	0.116	5.49e-15
SRRM1	5.21e-88	0.476114	0.724	0.614	1.23e-83
ZFAND2A	8.75e-34	0.473734	0.236	0.159	2.06e-29
SELENOK	9.88e-44	0.4737	0.508	0.424	2.32e-39
FCRL6	7.42e-32	0.472924	0.125	0.066	1.75e-27
HNRNPH3	8.05e-59	0.471592	0.501	0.388	1.89e-54
BTG1	2.79e-190	0.469182	0.989	0.974	6.56e-186
MED10	1.94e-56	0.467524	0.483	0.369	4.57e-52
GABARAPL1	1.26e-32	0.467362	0.248	0.17	2.96e-28
SAR1A	5.22e-35	0.466815	0.22	0.142	1.23e-30
PHF20	6.15e-40	0.466199	0.355	0.262	1.45e-35
MALT1	9.92e-35	0.462833	0.365	0.28	2.34e-30
KPNA2	4.03e-25	0.461518	0.206	0.143	9.49e-21
RNMT	6.66e-49	0.460245	0.446	0.341	1.57e-44
F2R	3.57e-28	0.45808	0.114	0.062	8.39e-24
AIMP1	4.67e-43	0.450167	0.394	0.296	1.1e-38
SELENOM	2.98e-31	0.45002	0.192	0.122	7.02e-27
HAUS3	4.12e-29	0.448979	0.278	0.204	9.69e-25
HSP90AA1	2.32e-126	0.44869	0.916	0.868	5.47e-122
MAPRE1	8.07e-38	0.447621	0.286	0.197	1.9e-33
STK17A	1.17e-54	0.446251	0.555	0.446	2.76e-50
RAB5C	1.42e-46	0.444624	0.446	0.343	3.34e-42
RAB22A	6.57e-36	0.441432	0.258	0.174	1.55e-31
BUD31	3.8e-35	0.438788	0.369	0.283	8.94e-31
RBM7	3.51e-29	0.437502	0.194	0.127	8.27e-25
RAB9A	2.73e-26	0.435579	0.175	0.115	6.42e-22
GNA13	8.61e-31	0.43391	0.308	0.228	2.03e-26
PIK3R1	3.76e-33	0.433884	0.598	0.543	8.84e-29
ERAP2	5.2e-42	0.433562	0.336	0.236	1.22e-37
OXNAD1	4.22e-32	0.432493	0.39	0.308	9.92e-28
PIGA	3.28e-26	0.432097	0.101	0.054	7.71e-22
MORF4L1	1.78e-66	0.431254	0.656	0.552	4.18e-62
IKZF5	1.28e-29	0.430676	0.147	0.086	3e-25
NUP98	5.16e-28	0.430582	0.231	0.161	1.21e-23
AC007952.4	3.3e-14	0.427098	0.223	0.175	7.76e-10
TMA7	3.53e-159	0.42687	0.957	0.913	8.3e-155
RHOC	2.91e-31	0.425135	0.179	0.111	6.85e-27
PFDN2	3.8e-36	0.424752	0.336	0.247	8.94e-32
ENC1	7.18e-22	0.420115	0.181	0.124	1.69e-17
CSNK1D	1.64e-30	0.419069	0.291	0.211	3.85e-26
KLRD1	1.19e-29	0.415618	0.202	0.13	2.81e-25
PLAAT4	8.4e-47	0.415334	0.71	0.643	1.98e-42
NECAP1	1.54e-27	0.41487	0.252	0.18	3.63e-23
SRSF5	5.09e-107	0.414825	0.888	0.827	1.2e-102
PER1	2.32e-26	0.413868	0.294	0.221	5.46e-22
PPP3CC	3.35e-39	0.410658	0.402	0.306	7.89e-35
CUL3	1.2e-39	0.409702	0.378	0.279	2.82e-35
MTRF1L	8.56e-24	0.408607	0.104	0.059	2.01e-19
PSMD7	1.63e-39	0.4062	0.456	0.362	3.84e-35
CAMLG	3.37e-33	0.405772	0.36	0.275	7.92e-29
CWC15	7.06e-33	0.405588	0.382	0.298	1.66e-28
BROX	6.15e-25	0.405529	0.165	0.107	1.45e-20
ANK3	5.38e-25	0.405166	0.116	0.066	1.27e-20
SDE2	3.28e-24	0.404354	0.161	0.105	7.72e-20
USP12	7.78e-24	0.404072	0.202	0.141	1.83e-19
HOPX	6.84e-23	0.403236	0.23	0.166	1.61e-18
BCAS2	7.44e-28	0.402469	0.375	0.301	1.75e-23
DNAJA1	4.03e-40	0.40246	0.422	0.322	9.48e-36
LYAR	1.46e-30	0.401862	0.287	0.207	3.44e-26
DUSP2	2.21e-05	0.400937	0.548	0.543	0.518992
BRD1	1.17e-22	0.40078	0.136	0.085	2.76e-18
COPS2	1.29e-31	0.400514	0.341	0.259	3.03e-27
SNX9	1.52e-13	0.398428	0.196	0.153	3.58e-09
PRRC2C	1.25e-75	0.398214	0.777	0.688	2.94e-71
SAP30BP	5.59e-34	0.396401	0.328	0.24	1.32e-29
CCDC18-AS1	1.35e-30	0.395727	0.273	0.193	3.18e-26
HNRNPLL	7.31e-19	0.395036	0.21	0.156	1.72e-14
PCIF1	8.41e-27	0.393411	0.34	0.269	1.98e-22
RANBP2	5.22e-26	0.392147	0.24	0.17	1.23e-21
AOAH	1.73e-27	0.392029	0.13	0.074	4.07e-23
PTGES3	1.69e-48	0.391018	0.556	0.453	3.97e-44
KRT10	3.79e-46	0.390802	0.536	0.433	8.92e-42
NDUFS5	6.25e-49	0.386366	0.595	0.498	1.47e-44
PNISR	4.45e-64	0.384984	0.697	0.588	1.05e-59
RAB5A	4.11e-30	0.384664	0.279	0.2	9.67e-26
CHIC2	4.19e-25	0.384663	0.276	0.207	9.87e-21
HCST	8.77e-61	0.383877	0.818	0.757	2.06e-56
HSPA9	9.85e-33	0.383813	0.482	0.401	2.32e-28
PRPF4B	6.93e-36	0.382161	0.452	0.357	1.63e-31
BCLAF1	3.04e-40	0.380639	0.579	0.491	7.15e-36
PTP4A2	9.03e-61	0.380052	0.712	0.623	2.12e-56
TARDBP	2.42e-24	0.378841	0.178	0.118	5.71e-20
ARID4B	6.87e-50	0.378375	0.613	0.509	1.62e-45
PBX4	7.39e-20	0.37672	0.131	0.084	1.74e-15
AC012615.1	1.4e-16	0.376568	0.143	0.099	3.29e-12
SNHG3	1.12e-27	0.375008	0.378	0.302	2.63e-23
DYNLT3	1.31e-21	0.374983	0.156	0.103	3.09e-17
DERL2	9.71e-24	0.374658	0.235	0.17	2.28e-19
FZR1	6.68e-21	0.373113	0.109	0.065	1.57e-16
BCL7B	1.34e-25	0.373036	0.332	0.262	3.16e-21
UBE2E3	3.05e-21	0.372817	0.163	0.109	7.17e-17
ZNF394	8.46e-28	0.372472	0.398	0.321	1.99e-23
RSRC2	7.36e-36	0.370837	0.461	0.371	1.73e-31
KMT2E	9.24e-53	0.370471	0.612	0.501	2.17e-48
SNHG8	4.88e-33	0.370046	0.481	0.396	1.15e-28
DDX24	1.55e-55	0.369792	0.694	0.6	3.66e-51
RHBDD2	2.74e-17	0.368727	0.364	0.311	6.45e-13
NDFIP1	1.84e-35	0.367969	0.506	0.416	4.32e-31
EFHD2	1.55e-35	0.367291	0.438	0.343	3.64e-31
DUSP10	6.04e-17	0.36718	0.151	0.106	1.42e-12
YTHDC1	1.74e-31	0.365323	0.376	0.289	4.09e-27
ISCA1	3.03e-21	0.363601	0.326	0.263	7.14e-17
GTF2B	1.67e-22	0.363538	0.291	0.225	3.92e-18
CAMTA1	2.23e-22	0.362174	0.218	0.156	5.26e-18
ADGRE5	3.33e-24	0.36178	0.448	0.377	7.84e-20
PSME4	6.95e-23	0.36118	0.253	0.187	1.64e-18
TTC38	9.37e-20	0.360528	0.113	0.069	2.2e-15
RHOH	5.06e-39	0.360497	0.593	0.508	1.19e-34
MED9	9.14e-18	0.360199	0.109	0.068	2.15e-13
RNF145	2.76e-21	0.359589	0.321	0.257	6.48e-17
CNOT1	2.18e-27	0.359094	0.289	0.213	5.14e-23
MRPL22	2.13e-22	0.357577	0.228	0.166	5e-18
CRBN	2.42e-30	0.356509	0.38	0.296	5.7e-26
NFKBIB	4.24e-20	0.355995	0.21	0.153	9.97e-16
TMEM39A	1.23e-17	0.355636	0.103	0.064	2.88e-13
PARP8	7.99e-27	0.354939	0.371	0.292	1.88e-22
CPSF6	8.06e-21	0.354587	0.223	0.164	1.9e-16
CSDE1	2.24e-41	0.354167	0.609	0.524	5.27e-37
ABHD17A	2.29e-34	0.353622	0.589	0.513	5.39e-30
POLR2M	2.43e-19	0.353622	0.16	0.11	5.73e-15
AKIRIN2	2.52e-25	0.353427	0.297	0.224	5.94e-21
SNRPA1	2.81e-22	0.353235	0.359	0.292	6.62e-18
TAPBP	1.51e-47	0.352637	0.609	0.507	3.55e-43
PRPF40A	4.2e-28	0.352314	0.385	0.304	9.88e-24
CHCHD2	3.9e-86	0.352188	0.91	0.864	9.18e-82
PDCD4	3.43e-26	0.35145	0.376	0.3	8.07e-22
IFNGR1	1.13e-20	0.350753	0.186	0.129	2.65e-16
NUP54	1.15e-18	0.350422	0.154	0.105	2.7e-14
OSGIN2	9.68e-20	0.350048	0.105	0.063	2.28e-15
PPP1R2	3.87e-37	0.349261	0.491	0.396	9.1e-33
MVD	2.36e-19	0.349233	0.161	0.11	5.55e-15
RWDD1	9.38e-37	0.348826	0.54	0.453	2.21e-32
PLAAT3	9.53e-18	0.347863	0.111	0.07	2.24e-13
CDC42SE2	1.77e-33	0.346458	0.498	0.413	4.17e-29
NPC2	4.63e-21	0.345722	0.18	0.124	1.09e-16
PRELID3B	2.84e-19	0.345694	0.255	0.197	6.69e-15
SYF2	1.08e-32	0.343734	0.488	0.403	2.53e-28
PNRC2	8.29e-21	0.343537	0.352	0.287	1.95e-16
RAB14	1.38e-23	0.342128	0.33	0.258	3.25e-19
CENPC	2.6e-22	0.341746	0.34	0.272	6.12e-18
BORCS7	4.01e-16	0.341445	0.199	0.15	9.45e-12
VPS4B	1.34e-21	0.339126	0.272	0.207	3.16e-17
IFITM3	9.82e-73	0.338976	0.416	0.258	2.31e-68
RELL1	3.71e-15	0.338534	0.138	0.096	8.73e-11
RELA	1.59e-20	0.337821	0.259	0.197	3.73e-16
GUK1	2.79e-57	0.337484	0.774	0.689	6.56e-53
JUND	6.07e-59	0.337404	0.982	0.984	1.43e-54
SUPV3L1	3.87e-18	0.336826	0.201	0.147	9.1e-14
USP36	3.21e-19	0.336501	0.318	0.255	7.56e-15
MRPL10	1.6e-19	0.336436	0.276	0.215	3.77e-15
UBC	1.04e-97	0.335979	0.993	0.994	2.46e-93
CALR	2.78e-34	0.335785	0.627	0.545	6.54e-30
C9orf78	3.29e-39	0.334468	0.578	0.486	7.73e-35
GBP5	2.8e-40	0.33407	0.423	0.312	6.58e-36
LPIN1	1.26e-18	0.333252	0.191	0.137	2.96e-14
LINC01138	4.85e-16	0.333146	0.145	0.101	1.14e-11
GZMB	1.33e-61	0.331275	0.248	0.133	3.13e-57
ARMH3	3.66e-18	0.330908	0.12	0.077	8.6e-14
USP16	1.29e-21	0.330708	0.32	0.252	3.05e-17
EZR	3.12e-37	0.329726	0.623	0.531	7.34e-33
IST1	1.65e-18	0.327952	0.216	0.16	3.89e-14
ANKRD49	6.55e-17	0.327695	0.147	0.102	1.54e-12
UBE2B	4.82e-23	0.327687	0.476	0.411	1.14e-18
AKIRIN1	1.07e-18	0.327543	0.269	0.211	2.53e-14
SYS1	1.21e-16	0.32753	0.182	0.133	2.86e-12
MED15	3.3e-25	0.327077	0.289	0.214	7.76e-21
NELL2	2.6e-13	0.326941	0.15	0.11	6.11e-09
PAXX	7.98e-36	0.326572	0.537	0.445	1.88e-31
VAPA	1.36e-25	0.32572	0.467	0.397	3.19e-21
CNOT8	8.7e-21	0.32559	0.28	0.216	2.05e-16
KRR1	3.78e-22	0.325491	0.333	0.265	8.89e-18
SUPT5H	1.46e-22	0.325123	0.297	0.228	3.42e-18
PFDN5	1.15e-141	0.324543	0.991	0.975	2.71e-137
KCMF1	6.45e-19	0.324482	0.231	0.174	1.52e-14
RBM3	7.02e-63	0.324366	0.838	0.779	1.65e-58
AC025159.1	1.93e-16	0.324223	0.16	0.114	4.54e-12
PDE12	3.77e-16	0.324203	0.135	0.093	8.87e-12
SUMO3	4.48e-22	0.324032	0.342	0.273	1.05e-17
RAP1B	2.34e-38	0.323571	0.548	0.448	5.51e-34
PAPOLA	5.7e-31	0.323047	0.453	0.365	1.34e-26
GGNBP2	1.32e-21	0.322965	0.393	0.327	3.1e-17
RAB2A	9.55e-28	0.322242	0.432	0.352	2.25e-23
PRXL2C	2.45e-16	0.322025	0.149	0.104	5.77e-12
PDZD8	1.56e-15	0.31977	0.152	0.108	3.67e-11
LEPROTL1	9.98e-28	0.319455	0.682	0.626	2.35e-23
KLRB1	5.46e-13	0.319214	0.221	0.174	1.28e-08
RABGGTB	6.56e-17	0.318804	0.257	0.202	1.54e-12
SRRM2	2.05e-68	0.31871	0.802	0.709	4.81e-64
BRD7	1.19e-31	0.318642	0.39	0.298	2.79e-27
POLR1D	1.87e-30	0.318642	0.525	0.444	4.39e-26
HMGXB4	4.4e-16	0.317759	0.145	0.101	1.04e-11
PATL2	2.44e-16	0.317687	0.148	0.103	5.75e-12
NSMF	1.28e-16	0.317575	0.163	0.116	3.01e-12
ZFAS1	2.01e-41	0.31666	0.689	0.612	4.73e-37
RAB5IF	3.76e-19	0.316421	0.36	0.297	8.85e-15
SYNE1	7e-19	0.315339	0.338	0.275	1.65e-14
RPS29	2.29e-125	0.315259	0.997	0.989	5.39e-121
SLU7	6.31e-16	0.315254	0.245	0.193	1.48e-11
DNAJA2	3.94e-19	0.314589	0.256	0.196	9.27e-15
SDF2L1	4.52e-14	0.314464	0.272	0.223	1.06e-09
STRAP	2.37e-24	0.313857	0.438	0.365	5.57e-20
EMC3	1.91e-20	0.313297	0.293	0.228	4.49e-16
SNHG15	2.55e-14	0.313289	0.377	0.327	6.01e-10
GPS2	4.11e-26	0.312344	0.464	0.387	9.67e-22
DAZAP2	3.42e-65	0.311876	0.85	0.785	8.05e-61
EIF5A	2.5e-44	0.310444	0.717	0.633	5.88e-40
MHENCR	6.29e-16	0.310345	0.175	0.127	1.48e-11
LSM8	3.72e-23	0.309905	0.385	0.312	8.75e-19
DDA1	2.46e-16	0.309604	0.253	0.199	5.78e-12
RYK	7.68e-17	0.308974	0.17	0.121	1.81e-12
AFF4	3.39e-22	0.308264	0.322	0.25	7.99e-18
TENT2	1.11e-17	0.308254	0.236	0.18	2.62e-13
WBP11	4.8e-17	0.307421	0.313	0.256	1.13e-12
MED30	1.05e-16	0.307248	0.232	0.178	2.47e-12
POMP	1.19e-23	0.307076	0.467	0.397	2.79e-19
CEBPB	7.54e-17	0.306852	0.267	0.21	1.77e-12
RBM8A	2.65e-28	0.306767	0.512	0.434	6.23e-24
SZRD1	2.92e-15	0.306758	0.252	0.2	6.88e-11
IKZF3	7.87e-22	0.304286	0.218	0.155	1.85e-17
ADNP2	3.74e-13	0.304127	0.137	0.099	8.81e-09
LINC01578	8.17e-48	0.303259	0.891	0.882	1.92e-43
NINJ1	1.82e-12	0.302872	0.21	0.166	4.28e-08
RBM15	1.29e-13	0.302791	0.106	0.071	3.04e-09
APOL6	9.12e-20	0.302473	0.281	0.217	2.15e-15
MFSD14A	1.45e-15	0.301675	0.229	0.178	3.42e-11
MYLIP	3.24e-21	0.301443	0.332	0.263	7.63e-17
PATL1	6.68e-15	0.299576	0.142	0.1	1.57e-10
SH2D2A	4.98e-14	0.299391	0.243	0.194	1.17e-09
RBBP6	7.24e-31	0.299116	0.524	0.436	1.7e-26
DBF4	1.27e-14	0.298937	0.289	0.239	2.98e-10
TSPYL2	2.73e-13	0.298718	0.362	0.312	6.43e-09
C5orf56	2.52e-18	0.298254	0.337	0.275	5.92e-14
EIF4H	8.64e-22	0.297683	0.426	0.358	2.03e-17
C11orf58	1.74e-27	0.296937	0.505	0.428	4.08e-23
SF3B5	3.17e-29	0.29669	0.538	0.459	7.46e-25
YPEL5	6.04e-13	0.296482	0.467	0.428	1.42e-08
SLC25A36	5.55e-16	0.295129	0.292	0.236	1.31e-11
ELOC	8.66e-21	0.294398	0.352	0.284	2.04e-16
TANK	6.94e-15	0.294126	0.223	0.172	1.63e-10
BZW1	3.06e-23	0.293145	0.49	0.42	7.21e-19
CDS2	1.4e-14	0.29279	0.22	0.171	3.3e-10
DDX6	6.26e-29	0.292335	0.57	0.492	1.47e-24
GTF2A2	3.49e-19	0.292023	0.352	0.288	8.22e-15
2023-03-05	3.34e-15	0.291664	0.168	0.122	7.86e-11
CHD2	2.19e-24	0.291405	0.459	0.381	5.15e-20
TERF2IP	1.19e-22	0.290264	0.524	0.458	2.8e-18
VTA1	1.27e-14	0.289872	0.13	0.09	2.98e-10
SREK1IP1	1.2e-13	0.289183	0.235	0.187	2.82e-09
STX11	5.81e-11	0.288511	0.116	0.084	1.37e-06
U2AF2	9.72e-17	0.287563	0.255	0.199	2.29e-12
ENY2	8.85e-16	0.286551	0.304	0.248	2.08e-11
CD81	2.71e-72	0.286418	0.618	0.471	6.37e-68
RRP7A	2.74e-12	0.286316	0.175	0.134	6.45e-08
XAB2	2.66e-12	0.285441	0.16	0.121	6.27e-08
ATG14	5.21e-12	0.28492	0.177	0.137	1.23e-07
RPF1	1.61e-13	0.284207	0.201	0.155	3.8e-09
ZBTB38	2.36e-15	0.282794	0.244	0.19	5.56e-11
RPL21	7.95e-133	0.281622	1	0.999	1.87e-128
RBMX	1.48e-20	0.28156	0.426	0.36	3.49e-16
LSM14A	1.13e-21	0.281151	0.426	0.355	2.66e-17
GET4	2.76e-12	0.281107	0.166	0.126	6.48e-08
OSER1	1.49e-12	0.280753	0.301	0.254	3.51e-08
NOL7	2.49e-24	0.280115	0.46	0.383	5.86e-20
SMIM26	4.94e-15	0.279952	0.35	0.297	1.16e-10
NUBP1	1.92e-12	0.279835	0.101	0.069	4.53e-08
SON	2.02e-50	0.279672	0.83	0.767	4.76e-46
CMC2	1.06e-15	0.278813	0.293	0.237	2.5e-11
TOM1	3.28e-13	0.278447	0.206	0.161	7.71e-09
CCNH	4.18e-29	0.278052	0.458	0.369	9.83e-25
MYC	4.85e-07	0.277746	0.212	0.183	0.011413
UBAP1	2.28e-12	0.27734	0.154	0.115	5.37e-08
CD74	7.98e-45	0.277256	0.899	0.87	1.88e-40
PNRC1	1.97e-64	0.277161	0.979	0.967	4.64e-60
PPM1A	3.61e-13	0.277071	0.142	0.102	8.49e-09
KLRK1	5.2e-34	0.275684	0.3	0.205	1.22e-29
TRA2A	1.04e-16	0.275539	0.316	0.255	2.44e-12
PITHD1	8.24e-16	0.274201	0.262	0.208	1.94e-11
PTAR1	9.88e-13	0.272819	0.193	0.15	2.32e-08
ARHGDIA	2.51e-29	0.272323	0.638	0.571	5.91e-25
SNRNP27	6.28e-11	0.272043	0.153	0.117	1.48e-06
NR3C1	5.13e-10	0.271087	0.382	0.34	1.21e-05
PET100	1.76e-17	0.271079	0.412	0.352	4.14e-13
TP53INP1	2.27e-10	0.27101	0.112	0.081	5.34e-06
GIMAP1	1.14e-09	0.270857	0.232	0.194	2.69e-05
SUCO	1.58e-12	0.270704	0.227	0.182	3.72e-08
REL	4.28e-19	0.270588	0.436	0.37	1.01e-14
PPP2CA	3.83e-20	0.27036	0.429	0.364	9e-16
MAPKAPK2	1.05e-13	0.269804	0.241	0.192	2.47e-09
CBLB	1.12e-19	0.269395	0.357	0.292	2.64e-15
BLOC1S6	6e-14	0.268977	0.247	0.196	1.41e-09
DEDD2	2.95e-13	0.268961	0.195	0.15	6.94e-09
CSNK1G3	9.81e-13	0.268509	0.174	0.132	2.31e-08
UBE4A	3.79e-11	0.267792	0.159	0.121	8.92e-07
CLK1	2.62e-20	0.267269	0.471	0.402	6.17e-16
WDR74	1.89e-12	0.26725	0.256	0.208	4.45e-08
SLC15A4	4.61e-13	0.266872	0.107	0.073	1.08e-08
CYCS	4.31e-14	0.26663	0.433	0.383	1.01e-09
HERPUD2	2.9e-12	0.266574	0.338	0.29	6.82e-08
RBM10	7.77e-14	0.26498	0.146	0.105	1.83e-09
POLB	4.73e-11	0.264964	0.113	0.082	1.11e-06
ADIPOR1	4.48e-12	0.264444	0.226	0.181	1.05e-07
LPAR2	3.3e-11	0.264087	0.137	0.102	7.77e-07
THUMPD3	1.19e-10	0.263956	0.137	0.103	2.79e-06
SNRPA	1.98e-16	0.263513	0.395	0.336	4.67e-12
ZNF644	4.7e-13	0.263311	0.292	0.241	1.11e-08
CHORDC1	9.92e-13	0.263214	0.158	0.117	2.33e-08
TMEM41B	2.12e-11	0.263184	0.124	0.09	4.98e-07
SF3B6	3.78e-19	0.262986	0.46	0.395	8.9e-15
TOMM20	1.61e-23	0.261944	0.579	0.51	3.8e-19
C1orf174	7.67e-12	0.261397	0.12	0.085	1.8e-07
SNRPB	1.07e-25	0.261177	0.536	0.46	2.51e-21
SLC7A5	2.55e-10	0.260609	0.157	0.121	5.99e-06
USP22	1.77e-14	0.260588	0.226	0.175	4.16e-10
LY9	1.01e-12	0.260382	0.207	0.162	2.38e-08
JTB	1.6e-25	0.260354	0.55	0.473	3.77e-21
PIK3IP1	1.58e-15	0.26029	0.421	0.364	3.72e-11
LAPTM4A	5.45e-13	0.260226	0.295	0.245	1.28e-08
SMIM10L1	3.37e-12	0.259888	0.245	0.199	7.92e-08
GPR174	5.31e-13	0.259811	0.214	0.167	1.25e-08
SERINC1	1.5e-15	0.258804	0.37	0.314	3.52e-11
TP53BP2	1.96e-10	0.25814	0.147	0.112	4.61e-06
PAIP2	5.29e-21	0.258123	0.534	0.472	1.24e-16
PCGF5	8.05e-14	0.257864	0.354	0.303	1.89e-09
PHF12	2.18e-11	0.257218	0.211	0.169	5.13e-07
FBXO7	2.95e-15	0.256853	0.38	0.323	6.95e-11
ZNF430	4.22e-11	0.256595	0.178	0.139	9.93e-07
ATG4D	1.6e-11	0.255824	0.156	0.118	3.76e-07
BEX2	4.73e-09	0.255757	0.196	0.161	0.000111277
SNIP1	6.27e-11	0.255554	0.142	0.107	1.48e-06
SNW1	8.3e-13	0.255182	0.28	0.23	1.95e-08
CCL4	1.02e-52	0.255051	0.224	0.121	2.39e-48
SELENOT	2e-14	0.254714	0.379	0.326	4.72e-10
CCDC93	9.13e-11	0.2546	0.131	0.097	2.15e-06
TBPL1	1.71e-12	0.252762	0.164	0.124	4.03e-08
ABHD13	1.28e-10	0.252317	0.128	0.094	3.01e-06
FUBP1	5.07e-10	0.252307	0.258	0.218	1.19e-05
KLF6	2.44e-29	0.252143	0.894	0.878	5.73e-25
TMEM167B	3.04e-10	0.251747	0.145	0.11	7.14e-06
SUB1	1.72e-46	0.251153	0.84	0.783	4.04e-42
UQCRFS1	8.36e-18	0.2511	0.547	0.494	1.97e-13
C5orf24	9.73e-11	0.250943	0.129	0.096	2.29e-06
GSDMD	2.86e-15	-0.250309	0.236	0.292	6.74e-11
COG5	9.3e-11	-0.250524	0.104	0.137	2.19e-06
GDI2	4.7e-16	-0.2506	0.3	0.359	1.11e-11
LRCH4	9.71e-12	-0.250908	0.147	0.187	2.29e-07
RPTOR	3.01e-09	-0.251022	0.08	0.107	7.08e-05
ZNF688	2e-11	-0.251109	0.082	0.113	4.71e-07
FAM107B	6.61e-12	-0.25115	0.46	0.495	1.55e-07
G3BP2	1.98e-21	-0.251156	0.412	0.485	4.66e-17
ICOS	1.6e-13	-0.251253	0.122	0.164	3.76e-09
ETHE1	1.88e-13	-0.251422	0.205	0.253	4.42e-09
DECR1	1.24e-10	-0.251543	0.182	0.222	2.91e-06
SNAPIN	4.75e-13	-0.251767	0.071	0.104	1.12e-08
KATNBL1	6.19e-12	-0.251837	0.08	0.113	1.46e-07
BCKDHA	1.23e-12	-0.251912	0.115	0.153	2.9e-08
MPV17	1.43e-12	-0.252367	0.105	0.142	3.37e-08
DENND10	7.48e-10	-0.252771	0.108	0.14	1.76e-05
UBA2	3.02e-13	-0.25281	0.201	0.248	7.1e-09
HMGN2	2.18e-10	-0.253132	0.582	0.614	5.12e-06
NUDT1	2.26e-10	-0.253154	0.127	0.162	5.33e-06
PYM1	3.58e-12	-0.253497	0.094	0.129	8.43e-08
ATOX1	4.5e-11	-0.253502	0.122	0.159	1.06e-06
SACM1L	6.87e-11	-0.253814	0.093	0.125	1.62e-06
LHPP	8.87e-12	-0.254274	0.097	0.131	2.09e-07
CALM3	2.38e-16	-0.254392	0.442	0.496	5.61e-12
WDR45B	1.23e-10	-0.254409	0.09	0.122	2.89e-06
SAMD9	3.55e-09	-0.25447	0.131	0.164	8.35e-05
GIT2	2.92e-13	-0.255	0.174	0.22	6.86e-09
CDK13	2.09e-10	-0.255136	0.254	0.296	4.93e-06
TARSL2	4.67e-12	-0.255158	0.126	0.165	1.1e-07
CEACAM21	2.02e-13	-0.2554	0.067	0.1	4.75e-09
ATP5PD	1.31e-19	-0.255714	0.424	0.486	3.07e-15
SMARCC1	7.74e-15	-0.255822	0.271	0.327	1.82e-10
REEP5	6.54e-17	-0.255988	0.304	0.364	1.54e-12
HNRNPA2B1	1.12e-54	-0.256038	0.857	0.924	2.62e-50
ORMDL3	1.03e-16	-0.256298	0.159	0.212	2.41e-12
SPEN	3.61e-09	-0.25648	0.174	0.21	8.49e-05
AKTIP	4.2e-13	-0.256494	0.068	0.101	9.88e-09
ECE1	1.89e-11	-0.256609	0.101	0.136	4.44e-07
TRIM22	6.2e-13	-0.256687	0.322	0.372	1.46e-08
MRPL28	1.46e-12	-0.257411	0.16	0.204	3.44e-08
HK1	6.4e-12	-0.257835	0.122	0.16	1.51e-07
CANX	7.19e-17	-0.258068	0.301	0.363	1.69e-12
NUMA1	7.19e-12	-0.258246	0.124	0.162	1.69e-07
PDE3B	1.22e-13	-0.258387	0.226	0.276	2.86e-09
CDK9	1.96e-11	-0.258555	0.111	0.146	4.61e-07
USO1	1.87e-11	-0.258595	0.089	0.121	4.4e-07
RECQL	1.98e-14	-0.258728	0.153	0.2	4.66e-10
PCNT	1.18e-08	-0.258825	0.09	0.117	0.000277747
MOGS	1.44e-09	-0.258853	0.129	0.162	3.4e-05
SLC25A11	8.6e-14	-0.2593	0.092	0.13	2.02e-09
TUG1	2.08e-08	-0.259572	0.076	0.102	0.000490133
MTX1	3.85e-12	-0.259779	0.116	0.153	9.06e-08
STAT1	7.61e-13	-0.260003	0.267	0.318	1.79e-08
CREM	6.32e-17	-0.260426	0.25	0.311	1.49e-12
MAP4K2	1.62e-11	-0.260561	0.128	0.165	3.81e-07
AP1M1	4.72e-14	-0.260621	0.174	0.222	1.11e-09
HEXIM1	1.94e-10	-0.260766	0.076	0.105	4.57e-06
CIAO2A	7.97e-14	-0.261305	0.168	0.215	1.88e-09
ERBIN	2.33e-11	-0.261469	0.142	0.181	5.47e-07
CARD8	1.76e-13	-0.261542	0.143	0.187	4.13e-09
IRS2	4.63e-11	-0.261968	0.091	0.124	1.09e-06
PCMT1	3.42e-15	-0.262004	0.146	0.194	8.04e-11
IKBKB	4.41e-10	-0.262198	0.088	0.118	1.04e-05
CNPY2	2.83e-16	-0.262348	0.206	0.261	6.66e-12
C15orf40	1.44e-12	-0.263196	0.111	0.149	3.39e-08
ARL6IP6	3.09e-14	-0.263239	0.099	0.138	7.28e-10
ATXN10	2.34e-14	-0.263274	0.094	0.133	5.51e-10
MAT2B	3.93e-19	-0.263363	0.225	0.289	9.25e-15
CAT	9.72e-14	-0.263549	0.103	0.142	2.29e-09
AP1G2	6.25e-11	-0.263693	0.203	0.245	1.47e-06
CARD16	6.93e-15	-0.263811	0.269	0.325	1.63e-10
EXOC3	6.85e-11	-0.263934	0.074	0.104	1.61e-06
TPP1	1.51e-08	-0.263938	0.147	0.179	0.00035632
NT5C	8.74e-11	-0.263994	0.206	0.247	2.06e-06
AIF1	2.18e-11	-0.26417	0.079	0.111	5.14e-07
RIC3	2.44e-10	-0.264251	0.088	0.119	5.74e-06
TIMMDC1	7.79e-14	-0.264411	0.073	0.107	1.83e-09
HADHB	3.14e-12	-0.264498	0.135	0.175	7.38e-08
FAM192A	3.01e-12	-0.264519	0.09	0.125	7.08e-08
C19orf12	8.68e-14	-0.264539	0.086	0.123	2.04e-09
PCMTD2	1.75e-13	-0.264606	0.08	0.115	4.12e-09
THAP12	2.11e-13	-0.264806	0.141	0.184	4.96e-09
GMDS	9.65e-11	-0.265061	0.115	0.15	2.27e-06
TM9SF2	1.01e-14	-0.265496	0.228	0.28	2.37e-10
BANF1	1.69e-17	-0.265572	0.211	0.27	3.98e-13
CNTRL	2.3e-10	-0.265645	0.174	0.212	5.42e-06
DICER1	3.39e-10	-0.265656	0.093	0.124	7.98e-06
TPGS1	4.28e-13	-0.26566	0.156	0.2	1.01e-08
NOC2L	6.54e-14	-0.26573	0.126	0.169	1.54e-09
CYBC1	2.35e-15	-0.26575	0.163	0.214	5.54e-11
PABPC4	1.92e-15	-0.266011	0.18	0.232	4.52e-11
MTLN	1.21e-14	-0.266233	0.11	0.152	2.85e-10
GTF3C6	1.59e-15	-0.266566	0.237	0.291	3.73e-11
RFK	1.78e-12	-0.266582	0.076	0.109	4.19e-08
REEP3	8.82e-11	-0.266596	0.071	0.1	2.08e-06
WASHC3	1.02e-13	-0.266623	0.14	0.184	2.39e-09
MTHFD2	7.65e-15	-0.267076	0.121	0.165	1.8e-10
RSU1	2.35e-16	-0.267378	0.182	0.235	5.53e-12
IMMT	5.19e-15	-0.267379	0.146	0.194	1.22e-10
VPS36	1.26e-13	-0.267574	0.168	0.214	2.97e-09
PDXK	1.35e-12	-0.267695	0.113	0.151	3.18e-08
NBEAL2	3.98e-06	-0.268757	0.144	0.169	0.0936878
DARS	1.73e-15	-0.268787	0.204	0.258	4.07e-11
NIT2	7.58e-12	-0.268867	0.098	0.133	1.78e-07
TTC19	6.91e-16	-0.269006	0.218	0.274	1.63e-11
ATP6V0E1	3.62e-30	-0.269014	0.328	0.423	8.52e-26
SGMS1	1.67e-13	-0.269026	0.074	0.108	3.94e-09
LPGAT1	4.21e-12	-0.269332	0.167	0.209	9.9e-08
DNMT3A	2.42e-15	-0.269922	0.073	0.11	5.7e-11
VPS35	6.97e-14	-0.270136	0.108	0.148	1.64e-09
ANP32E	6.83e-12	-0.270474	0.231	0.277	1.61e-07
TBC1D4	1.83e-11	-0.270649	0.088	0.121	4.3e-07
COMT	4.75e-14	-0.2707	0.109	0.15	1.12e-09
TRAPPC6A	2.75e-19	-0.270842	0.275	0.341	6.48e-15
PRMT1	2.5e-19	-0.270858	0.209	0.271	5.89e-15
ASXL2	3.17e-12	-0.271182	0.075	0.107	7.46e-08
SIT1	4.92e-11	-0.271206	0.194	0.235	1.16e-06
CCDC82	1.61e-11	-0.271283	0.113	0.149	3.79e-07
MOB2	2.05e-13	-0.271578	0.172	0.218	4.82e-09
GLUL	3.85e-11	-0.271904	0.125	0.162	9.05e-07
NBR1	4.24e-14	-0.271909	0.086	0.123	9.97e-10
ABRACL	1.14e-17	-0.272159	0.332	0.393	2.67e-13
2023-03-02	2.67e-14	-0.272307	0.11	0.151	6.27e-10
MSI2	2.54e-11	-0.272386	0.137	0.175	5.98e-07
NFATC3	1.81e-14	-0.272572	0.154	0.201	4.26e-10
LCK	7.89e-36	-0.272805	0.581	0.672	1.86e-31
TOP2B	7.07e-14	-0.27304	0.08	0.116	1.66e-09
TNRC6B	1.1e-13	-0.273081	0.285	0.338	2.59e-09
RASGRP2	2.13e-18	-0.273089	0.359	0.421	5.02e-14
ECH1	4.02e-23	-0.273202	0.265	0.341	9.45e-19
ARSA	2.34e-13	-0.273308	0.126	0.168	5.5e-09
UBE2J2	1.08e-15	-0.273989	0.134	0.181	2.54e-11
AKR7A2	2.7e-15	-0.274033	0.124	0.169	6.36e-11
COMMD4	1.87e-13	-0.274428	0.087	0.123	4.39e-09
CDK10	4.46e-12	-0.274892	0.084	0.118	1.05e-07
SYNE3	2.82e-11	-0.274984	0.078	0.108	6.64e-07
ALDH16A1	9.52e-14	-0.275065	0.081	0.116	2.24e-09
METRNL	1.84e-06	-0.275168	0.094	0.117	0.0432642
NCSTN	2.32e-14	-0.275188	0.071	0.106	5.46e-10
RAB4B	7.91e-13	-0.275458	0.117	0.156	1.86e-08
GADD45B	3.84e-24	-0.275995	0.384	0.461	9.04e-20
IL21R	3.94e-14	-0.276275	0.073	0.107	9.27e-10
NDUFAF3	1.78e-17	-0.276332	0.145	0.196	4.18e-13
MRPL34	3.7e-19	-0.276441	0.223	0.286	8.7e-15
VOPP1	2.64e-16	-0.276574	0.213	0.269	6.21e-12
PDE7A	3.35e-11	-0.276727	0.18	0.222	7.88e-07
MCUB	1.16e-20	-0.276862	0.421	0.484	2.73e-16
UQCC3	4.41e-13	-0.277231	0.081	0.115	1.04e-08
ACSS1	2.82e-14	-0.277339	0.08	0.116	6.65e-10
STK16	2.11e-14	-0.277484	0.088	0.125	4.96e-10
IL2RB	0.0126849	-0.277572	0.135	0.147	1
PPP1R3F	9.35e-15	-0.277899	0.068	0.103	2.2e-10
IMPDH2	3.25e-15	-0.277922	0.191	0.242	7.65e-11
TMEM208	6.51e-16	-0.278247	0.106	0.15	1.53e-11
PPM1M	9.75e-12	-0.278387	0.139	0.179	2.29e-07
EBNA1BP2	1.05e-15	-0.278476	0.077	0.115	2.47e-11
NUP210	2.64e-13	-0.278524	0.181	0.227	6.21e-09
DEXI	1.06e-15	-0.27854	0.07	0.106	2.5e-11
GBP2	1.43e-13	-0.28002	0.26	0.309	3.37e-09
UGP2	1.37e-16	-0.280037	0.192	0.247	3.22e-12
MED13L	9.28e-10	-0.28017	0.168	0.204	2.18e-05
PUS7L	1.34e-13	-0.280278	0.073	0.107	3.16e-09
LINC00426	1.47e-14	-0.280571	0.075	0.111	3.45e-10
ZNF593	1.41e-14	-0.28073	0.089	0.127	3.31e-10
ADA2	2.41e-14	-0.280865	0.097	0.136	5.66e-10
GTF2I	9.6e-16	-0.280873	0.151	0.2	2.26e-11
VIM	2.26e-36	-0.280953	0.909	0.944	5.33e-32
FAM207A	8.86e-15	-0.281008	0.072	0.107	2.08e-10
FGD3	7.43e-16	-0.281508	0.202	0.255	1.75e-11
GOLGA3	1.09e-11	-0.281562	0.079	0.11	2.55e-07
FKBP5	1.69e-13	-0.281756	0.108	0.148	3.97e-09
MINDY2	6.7e-12	-0.282289	0.085	0.118	1.58e-07
MDFIC	3e-24	-0.282344	0.282	0.359	7.05e-20
DUSP4	4.01e-15	-0.283125	0.115	0.159	9.45e-11
TLK1	9.23e-15	-0.283168	0.252	0.304	2.17e-10
ITM2A	1.12e-16	-0.283177	0.367	0.425	2.65e-12
TCEA3	1.12e-13	-0.28318	0.075	0.109	2.64e-09
PNKP	5.83e-11	-0.283235	0.152	0.19	1.37e-06
TRAF3IP3	9.1e-33	-0.28338	0.455	0.548	2.14e-28
DIAPH1	9.69e-18	-0.283637	0.284	0.345	2.28e-13
MT1F	2.89e-14	-0.283669	0.123	0.166	6.79e-10
KIAA0040	7.76e-12	-0.283699	0.116	0.153	1.83e-07
GOLGB1	2.95e-11	-0.28388	0.201	0.243	6.94e-07
GMPR2	2.02e-14	-0.284192	0.098	0.137	4.75e-10
UNC45A	4.18e-15	-0.284352	0.078	0.115	9.84e-11
RPS6KA1	1.9e-19	-0.284371	0.148	0.204	4.47e-15
SELENOO	1.1e-11	-0.28455	0.089	0.122	2.59e-07
RNF149	9.88e-20	-0.284681	0.358	0.423	2.33e-15
KAT2B	2.67e-11	-0.284723	0.108	0.142	6.28e-07
IFI35	1.64e-12	-0.284795	0.106	0.143	3.86e-08
YDJC	1.16e-14	-0.285189	0.13	0.174	2.72e-10
DNAJC15	2.27e-16	-0.28536	0.249	0.306	5.34e-12
MTR	8.54e-13	-0.286084	0.125	0.165	2.01e-08
RPS27L	6.13e-13	-0.286153	0.337	0.384	1.44e-08
UBXN11	4.27e-09	-0.286175	0.099	0.129	0.000100554
STAT2	1.87e-13	-0.286188	0.08	0.114	4.39e-09
TASOR2	4.51e-13	-0.286234	0.115	0.154	1.06e-08
TAF15	1.72e-20	-0.286339	0.29	0.357	4.05e-16
EML3	5.53e-14	-0.286993	0.12	0.161	1.3e-09
RTN3	1.33e-15	-0.287222	0.146	0.194	3.13e-11
RPA3	1.53e-13	-0.287315	0.132	0.174	3.59e-09
CCDC167	8.76e-17	-0.287732	0.194	0.249	2.06e-12
OGT	8.5e-10	-0.288	0.328	0.365	2e-05
CFAP298	1.52e-15	-0.288264	0.096	0.137	3.58e-11
LAMP2	9.33e-17	-0.288376	0.088	0.13	2.2e-12
DCAF11	1.09e-14	-0.288422	0.148	0.194	2.57e-10
PGM1	1.12e-15	-0.288585	0.067	0.103	2.63e-11
NDUFB5	1.17e-18	-0.288723	0.15	0.204	2.76e-14
ACAT1	3.23e-15	-0.288925	0.075	0.112	7.61e-11
LNPEP	2.22e-14	-0.28897	0.238	0.29	5.22e-10
TEX264	1.34e-17	-0.289037	0.186	0.242	3.15e-13
TMBIM6	1.47e-24	-0.289086	0.452	0.524	3.45e-20
RPUSD3	2.19e-16	-0.2891	0.085	0.126	5.15e-12
COA4	2.25e-15	-0.289453	0.088	0.127	5.29e-11
FLII	9.9e-15	-0.289531	0.126	0.169	2.33e-10
RGS10	1.13e-17	-0.289549	0.428	0.479	2.67e-13
MRPS12	5.56e-15	-0.289593	0.153	0.2	1.31e-10
NORAD	2.28e-18	-0.289692	0.171	0.228	5.36e-14
ERAP1	1.42e-15	-0.289745	0.108	0.151	3.34e-11
FURIN	1.16e-16	-0.28985	0.07	0.108	2.74e-12
HIKESHI	3.91e-17	-0.289957	0.123	0.171	9.19e-13
RRBP1	6.93e-11	-0.290523	0.095	0.127	1.63e-06
SKA2	3.2e-16	-0.29058	0.066	0.103	7.54e-12
RNF139	1.16e-17	-0.2909	0.223	0.282	2.73e-13
CYLD	1.7e-22	-0.291521	0.473	0.539	3.99e-18
ANKRD44	1.07e-12	-0.291596	0.341	0.387	2.52e-08
GLCCI1	4.88e-12	-0.29164	0.121	0.159	1.15e-07
FKBP1A	8.47e-19	-0.292285	0.282	0.344	1.99e-14
FLNA	5.25e-16	-0.293035	0.605	0.635	1.24e-11
CMTM6	9.88e-11	-0.293306	0.265	0.305	2.32e-06
XRCC5	5.21e-26	-0.293553	0.354	0.433	1.23e-21
CMTM3	1.07e-16	-0.293785	0.249	0.305	2.51e-12
SLC3A2	4.4e-25	-0.294656	0.278	0.356	1.03e-20
SCRN2	5.07e-16	-0.294804	0.097	0.138	1.19e-11
PGLS	9.52e-22	-0.294845	0.303	0.372	2.24e-17
SEPTIN11	1.27e-13	-0.294846	0.091	0.127	2.99e-09
PDP1	6.51e-17	-0.295202	0.074	0.112	1.53e-12
SELENOF	1.87e-26	-0.295977	0.321	0.4	4.4e-22
SAMSN1	3.15e-14	-0.29599	0.138	0.183	7.4e-10
ZFX	2.87e-15	-0.296175	0.138	0.184	6.76e-11
TMEM50B	8.77e-15	-0.296517	0.128	0.173	2.06e-10
GCHFR	5.24e-14	-0.297384	0.109	0.149	1.23e-09
TMEM63A	4.7e-13	-0.297592	0.105	0.143	1.11e-08
CHMP7	1.1e-13	-0.297934	0.106	0.145	2.59e-09
EIF1AX	3.54e-22	-0.298115	0.25	0.32	8.34e-18
RFLNB	2e-16	-0.299698	0.074	0.112	4.71e-12
IQGAP2	6.43e-17	-0.300124	0.293	0.35	1.51e-12
TUBA1B	1.87e-09	-0.301013	0.378	0.426	4.39e-05
HCLS1	2.05e-48	-0.301181	0.624	0.714	4.83e-44
RNASET2	1.2e-24	-0.301215	0.444	0.512	2.83e-20
PPP1R18	4.5e-22	-0.301813	0.329	0.402	1.06e-17
NME1	5.27e-19	-0.30278	0.136	0.189	1.24e-14
ZMAT2	4.57e-22	-0.302877	0.207	0.273	1.07e-17
NDRG1	1.89e-14	-0.303046	0.111	0.152	4.45e-10
FUT8	2.02e-14	-0.30329	0.071	0.105	4.76e-10
NME2	3.58e-46	-0.303579	0.755	0.807	8.43e-42
SRP54	9.63e-16	-0.303946	0.117	0.161	2.27e-11
ARHGAP5	3.51e-16	-0.304169	0.072	0.11	8.27e-12
CAPZB	3.21e-50	-0.304345	0.712	0.784	7.55e-46
PIN4	4.93e-17	-0.304352	0.101	0.145	1.16e-12
COQ7	1.88e-11	-0.30449	0.073	0.103	4.43e-07
ICE2	2.5e-17	-0.304565	0.074	0.114	5.88e-13
NUCB1	2.52e-21	-0.305019	0.317	0.385	5.93e-17
ATRX	6.29e-20	-0.305336	0.375	0.437	1.48e-15
AC044849.1	2.39e-12	-0.305344	0.135	0.175	5.62e-08
SIPA1L1	4.88e-13	-0.305653	0.077	0.11	1.15e-08
PHF19	3.36e-16	-0.306084	0.083	0.122	7.91e-12
TMEM14B	5.26e-25	-0.306245	0.284	0.36	1.24e-20
CSKMT	1.57e-16	-0.306413	0.077	0.117	3.69e-12
CMTM7	3.92e-20	-0.306781	0.233	0.297	9.23e-16
OXLD1	2.37e-19	-0.306979	0.158	0.214	5.57e-15
MT-ND4L	1.21e-82	-0.307525	0.983	0.993	2.84e-78
ALG13	1.41e-16	-0.307818	0.158	0.209	3.32e-12
TAOK1	2.1e-13	-0.308538	0.083	0.118	4.94e-09
WDFY2	3.89e-13	-0.308577	0.088	0.123	9.16e-09
ATP5MF	4.89e-27	-0.308667	0.385	0.463	1.15e-22
IL17RA	1.22e-12	-0.308791	0.11	0.147	2.88e-08
ELP5	6.28e-17	-0.308863	0.092	0.134	1.48e-12
LGALS9	1.9e-16	-0.308939	0.14	0.188	4.47e-12
DYNLL1	1.56e-19	-0.30899	0.209	0.271	3.67e-15
TMC8	6.91e-20	-0.309265	0.325	0.39	1.63e-15
NSD2	8.81e-15	-0.309367	0.076	0.112	2.07e-10
SLC39A8	4.19e-19	-0.309401	0.084	0.128	9.85e-15
MKRN1	2.86e-21	-0.309521	0.183	0.245	6.73e-17
MTCH2	2.24e-17	-0.309574	0.108	0.153	5.26e-13
TMC6	1.85e-20	-0.309671	0.318	0.384	4.35e-16
PHYKPL	4.38e-17	-0.309784	0.246	0.302	1.03e-12
RNF214	1.04e-13	-0.309875	0.108	0.147	2.46e-09
DOCK11	3.35e-14	-0.310104	0.128	0.171	7.87e-10
VKORC1	1.16e-18	-0.310263	0.125	0.175	2.72e-14
KDSR	8.82e-15	-0.310418	0.073	0.108	2.08e-10
NDUFC2	7.03e-26	-0.31044	0.355	0.43	1.66e-21
EEA1	6e-16	-0.310657	0.079	0.117	1.41e-11
PEPD	2.45e-19	-0.31086	0.148	0.202	5.76e-15
SAMM50	9.35e-18	-0.310971	0.105	0.15	2.2e-13
MRPL24	1.09e-19	-0.311186	0.102	0.15	2.56e-15
PPP1R14B	1.71e-20	-0.311253	0.217	0.281	4.01e-16
CARS	4.34e-15	-0.312293	0.092	0.131	1.02e-10
CD46	4.23e-20	-0.312765	0.247	0.311	9.95e-16
NCOA3	2.89e-14	-0.312805	0.112	0.152	6.79e-10
PPP1R15A	8.09e-63	-0.312979	0.563	0.686	1.9e-58
PA2G4	1.95e-27	-0.313067	0.333	0.414	4.6e-23
ATG16L2	1.4e-14	-0.313512	0.112	0.153	3.3e-10
PCSK7	3.5e-14	-0.314241	0.259	0.31	8.25e-10
THAP11	1.59e-24	-0.314507	0.166	0.233	3.75e-20
POU2F2	4.52e-11	-0.314639	0.096	0.129	1.06e-06
PNP	9.48e-15	-0.314777	0.083	0.12	2.23e-10
	3.95e-14	-0.314881	0.164	0.21	9.3e-10
ETFA	1.19e-21	-0.314976	0.148	0.207	2.8e-17
CAPN1	4.34e-19	-0.315273	0.181	0.238	1.02e-14
CDC16	5.3e-18	-0.315336	0.066	0.105	1.25e-13
PTPRC	8.84e-92	-0.315803	0.896	0.96	2.08e-87
SMIM7	3.73e-18	-0.315831	0.136	0.187	8.77e-14
CLEC2D	3.23e-20	-0.316107	0.296	0.362	7.59e-16
FAM120A	4.84e-17	-0.316173	0.166	0.219	1.14e-12
TBC1D14	5.04e-15	-0.316187	0.089	0.128	1.19e-10
ELK3	1.38e-14	-0.316194	0.067	0.101	3.26e-10
STAT5B	7.84e-17	-0.316563	0.191	0.245	1.85e-12
IGSF8	7.26e-17	-0.316728	0.093	0.135	1.71e-12
NCF1	2.38e-15	-0.316787	0.079	0.116	5.61e-11
RALBP1	2.92e-21	-0.31693	0.175	0.237	6.87e-17
SNX5	8.69e-18	-0.317737	0.171	0.225	2.04e-13
PARVG	2.13e-17	-0.317749	0.175	0.229	5.02e-13
WARS2	7.09e-17	-0.317832	0.067	0.104	1.67e-12
MTERF4	2.59e-20	-0.317971	0.155	0.212	6.1e-16
H2AFY	1.58e-24	-0.318034	0.309	0.384	3.71e-20
MDN1	2.33e-14	-0.318468	0.076	0.111	5.48e-10
HIST2H2AC	2.49e-18	-0.318965	0.087	0.13	5.85e-14
CHMP1B	8.84e-20	-0.319158	0.113	0.163	2.08e-15
PLCG1	1.97e-18	-0.319188	0.175	0.23	4.63e-14
MRPL14	3.92e-21	-0.319973	0.128	0.182	9.24e-17
LARP1	1.02e-16	-0.320098	0.083	0.124	2.41e-12
DDX46	1.37e-23	-0.320494	0.31	0.383	3.21e-19
TRAF5	2.92e-16	-0.320589	0.109	0.153	6.87e-12
ABTB1	4.31e-16	-0.320876	0.159	0.209	1.01e-11
GTF2H5	5.9e-20	-0.321166	0.088	0.134	1.39e-15
DDX17	1.32e-14	-0.32144	0.397	0.444	3.11e-10
IRF2	2.03e-19	-0.321489	0.113	0.163	4.77e-15
NRDC	7.6e-17	-0.321627	0.196	0.25	1.79e-12
EID1	2.09e-30	-0.321712	0.449	0.53	4.93e-26
PRPSAP2	8.51e-20	-0.321913	0.062	0.102	2e-15
SNX29	1.86e-15	-0.322309	0.073	0.109	4.39e-11
MRPL12	1.47e-20	-0.322381	0.078	0.123	3.45e-16
LST1	8.82e-17	-0.322463	0.071	0.108	2.08e-12
CKLF	9.31e-18	-0.322464	0.252	0.311	2.19e-13
UBA1	8.25e-19	-0.323784	0.146	0.2	1.94e-14
MTRNR2L12	8.99e-58	-0.323811	0.946	0.962	2.12e-53
TALDO1	7.54e-21	-0.324042	0.267	0.332	1.77e-16
NDUFA7	1.69e-24	-0.324125	0.229	0.301	3.97e-20
RASGRP1	8.09e-21	-0.324419	0.291	0.357	1.9e-16
IBTK	4.41e-18	-0.324529	0.1	0.145	1.04e-13
TSPAN5	2.42e-18	-0.325078	0.063	0.1	5.68e-14
GPR65	1.65e-15	-0.325219	0.134	0.18	3.88e-11
MTHFS	8.05e-21	-0.325934	0.083	0.129	1.89e-16
TMEM134	1.47e-20	-0.326075	0.128	0.182	3.47e-16
MICOS10	3.56e-29	-0.326152	0.322	0.404	8.38e-25
AKR1A1	6.32e-22	-0.326238	0.155	0.215	1.49e-17
RNASEH2B	5.98e-19	-0.326265	0.206	0.264	1.41e-14
RNF5	4.78e-22	-0.326326	0.104	0.156	1.13e-17
PLCL2	6.95e-19	-0.326667	0.161	0.216	1.64e-14
NCL	5.73e-59	-0.327136	0.7	0.779	1.35e-54
PHACTR2	1.1e-18	-0.327288	0.256	0.317	2.6e-14
CARHSP1	3.57e-14	-0.327487	0.149	0.194	8.41e-10
NPDC1	1.93e-19	-0.327604	0.305	0.366	4.54e-15
HDAC7	2.92e-14	-0.327843	0.139	0.182	6.86e-10
JPX	5.83e-20	-0.328162	0.181	0.24	1.37e-15
APEH	1.28e-21	-0.328326	0.121	0.176	3.02e-17
L3MBTL3	5.46e-20	-0.328701	0.068	0.11	1.29e-15
ACP5	4.01e-16	-0.328832	0.107	0.15	9.43e-12
SUPT16H	2.72e-20	-0.328953	0.163	0.22	6.4e-16
CEP350	1.11e-20	-0.329482	0.193	0.254	2.62e-16
SNX17	8.38e-26	-0.329527	0.234	0.308	1.97e-21
FLT3LG	2.83e-38	-0.329733	0.538	0.615	6.66e-34
MGST3	6.44e-18	-0.329787	0.2	0.256	1.52e-13
ARHGEF18	8.21e-14	-0.329822	0.071	0.104	1.93e-09
PGGHG	2.75e-13	-0.330194	0.101	0.138	6.46e-09
AC004687.1	1.59e-09	-0.330562	0.177	0.213	3.75e-05
SLC25A45	2.02e-16	-0.330852	0.071	0.108	4.76e-12
WWP1	9.37e-18	-0.331654	0.163	0.215	2.2e-13
HMOX2	2.48e-27	-0.332077	0.204	0.279	5.84e-23
TTC37	3.55e-18	-0.332199	0.083	0.125	8.34e-14
TMEM71	5.46e-20	-0.33309	0.061	0.1	1.29e-15
HCG18	3e-16	-0.333144	0.112	0.156	7.06e-12
DGKE	9.52e-17	-0.334002	0.073	0.111	2.24e-12
PRDX2	2.64e-34	-0.334227	0.398	0.49	6.21e-30
COA3	2.18e-22	-0.334479	0.068	0.112	5.12e-18
NIPAL3	2.13e-19	-0.334631	0.088	0.133	5.02e-15
EIF4A1	2.21e-69	-0.334734	0.719	0.805	5.2e-65
TUBA1C	8.14e-19	-0.334872	0.11	0.158	1.92e-14
FLYWCH2	3.93e-21	-0.335072	0.064	0.106	9.25e-17
EIF3B	2.96e-23	-0.335854	0.234	0.303	6.96e-19
MAN2C1	7.98e-17	-0.335997	0.082	0.122	1.88e-12
C4orf48	1.32e-20	-0.336172	0.268	0.332	3.11e-16
WDR86-AS1	1.46e-15	-0.336507	0.072	0.108	3.44e-11
RASSF3	2.55e-17	-0.336616	0.095	0.138	6.01e-13
ADD3	6.89e-38	-0.336926	0.448	0.539	1.62e-33
HPRT1	1.23e-20	-0.337196	0.153	0.21	2.9e-16
OSTF1	8.01e-22	-0.337231	0.276	0.342	1.88e-17
WDR61	7.08e-23	-0.337239	0.096	0.147	1.67e-18
IVNS1ABP	7.2e-18	-0.337387	0.18	0.234	1.69e-13
MPRIP	5.08e-18	-0.337411	0.114	0.161	1.2e-13
SNRNP35	7.81e-19	-0.337441	0.079	0.122	1.84e-14
RAC2	1.39e-61	-0.337671	0.852	0.914	3.27e-57
CDKN2A	3.94e-14	-0.338386	0.074	0.109	9.27e-10
EIF2S3	1.56e-31	-0.339025	0.372	0.454	3.67e-27
MICAL1	5.15e-17	-0.339157	0.115	0.16	1.21e-12
EPB41	1.01e-21	-0.339298	0.371	0.435	2.37e-17
HNRNPAB	1.25e-19	-0.33976	0.175	0.233	2.94e-15
MVP	5.04e-33	-0.340466	0.241	0.33	1.19e-28
AP3M2	1.63e-26	-0.340478	0.217	0.293	3.83e-22
UXS1	2.24e-21	-0.340949	0.081	0.127	5.26e-17
PIEZO1	8.61e-16	-0.341472	0.104	0.146	2.03e-11
CCNQ	1.71e-19	-0.341475	0.108	0.156	4.03e-15
LYPLA1	8.15e-24	-0.342254	0.157	0.22	1.92e-19
ACAA1	1.24e-21	-0.343087	0.176	0.237	2.91e-17
RUVBL1	7.64e-20	-0.343113	0.089	0.134	1.8e-15
ZMYND8	5.04e-18	-0.343144	0.075	0.115	1.19e-13
FNBP1	8.8e-32	-0.343427	0.448	0.526	2.07e-27
TBL1X	1.28e-16	-0.343596	0.071	0.108	3.02e-12
KLHL2	5.34e-21	-0.34374	0.061	0.101	1.26e-16
LINC01550	2.96e-17	-0.344121	0.075	0.115	6.97e-13
SDHC	2.81e-26	-0.344134	0.171	0.24	6.62e-22
HTATSF1	4.18e-25	-0.344164	0.189	0.257	9.84e-21
RCOR1	5.14e-18	-0.344642	0.104	0.15	1.21e-13
NCKAP1L	1.24e-23	-0.34496	0.198	0.265	2.92e-19
SMIM12	1.24e-23	-0.345505	0.103	0.157	2.91e-19
MPG	3.19e-22	-0.346105	0.192	0.255	7.52e-18
TNFSF10	5.77e-19	-0.346732	0.123	0.173	1.36e-14
TWF2	1.04e-25	-0.346812	0.239	0.312	2.44e-21
JUN	7.48e-58	-0.347179	0.807	0.873	1.76e-53
MRPL20	4.93e-25	-0.347618	0.194	0.262	1.16e-20
RBL2	5.81e-27	-0.347766	0.366	0.443	1.37e-22
HDLBP	6.12e-21	-0.348379	0.106	0.157	1.44e-16
SAMD9L	1.99e-17	-0.348545	0.088	0.13	4.68e-13
TESPA1	7.8e-26	-0.349892	0.199	0.27	1.84e-21
PRKCQ	2.42e-20	-0.35012	0.153	0.209	5.7e-16
TNFRSF25	4e-26	-0.350454	0.205	0.278	9.41e-22
IGFLR1	8.98e-24	-0.351395	0.161	0.225	2.11e-19
PDHB	1.71e-19	-0.351439	0.097	0.144	4.02e-15
DBNL	2.71e-30	-0.35156	0.226	0.306	6.38e-26
PAK2	3.22e-27	-0.351668	0.355	0.431	7.58e-23
TIMM8B	2.91e-20	-0.352184	0.099	0.147	6.85e-16
CHST11	2.39e-22	-0.352846	0.215	0.28	5.62e-18
ERN1	1.74e-19	-0.352978	0.228	0.288	4.08e-15
SOS1	2.92e-22	-0.353553	0.065	0.109	6.87e-18
DNAAF2	1.53e-19	-0.354637	0.103	0.151	3.61e-15
CHMP6	2.59e-24	-0.354765	0.058	0.102	6.11e-20
SYNRG	3.05e-24	-0.354797	0.161	0.225	7.18e-20
HINT2	5.7e-26	-0.354938	0.147	0.212	1.34e-21
HDHD5	2.57e-23	-0.355098	0.072	0.118	6.05e-19
MAF	2.99e-15	-0.355672	0.135	0.18	7.04e-11
VSIR	2.66e-26	-0.355848	0.275	0.35	6.25e-22
TRAPPC1	1.79e-42	-0.356194	0.382	0.487	4.22e-38
M6PR	3.03e-37	-0.356286	0.258	0.354	7.14e-33
SOD2	1.78e-26	-0.356456	0.295	0.372	4.19e-22
REXO2	2.27e-25	-0.356677	0.204	0.274	5.33e-21
GIMAP7	3.83e-39	-0.356966	0.424	0.523	9.02e-35
KDM5B	1.56e-19	-0.357401	0.102	0.15	3.67e-15
PLEKHO1	3.02e-26	-0.357686	0.155	0.222	7.1e-22
SH3BP5	4.18e-28	-0.358251	0.24	0.318	9.84e-24
MPI	5.1e-24	-0.358342	0.095	0.147	1.2e-19
ZKSCAN1	6.15e-20	-0.358516	0.078	0.122	1.45e-15
CHD4	4.13e-21	-0.359021	0.165	0.224	9.72e-17
TSTD1	1.46e-32	-0.359722	0.338	0.422	3.44e-28
NASP	1.16e-18	-0.359793	0.165	0.219	2.72e-14
SYTL1	1.58e-34	-0.360156	0.411	0.494	3.71e-30
SDF4	6.17e-29	-0.360201	0.252	0.331	1.45e-24
PIM2	6.5e-37	-0.36084	0.314	0.412	1.53e-32
TCP11L2	1.89e-24	-0.360846	0.122	0.181	4.45e-20
GOPC	2.32e-21	-0.361322	0.107	0.158	5.47e-17
ZC3HAV1	9.55e-49	-0.361854	0.379	0.49	2.25e-44
PHKB	5.47e-19	-0.36309	0.073	0.114	1.29e-14
AP1S1	2.74e-25	-0.363469	0.059	0.104	6.45e-21
HAX1	4.26e-31	-0.363475	0.168	0.244	1e-26
IL10RA	3.15e-24	-0.364368	0.371	0.439	7.42e-20
NSA2	1.46e-42	-0.364514	0.494	0.576	3.43e-38
RPA1	9.08e-26	-0.365126	0.106	0.163	2.14e-21
ABCC1	2.03e-19	-0.366435	0.118	0.168	4.78e-15
LPXN	1.35e-27	-0.366547	0.19	0.262	3.17e-23
RCSD1	5.26e-21	-0.366761	0.269	0.332	1.24e-16
PIK3CD	4.26e-23	-0.367034	0.162	0.224	1e-18
PMVK	1.79e-24	-0.367582	0.079	0.128	4.22e-20
ITGA4	1.47e-27	-0.368005	0.53	0.578	3.45e-23
PRPF6	1.31e-24	-0.368183	0.171	0.236	3.07e-20
EVL	8.51e-92	-0.368732	0.798	0.878	2e-87
ANKH	2.23e-19	-0.368797	0.064	0.104	5.24e-15
SMC1A	1.73e-23	-0.369062	0.115	0.17	4.07e-19
LARS	1.22e-24	-0.370235	0.138	0.2	2.86e-20
ILF3-DT	1.54e-28	-0.370494	0.159	0.23	3.63e-24
MARCKSL1	2.1e-26	-0.370649	0.122	0.184	4.93e-22
SELENOH	6.18e-36	-0.370878	0.359	0.447	1.45e-31
DPP4	8.54e-23	-0.371046	0.083	0.132	2.01e-18
BACH2	4.72e-23	-0.371091	0.107	0.161	1.11e-18
MIDN	6.86e-20	-0.371226	0.161	0.217	1.61e-15
DGUOK	3.44e-31	-0.371403	0.223	0.304	8.08e-27
UBE2V2	1.81e-24	-0.371619	0.101	0.156	4.25e-20
SMPD1	8.86e-23	-0.373201	0.075	0.121	2.08e-18
RILPL2	6.38e-25	-0.373442	0.186	0.253	1.5e-20
DOCK10	5.01e-30	-0.376681	0.298	0.38	1.18e-25
ANXA5	1.69e-24	-0.37685	0.302	0.373	3.98e-20
THEM4	3.04e-28	-0.377152	0.166	0.236	7.14e-24
DCAF7	3.62e-26	-0.378032	0.129	0.19	8.53e-22
ATP2B4	4.54e-22	-0.378194	0.171	0.231	1.07e-17
PYCR2	9.84e-32	-0.378268	0.123	0.191	2.31e-27
DPYD	2.13e-21	-0.378325	0.193	0.253	5.02e-17
TMEM123	1.29e-49	-0.378924	0.451	0.553	3.03e-45
N4BP2	3.47e-20	-0.379084	0.096	0.143	8.17e-16
CD28	2.62e-29	-0.379139	0.179	0.253	6.17e-25
ADK	2.29e-23	-0.379542	0.134	0.192	5.4e-19
ADI1	1.27e-28	-0.380845	0.102	0.162	2.99e-24
ACTG1	4.21e-33	-0.381022	0.975	0.987	9.91e-29
XAF1	7.09e-24	-0.381044	0.156	0.218	1.67e-19
TRIB2	3.1e-22	-0.382002	0.144	0.202	7.29e-18
SPN	2.48e-28	-0.382721	0.252	0.329	5.83e-24
STN1	7.32e-26	-0.383172	0.116	0.175	1.72e-21
SLC38A10	5.51e-25	-0.383225	0.103	0.158	1.3e-20
ATIC	1.15e-26	-0.383271	0.122	0.183	2.7e-22
SMC4	1.03e-19	-0.384325	0.114	0.164	2.42e-15
TLN1	6.23e-31	-0.385768	0.338	0.42	1.47e-26
DIP2B	1.82e-19	-0.385916	0.085	0.128	4.29e-15
AC119396.1	3.35e-23	-0.386826	0.129	0.186	7.88e-19
TUBB4B	1.57e-26	-0.387883	0.225	0.298	3.69e-22
TAB2	3.24e-31	-0.388322	0.254	0.335	7.63e-27
TPGS2	7.26e-28	-0.388988	0.118	0.18	1.71e-23
ASF1A	1.04e-23	-0.389746	0.074	0.121	2.44e-19
RRS1	2.54e-24	-0.389913	0.073	0.121	5.98e-20
SEPTIN1	2.83e-50	-0.391125	0.444	0.548	6.67e-46
PLSCR3	9.72e-42	-0.3917	0.386	0.483	2.29e-37
HNRNPUL2	7.88e-33	-0.392236	0.207	0.288	1.85e-28
TECPR1	3.24e-21	-0.392673	0.092	0.139	7.61e-17
JPT1	4.92e-27	-0.395191	0.24	0.313	1.16e-22
OIP5-AS1	8.18e-30	-0.395322	0.135	0.203	1.92e-25
TRADD	1.65e-42	-0.395395	0.284	0.385	3.88e-38
PPP1R35	3.28e-30	-0.395937	0.205	0.281	7.73e-26
ZDHHC12	3.75e-30	-0.396531	0.11	0.174	8.82e-26
USP46	4.2e-24	-0.397861	0.093	0.145	9.88e-20
EVI2A	2.59e-27	-0.399149	0.082	0.135	6.09e-23
XPO1	1.12e-24	-0.400143	0.111	0.166	2.64e-20
HPCAL1	2.63e-28	-0.40022	0.147	0.214	6.19e-24
HAGH	1.46e-27	-0.400251	0.103	0.162	3.42e-23
SEPHS2	1.96e-27	-0.401249	0.091	0.147	4.62e-23
MOSPD3	2.29e-24	-0.401321	0.116	0.172	5.38e-20
IFNAR2	5.02e-29	-0.40175	0.143	0.211	1.18e-24
CCR4	2.19e-25	-0.402322	0.068	0.116	5.15e-21
UROD	2.58e-28	-0.402709	0.092	0.149	6.06e-24
LIMD2	2.91e-103	-0.402946	0.864	0.928	6.84e-99
HIGD2A	5.64e-75	-0.403259	0.642	0.729	1.33e-70
TRAT1	2.52e-38	-0.403716	0.248	0.341	5.93e-34
H2AFX	6e-26	-0.404063	0.093	0.148	1.41e-21
TRAK2	7.66e-27	-0.404378	0.111	0.171	1.8e-22
H2AFJ	5.54e-29	-0.404948	0.17	0.241	1.3e-24
LAGE3	7.92e-30	-0.40561	0.115	0.178	1.86e-25
NDUFB3	8.64e-33	-0.405683	0.176	0.254	2.03e-28
FLNB	2.71e-27	-0.40573	0.065	0.114	6.37e-23
TIAM1	5.12e-27	-0.406638	0.066	0.114	1.2e-22
KIAA0319L	2.87e-24	-0.406756	0.068	0.114	6.76e-20
PRKDC	2.89e-24	-0.406891	0.185	0.25	6.81e-20
LSM6	2.11e-30	-0.40694	0.129	0.197	4.97e-26
TFRC	3.61e-23	-0.408113	0.102	0.154	8.49e-19
G3BP1	2.32e-37	-0.408165	0.181	0.265	5.46e-33
EPSTI1	1.98e-15	-0.408389	0.111	0.153	4.65e-11
C1orf162	1.84e-27	-0.409152	0.15	0.217	4.32e-23
TMEM204	5.6e-28	-0.409327	0.075	0.128	1.32e-23
MT-ND2	2.87e-106	-0.410169	0.951	0.963	6.75e-102
ARRDC2	1.52e-30	-0.410446	0.174	0.248	3.58e-26
CBR1	5.49e-28	-0.410568	0.055	0.102	1.29e-23
CSTB	3.08e-31	-0.412794	0.358	0.439	7.26e-27
MFHAS1	9.2e-29	-0.413685	0.103	0.163	2.17e-24
MACF1	6.08e-29	-0.413839	0.364	0.441	1.43e-24
FRYL	1.07e-24	-0.41387	0.148	0.21	2.52e-20
RNF168	3.5e-26	-0.414119	0.097	0.152	8.24e-22
LMNA	1.41e-19	-0.414269	0.186	0.243	3.32e-15
INPP4B	7.48e-34	-0.414696	0.263	0.349	1.76e-29
MT-ND3	4.38e-120	-0.415178	0.974	0.985	1.03e-115
FAM102A	8.93e-30	-0.415308	0.139	0.207	2.1e-25
UBE2F	7.91e-37	-0.415609	0.223	0.311	1.86e-32
CD7	2.79e-39	-0.41563	0.599	0.652	6.57e-35
PRDX3	6.42e-26	-0.415774	0.086	0.138	1.51e-21
CORO1A	1.81e-127	-0.416078	0.869	0.957	4.26e-123
PHTF2	9.16e-24	-0.416446	0.185	0.248	2.16e-19
DNMT1	4.66e-33	-0.417437	0.204	0.285	1.1e-28
PCED1B-AS1	6.75e-106	-0.418101	0.825	0.887	1.59e-101
PBXIP1	5.85e-37	-0.418166	0.35	0.439	1.38e-32
GNG10	1.04e-31	-0.418284	0.1	0.163	2.44e-27
EIF4A3	6.08e-31	-0.420047	0.154	0.225	1.43e-26
IFRD1	9.23e-31	-0.420114	0.191	0.267	2.17e-26
IL6R	4.69e-28	-0.421833	0.057	0.105	1.1e-23
MRPS34	4.3e-42	-0.422688	0.241	0.339	1.01e-37
FAM89B	3.97e-33	-0.423304	0.087	0.148	9.35e-29
TCF7	5.44e-35	-0.423867	0.481	0.545	1.28e-30
DBP	1.53e-28	-0.423894	0.057	0.104	3.6e-24
ODC1	4.54e-37	-0.424145	0.227	0.316	1.07e-32
SLC25A46	2.43e-31	-0.424812	0.095	0.156	5.71e-27
CTSA	6.7e-22	-0.42484	0.15	0.207	1.58e-17
TSHZ2	5.58e-26	-0.424922	0.106	0.163	1.31e-21
DDB2	2.7e-26	-0.427405	0.082	0.134	6.36e-22
NUDT5	9.04e-30	-0.428026	0.119	0.183	2.13e-25
ARID5B	1.55e-53	-0.42845	0.377	0.495	3.64e-49
PLK3	9.88e-32	-0.428968	0.118	0.185	2.32e-27
GMCL1	1.16e-28	-0.429054	0.093	0.151	2.72e-24
PFKL	9.19e-34	-0.429167	0.18	0.258	2.16e-29
SQOR	1.98e-33	-0.429591	0.128	0.199	4.66e-29
GRN	2.55e-29	-0.429791	0.064	0.114	5.99e-25
ARL4A	2.94e-33	-0.430018	0.127	0.198	6.92e-29
KLF10	2e-28	-0.4316	0.072	0.123	4.71e-24
GALT	2.07e-32	-0.431813	0.17	0.247	4.87e-28
ETFB	1.94e-40	-0.433157	0.22	0.313	4.57e-36
TRABD2A	1.26e-40	-0.43376	0.146	0.231	2.97e-36
ADSL	5.97e-42	-0.434475	0.208	0.302	1.4e-37
RGCC	4.87e-45	-0.434854	0.24	0.342	1.15e-40
PTGER4	7.89e-57	-0.435509	0.331	0.452	1.86e-52
TACC3	4.99e-34	-0.436691	0.111	0.179	1.17e-29
HIPK2	1.66e-29	-0.437704	0.078	0.132	3.9e-25
PDK1	6.6e-25	-0.43828	0.066	0.112	1.55e-20
LDHB	4.71e-121	-0.43865	0.823	0.896	1.11e-116
SENP7	1.77e-30	-0.438859	0.106	0.168	4.17e-26
CCM2	2.98e-40	-0.440484	0.216	0.307	7.02e-36
FOSL2	4.82e-29	-0.440873	0.152	0.221	1.13e-24
ADAM19	4.18e-23	-0.44095	0.074	0.12	9.84e-19
CTSB	8.09e-31	-0.44127	0.136	0.204	1.9e-26
UBTF	5.49e-36	-0.441333	0.144	0.221	1.29e-31
SORL1	4.01e-33	-0.441841	0.249	0.332	9.45e-29
ARPC5	1.59e-44	-0.44265	0.344	0.451	3.73e-40
CERK	3.08e-26	-0.442776	0.107	0.164	7.24e-22
HDAC1	6.07e-46	-0.443287	0.234	0.335	1.43e-41
CPT1A	2.07e-36	-0.444361	0.07	0.13	4.88e-32
TMEM179B	8.34e-41	-0.444638	0.141	0.223	1.96e-36
SLC38A2	1.36e-43	-0.445171	0.281	0.384	3.21e-39
UPP1	1.29e-39	-0.446184	0.252	0.344	3.05e-35
ATP8B2	1.76e-29	-0.446247	0.109	0.171	4.15e-25
SERINC5	1.7e-36	-0.446846	0.147	0.225	3.99e-32
SHMT2	1.92e-29	-0.446906	0.132	0.197	4.51e-25
IL2RG	7.16e-137	-0.44786	0.793	0.911	1.68e-132
IRF7	1.21e-28	-0.448093	0.098	0.156	2.86e-24
SLC40A1	6.33e-29	-0.448695	0.063	0.113	1.49e-24
PVT1	6.9e-34	-0.449077	0.145	0.219	1.62e-29
USP10	8.08e-28	-0.450226	0.23	0.301	1.9e-23
NOP56	1.26e-33	-0.450608	0.14	0.212	2.95e-29
AC020911.2	1.61e-33	-0.45273	0.053	0.104	3.8e-29
ABLIM1	5.15e-41	-0.453245	0.259	0.353	1.21e-36
PPT1	1.67e-35	-0.45389	0.124	0.196	3.93e-31
ERO1A	3.3e-41	-0.455483	0.16	0.246	7.76e-37
MCM5	6.19e-13	-0.458482	0.071	0.102	1.46e-08
SETD1B	1.03e-31	-0.458563	0.072	0.127	2.42e-27
HERC2	2.33e-32	-0.460054	0.104	0.168	5.49e-28
ARHGEF6	6.86e-37	-0.461922	0.157	0.236	1.61e-32
FAM118A	8.19e-36	-0.461994	0.133	0.207	1.93e-31
DUT	3.34e-37	-0.462242	0.257	0.347	7.85e-33
ARPC1B	4.17e-133	-0.464564	0.732	0.863	9.82e-129
BCL11B	1.09e-55	-0.465183	0.385	0.498	2.58e-51
CD55	1.58e-51	-0.465927	0.338	0.447	3.73e-47
MTAP	5.8e-32	-0.465972	0.065	0.119	1.36e-27
CCND2	8.34e-40	-0.466378	0.202	0.291	1.96e-35
PECAM1	1.31e-28	-0.466922	0.064	0.114	3.09e-24
ITGB2-AS1	2.58e-44	-0.467263	0.228	0.325	6.07e-40
CDKN1B	2.05e-53	-0.468966	0.405	0.508	4.83e-49
IL27RA	1.53e-48	-0.469081	0.158	0.253	3.61e-44
IL4R	1.57e-33	-0.469336	0.125	0.195	3.7e-29
BTG2	5.68e-50	-0.470865	0.389	0.496	1.34e-45
SEPTIN2	1.56e-45	-0.472484	0.266	0.366	3.68e-41
TPM4	1.98e-36	-0.472833	0.214	0.299	4.66e-32
TRBC2	5.68e-58	-0.474078	0.576	0.661	1.34e-53
MRPL51	2.68e-41	-0.475301	0.137	0.219	6.3e-37
DNPH1	1.06e-47	-0.476042	0.18	0.277	2.5e-43
MESD	3.9e-41	-0.478348	0.124	0.203	9.17e-37
FYB1	4.26e-116	-0.480083	0.75	0.838	1e-111
ACAA2	6.82e-41	-0.483376	0.109	0.184	1.61e-36
CITED4	1.04e-37	-0.483503	0.091	0.158	2.45e-33
CHD7	2.03e-34	-0.483506	0.088	0.151	4.78e-30
LAT	6.44e-75	-0.48483	0.486	0.609	1.52e-70
TNIK	1.43e-42	-0.486755	0.19	0.281	3.37e-38
TPR	6.21e-52	-0.487499	0.369	0.476	1.46e-47
IER5	3.73e-41	-0.487727	0.156	0.241	8.77e-37
TMEM8A	7.49e-39	-0.488764	0.126	0.202	1.76e-34
NSMCE1	1.38e-47	-0.488884	0.181	0.276	3.24e-43
MMD	2.53e-41	-0.489241	0.065	0.128	5.94e-37
PPA1	1.98e-62	-0.492592	0.351	0.47	4.65e-58
FHIT	3.64e-38	-0.492889	0.084	0.149	8.58e-34
P2RY8	1.4e-65	-0.494876	0.352	0.482	3.28e-61
TIMP1	1.1e-34	-0.496807	0.272	0.354	2.6e-30
MAPKAPK3	1.39e-43	-0.498269	0.137	0.22	3.28e-39
CPSF1	1.2e-38	-0.499979	0.078	0.142	2.82e-34
ARL6IP5	4.7e-132	-0.502628	0.554	0.727	1.11e-127
GOLGA8B	1.5e-31	-0.50525	0.106	0.168	3.54e-27
DNAJB1	3.47e-90	-0.505766	0.587	0.689	8.17e-86
FAM126A	2.34e-44	-0.50712	0.052	0.113	5.51e-40
GADD45A	1.12e-40	-0.509276	0.084	0.152	2.63e-36
IER2	2.4e-131	-0.51026	0.561	0.737	5.65e-127
RETREG1	2.39e-49	-0.512121	0.055	0.121	5.62e-45
PDCD7	9.3e-48	-0.513942	0.149	0.239	2.19e-43
AL499604.1	2.82e-43	-0.51469	0.136	0.22	6.63e-39
BZW2	2.97e-43	-0.516658	0.088	0.159	6.99e-39
LINC02273	1.05e-45	-0.519782	0.069	0.137	2.47e-41
SPTBN1	1.06e-46	-0.519832	0.202	0.299	2.5e-42
ENO1	1.22e-96	-0.520763	0.547	0.664	2.88e-92
AC253572.2	2.17e-33	-0.521308	0.056	0.109	5.11e-29
RCAN3	8.95e-71	-0.521987	0.296	0.43	2.11e-66
TOB1	3.64e-62	-0.522103	0.261	0.382	8.58e-58
PASK	5.23e-26	-0.522581	0.114	0.171	1.23e-21
IL16	7.22e-61	-0.524593	0.263	0.38	1.7e-56
LIMS1	1.39e-50	-0.525313	0.178	0.277	3.27e-46
SPTAN1	2.64e-58	-0.52997	0.293	0.409	6.22e-54
CDK6	6.89e-44	-0.531591	0.179	0.27	1.62e-39
S100A11	3.59e-69	-0.531727	0.349	0.482	8.45e-65
RPS6KA5	1.85e-37	-0.537013	0.119	0.192	4.35e-33
PAG1	2.7e-42	-0.53863	0.289	0.383	6.36e-38
ITGA6	7.14e-45	-0.539173	0.106	0.184	1.68e-40
ATF7IP2	2.21e-62	-0.539199	0.217	0.334	5.21e-58
HMGB2	9.78e-49	-0.541395	0.344	0.451	2.3e-44
TUBA1A	2.11e-80	-0.541577	0.415	0.55	4.97e-76
AC100810.1	1.52e-48	-0.542465	0.042	0.101	3.57e-44
CTLA4	4.55e-25	-0.542649	0.109	0.164	1.07e-20
NEAT1	2.85e-24	-0.544166	0.588	0.633	6.71e-20
RAB11FIP1	2.34e-38	-0.5478	0.099	0.169	5.51e-34
PTGER2	2.1e-75	-0.55019	0.22	0.355	4.93e-71
SATB1	3.99e-45	-0.551804	0.179	0.27	9.38e-41
ITGB1	9.16e-45	-0.557825	0.374	0.461	2.16e-40
PHLDA1	3.48e-35	-0.561304	0.077	0.138	8.18e-31
CD59	1.49e-43	-0.563654	0.071	0.137	3.52e-39
UCP2	5.64e-123	-0.565144	0.591	0.747	1.33e-118
CHRM3-AS2	5.52e-49	-0.567248	0.075	0.148	1.3e-44
LFNG	2.39e-43	-0.568768	0.085	0.155	5.61e-39
ESYT1	2.53e-68	-0.571222	0.13	0.238	5.96e-64
PRKX	6.25e-61	-0.574807	0.26	0.376	1.47e-56
CD82	1.27e-60	-0.576658	0.171	0.279	2.98e-56
MLLT3	3.6e-54	-0.577597	0.158	0.255	8.46e-50
BCL2	1.12e-82	-0.577653	0.271	0.416	2.63e-78
CD79B	8.68e-53	-0.580322	0.042	0.104	2.04e-48
CD4	5.81e-66	-0.584663	0.137	0.244	1.37e-61
CTSH	4.3e-39	-0.585367	0.077	0.14	1.01e-34
LINS1	9.44e-56	-0.585405	0.097	0.183	2.22e-51
NOSIP	1.58e-99	-0.588122	0.514	0.643	3.73e-95
MAST4	1.07e-51	-0.588464	0.053	0.119	2.52e-47
ARMH1	1.47e-53	-0.590574	0.172	0.272	3.45e-49
TRAC	3.04e-65	-0.590729	0.216	0.334	7.15e-61
SIRPG	9.84e-58	-0.597882	0.116	0.209	2.32e-53
TMIGD2	1.26e-61	-0.598093	0.047	0.117	2.97e-57
MT-ND5	2.08e-238	-0.599875	0.967	0.981	4.89e-234
SUSD3	1.71e-63	-0.600884	0.076	0.162	4.03e-59
FBXL16	1.3e-58	-0.606856	0.063	0.139	3.06e-54
PARP1	1.03e-77	-0.613665	0.196	0.325	2.41e-73
ALOX5AP	1.21e-44	-0.619726	0.235	0.326	2.85e-40
CENPK	1.82e-61	-0.621879	0.071	0.153	4.29e-57
TMEM14C	4.13e-67	-0.624404	0.106	0.204	9.72e-63
SESN3	1.81e-60	-0.629009	0.155	0.261	4.26e-56
NUCB2	4.85e-29	-0.631204	0.222	0.292	1.14e-24
SOCS2	1.39e-71	-0.631649	0.079	0.173	3.27e-67
SOCS3	4.28e-87	-0.632068	0.245	0.389	1.01e-82
ADAM10	3.15e-64	-0.634612	0.158	0.265	7.4e-60
ANTXR2	3.4e-54	-0.635749	0.08	0.159	8e-50
GNAQ	2.37e-60	-0.639002	0.099	0.189	5.59e-56
TNFRSF1B	1.33e-46	-0.641156	0.195	0.286	3.13e-42
PLEC	2.27e-53	-0.645117	0.133	0.225	5.35e-49
GLG1	3.79e-89	-0.645518	0.254	0.398	8.91e-85
HIST1H4C	1.55e-65	-0.646235	0.338	0.459	3.66e-61
RIPOR2	3.35e-140	-0.649033	0.405	0.594	7.88e-136
MT-ATP8	2.2e-245	-0.654342	0.851	0.949	5.17e-241
SEPTIN6	2.02e-94	-0.656184	0.494	0.614	4.74e-90
NFE2L2	5.05e-73	-0.663547	0.127	0.236	1.19e-68
TNFRSF18	7.58e-46	-0.668656	0.065	0.131	1.78e-41
DDX3X	1.09e-113	-0.68742	0.376	0.538	2.57e-109
DGKA	4.66e-109	-0.699345	0.226	0.387	1.1e-104
LINC02446	3.54e-15	-0.70251	0.102	0.14	8.33e-11
MT-ND4	2.72e-297	-0.70281	0.956	0.977	6.39e-293
PCED1B	5.72e-89	-0.709171	0.166	0.298	1.34e-84
FCMR	3.42e-46	-0.715699	0.257	0.348	8.05e-42
TTN	3.49e-35	-0.718827	0.103	0.169	8.22e-31
RTKN2	6.97e-49	-0.719007	0.055	0.12	1.64e-44
TXK	2.04e-79	-0.72525	0.093	0.197	4.81e-75
MAL	4.38e-103	-0.725906	0.308	0.462	1.03e-98
ANXA2	2.82e-72	-0.730391	0.325	0.446	6.63e-68
SELPLG	1.39e-141	-0.740057	0.304	0.499	3.28e-137
MAP3K1	7.99e-83	-0.74007	0.155	0.277	1.88e-78
PRDX1	3.42e-104	-0.742165	0.259	0.412	8.05e-100
LEF1	5.59e-130	-0.745514	0.285	0.463	1.32e-125
SAMHD1	2.41e-172	-0.747349	0.448	0.644	5.66e-168
PDE4B	8.38e-93	-0.757051	0.175	0.311	1.97e-88
STMN1	1.43e-17	-0.762675	0.072	0.11	3.36e-13
CD27	5.62e-55	-0.766553	0.3	0.405	1.32e-50
SELL	5.58e-118	-0.77104	0.314	0.478	1.31e-113
SLFN5	7.17e-92	-0.771498	0.18	0.314	1.69e-87
S1PR1	1.55e-118	-0.782222	0.173	0.329	3.65e-114
AC020916.1	3.11e-74	-0.797382	0.185	0.308	7.32e-70
CCR7	3.61e-91	-0.79739	0.078	0.184	8.48e-87
LGALS3	8.49e-37	-0.800684	0.136	0.207	2e-32
S1PR4	3.13e-94	-0.812268	0.275	0.418	7.36e-90
FOSB	7.63e-228	-0.888335	0.409	0.669	1.8e-223
CORO1B	2.55e-145	-0.894273	0.309	0.487	6.01e-141
CAPG	3.53e-127	-0.937093	0.136	0.286	8.3e-123
LTB	5.22e-282	-0.969727	0.769	0.885	1.23e-277
SLC2A3	1.06e-230	-0.970221	0.486	0.686	2.5e-226
IL2RA	1.23e-100	-1.08335	0.053	0.152	2.91e-96
FOXP3	8.65e-58	-1.10768	0.042	0.106	2.04e-53
AQP3	1.42e-200	-1.11638	0.173	0.382	3.35e-196
FAM13A	6.39e-173	-1.26766	0.114	0.285	1.5e-168
TNFRSF4	9.91e-145	-1.30149	0.106	0.256	2.33e-140

## Sheet: Panther_Paths_Pre_good_vs_poor
Term	P-value	Adjusted P-value	Odds Ratio	Combined Score	Genes
T cell activation Homo sapiens P00053	1.3905140979328658E-6	1.2097472652015932E-4	4.961607392426709	66.91142867418358	CD74;JUN;MAP3K1;NFATC3;PIK3CD;PIK3R1;CDC42;PPP3CC;PTPRC;LCK;CD28;PRKCQ;PLCG1;SOS1;PAK2;LAT
Inflammation mediated by chemokine and cytokine signaling pathway Homo sapiens P00031	8.334790003118162E-5	0.00331706	2.591446141090306	24.340124563708503	ITGB1;JUN;JUND;ARPC1B;ARPC5L;NFATC3;PIK3CD;PRKX;ARPC5;RHOC;RELA;ACTG1;RELB;CDC42;GNG10;IFNG;GNAQ;CCL5;ALOX5AP;CCR7;PLCG1;SOS1;CCR4;PAK2
Apoptosis signaling pathway Homo sapiens P00006	1.1438142745747191E-4	0.00331706	3.2834506658529676	29.800505779991045	JUN;MAP3K1;HSPA5;TRADD;PIK3CD;GZMB;TNFRSF1B;RELA;RELB;TNFSF10;BCL2;REL;CYCS;PRKCQ;TMBIM6;LTB
Ras Pathway Homo sapiens P04393	3.010044643972733E-4	0.00654685	3.7073074843972678	30.06027810757733	CDC42;TIAM1;JUN;MAP3K1;MAPKAPK3;RPS6KA1;MAPKAPK2;RAC2;PIK3CD;RHOC;SOS1;PAK2
Integrin signalling pathway Homo sapiens P00034	7.925339604342059E-4	0.013175402039269448	2.4478623566214806	17.478410880073852	ITGB1;ARF1;ITGA4;ARPC1B;ARPC5L;PIK3CD;PIK3R1;ARPC5;RHOC;ACTG1;RAP1B;CDC42;RAC2;FLNA;ITGA6;FLNB;TLN1;SOS1;LIMS1
Axon guidance mediated by netrin Homo sapiens P00009	9.086484165013413E-4	0.013175402039269448	5.344189429448845	37.42831027249853	CDC42;ABLIM1;RAC2;NFATC3;PIK3CD;PIK3R1;PLCG1
Ubiquitin proteasome pathway Homo sapiens P00060	0.00192044	0.0238684	4.014777408637873	25.113229580371208	PSMD7;UBE2B;UBE2E3;UBE2D3;UBE2V2;WWP1;UBA2;UBA1
De novo purine biosynthesis Homo sapiens P02738	0.00224665	0.0244323	5.263788300835655	32.10023456084967	ADSL;ATIC;GUK1;IMPDH2;NME2;NME1
Cytoskeletal regulation by Rho GTPase Homo sapiens P00016	0.0042802	0.0413753	2.9290152221186703	15.974130363662427	CDC42;DIAPH1;ARPC1B;STMN1;RAC2;ARPC5;RHOC;TUBB4B;PAK2;ACTG1
Interleukin signaling pathway Homo sapiens P00036	0.00659651	0.053037384075216104	2.5778855721393037	12.944115570065305	STAT5B;CDKN1B;IL4R;IL10RA;STAT2;IL2RA;RPS6KA1;MAPKAPK2;SOS1;IL6R;ELK3
p38 MAPK pathway Homo sapiens P05918	0.00670588	0.053037384075216104	4.047782301264196	20.25822388056327	RPS6KA5;DUSP10;MAPKAPK3;GADD45A;MAPKAPK2;TAB2
VEGF signaling pathway Homo sapiens P00056	0.00816455	0.059193	3.052942366026289	14.678405883964732	MAPKAPK3;SH2D2A;MAPKAPK2;RAC2;PIK3CD;PRKCQ;PIK3R1;PLCG1
p53 pathway Homo sapiens P00059	0.014109827292322063	0.088635	2.5484321499369256	10.858573144010043	PPP2CA;CD82;GADD45B;HDAC1;GADD45A;PIK3CD;PMAIP1;PIK3R1;DDB2
De novo pyrimidine deoxyribonucleotide biosynthesis Homo sapiens P02739	0.014263100418823907	0.088635	7.503968253968254	31.892461396861744	DUT;NME2;NME1
PDGF signaling pathway Homo sapiens P00047	0.018146533017508282	0.10524989150154804	2.108347338935574	8.452945868768877	STAT5B;JUN;ELF1;RPS6KA5;STAT2;RPS6KA1;MAPKAPK2;PIK3CD;PIK3R1;PLCG1;ARHGAP5;SOS1
Angiogenesis Homo sapiens P00005	0.0219708	0.11946646004308852	1.9224011927034612	7.3398027514487385	JUN;MAP3K1;SH2D2A;F2R;TCF7;PIK3CD;PIK3R1;RHOC;MAPKAPK3;MAPKAPK2;PRKCQ;PLCG1;SOS1;PAK2
Adenine and hypoxanthine salvage pathway Homo sapiens P02723	0.026255589353454782	0.13436683963238621	11.664508171446192	42.45736783425048	PNP;HPRT1
B cell activation Homo sapiens P00010	0.033466373404543975	0.1578305325975615	2.454814126394052	8.339529220123387	CD79B;JUN;PTPRC;RAC2;NFATC3;PIK3CD;SOS1
CCKR signaling map ST Homo sapiens P06959	0.0344687	0.1578305325975615	1.7572097378277154	5.917759696628484	ITGB1;JUN;YES1;ODC1;CREM;CSNK1D;PIK3R1;ACAT1;HDAC7;CDC42;RPS6KA1;BCL2;PRKCQ;PLCG1;SOS1
Oxidative stress response Homo sapiens P00046	0.0382338	0.16631707221697623	3.502687673772011	11.432895455489504	JUN;DUSP10;DDIT3;BCL2
Cell cycle Homo sapiens P00013	0.052299199168473455	0.2166681108408186	4.039316239316239	11.919110226592402	PSMD7;CCND2;RPA3
Interferon-gamma signaling pathway Homo sapiens P00035	0.0622394	0.24612836770113916	2.9182885387704665	8.103409425304338	SOCS2;SOCS3;IFNG;IFNGR1
Circadian clock system Homo sapiens P00015	0.0659896	0.24961277905704243	5.831329016342893	15.851058780811053	PER1;CSNK1D
Axon guidance mediated by Slit/Robo Homo sapiens P00008	0.070394	0.2510055584128573	3.5003703703703706	9.288747443610925	CDC42;RAC2;RHOC
Huntington disease Homo sapiens P00029	0.0731974	0.2510055584128573	1.7075353321886144	4.464514123019012	JUN;ARF1;ARL4A;ARPC1B;ARPC5L;RAC2;CAPN1;ARPC5;DYNLL1;TUBB4B;ACTG1
PI3 kinase pathway Homo sapiens P00048	0.0750132	0.2510055584128573	2.366745223888081	6.130087339469207	CCND2;GADD45A;GNAQ;PIK3R1;SOS1
De novo pyrimidine ribonucleotides biosythesis Homo sapiens P02740	0.0818729	0.26216160962996865	4.998017708470992	12.507977358157204	NME2;NME1
FAS signaling pathway Homo sapiens P00020	0.0843739	0.26216160962996865	2.5936223526584974	6.412725413696262	JUN;PARP1;LMNA;CAPG
Salvage pyrimidine ribonucleotides Homo sapiens P02775	0.0987753	0.29632597421814305	4.373034227567068	10.123169534462898	NME2;UPP1
Cholesterol biosynthesis Homo sapiens P00014	0.11654024320314568	0.3379667052891225	3.8869359646417925	8.35504	PMVK;MVD
EGF receptor signaling pathway Homo sapiens P00018	0.13636544824955027	0.38270303218422175	1.5768435754189944	3.141729753023761	PPP2CA;STAT5B;STAT2;RAC2;PIK3CD;CBLB;PRKCQ;PLCG1;SOS1
Histamine H1 receptor mediated signaling pathway Homo sapiens P04385	0.1641754033160986	0.44635187776564306	2.2818840579710145	4.122953503266305	GNAQ;PRKCQ;PLCG1
JAK/STAT signaling pathway Homo sapiens P00038	0.17364571981248422	0.45779326132382203	2.914739438791243	5.102945528297238	STAT5B;PTPRC
General transcription by RNA polymerase I Homo sapiens P00022	0.19355713406709535	0.495279	2.6903863943641926	4.418105572359133	POLR1D;UBTF
Insulin/IGF pathway-mitogen activated protein kinase kinase/MAP kinase cascade Homo sapiens P00032	0.2057225803131122	0.5113675567783075	2.018269230769231	3.191341226388049	RPS6KA5;RPS6KA1;SOS1
Glycolysis Homo sapiens P00024	0.23409750965222548	0.5420641810261217	2.3314215232809126	3.3852649507836134	PFKL;ENO1
ATP synthesis Homo sapiens P02721	0.24299428804619252	0.5420641810261217	4.369916820702403	6.182197108910848	CYCS
Formyltetrahydroformate biosynthesis Homo sapiens P02743	0.24299428804619252	0.5420641810261217	4.369916820702403	6.182197108910848	MTHFD2
mRNA splicing Homo sapiens P00058	0.24299428804619252	0.5420641810261217	4.369916820702403	6.182197108910848	SNRPA
Toll receptor signaling pathway Homo sapiens P00054	0.27333061795744484	0.5745972469656008	1.5546905571001957	2.0165473964304415	JUN;MAP3K8;TANK;RELA
Parkinson disease Homo sapiens P00049	0.2745531719641961	0.5745972469656008	1.3995914577530177	1.809126378875114	HSPA9;YES1;HSPA5;LCK;CSNK1D;UBE2J2
Mannose metabolism Homo sapiens P02752	0.2839963404542624	0.5745972469656008	3.4957486136783733	4.400427123917918	MPI
Serine glycine biosynthesis Homo sapiens P02776	0.2839963404542624	0.5745972469656008	3.4957486136783733	4.400427123917918	SHMT2
Dopamine receptor mediated signaling pathway Homo sapiens P05912	0.310288	0.6135243503514043	1.457290701266605	1.7053999946782212	EPB41;FLNA;PRKX;COMT
Notch signaling pathway Homo sapiens P00045	0.3393095682318746	0.6234936390434392	1.4985714285714287	1.6197195509262936	LFNG;NCSTN;CIR1
Heterotrimeric G-protein signaling pathway-Gq alpha and Go alpha mediated pathway Homo sapiens P00027	0.35064497091399915	0.6234936390434392	1.236585182681837	1.2959178335658723	RAP1B;GNG10;GNAQ;RGS10;PRKCQ;RASGRP2;RASGRP1
Oxytocin receptor mediated signaling pathway Homo sapiens P04391	0.35436787679301174	0.6234936390434392	1.4568672839506174	1.5113828286141537	GNAQ;PRKCQ;PLCG1
Metabotropic glutamate receptor group I pathway Homo sapiens P00041	0.35617952219202786	0.6234936390434392	1.6647724769833927	1.7185785883731404	GNAQ;PRKX
Pentose phosphate pathway Homo sapiens P02762	0.3594637878441413	0.6234936390434392	2.4966992342223397	2.554477438736883	TALDO1
Alzheimer disease-amyloid secretase pathway Homo sapiens P00003	0.36016609495916424	0.6234936390434392	1.3449062522278463	1.373404787531498	NCSTN;ADAM10;PRKCQ;FURIN
Hypoxia response via HIF activation Homo sapiens P00030	0.37600863461806844	0.6234936390434392	1.5890169035404929	1.554286033510661	PIK3CD;PIK3R1
Endothelin signaling pathway Homo sapiens P00019	0.38341667953238917	0.6234936390434392	1.2488073151338457	1.197147834318243	GNAQ;PIK3CD;PRKCQ;FURIN;PIK3R1
Thyrotropin-releasing hormone receptor signaling pathway Homo sapiens P04394	0.38432993998239784	0.6234936390434392	1.380043859649123	1.3196722906776224	GNAQ;PRKCQ;PLCG1
Histamine H2 receptor mediated signaling pathway Homo sapiens P04386	0.3941626453722892	0.6234936390434392	2.1844963031423292	2.033747816264805	PRKX
TCA cycle Homo sapiens P00051	0.3941626453722892	0.6234936390434392	2.1844963031423292	2.033747816264805	SDHC
Pyrimidine Metabolism Homo sapiens P02771	0.4269834488055331	0.6325145224623125	1.9416718011912097	1.6523821740622437	DPYD
Fructose galactose metabolism Homo sapiens P02744	0.4269834488055331	0.6325145224623125	1.9416718011912097	1.6523821740622437	GALT
p53 pathway feedback loops 2 Homo sapiens P04398	0.44311660038362316	0.6325145224623125	1.248346560846561	1.0160571505473281	PPP2CA;PIK3CD;PIK3R1
FGF signaling pathway Homo sapiens P00021	0.4489490238406675	0.6325145224623125	1.12762	0.9030535114031296	PPP2CA;RAC2;PIK3CD;PRKCQ;PLCG1;SOS1
Nicotine pharmacodynamics pathway Homo sapiens P06587	0.4524666915498223	0.6325145224623125	1.3442681278018929	1.0660599129255368	EPB41;FLNA
General transcription regulation Homo sapiens P00023	0.4524666915498223	0.6325145224623125	1.3442681278018929	1.0660599129255368	GTF2A2;GTF2B
5HT2 type receptor mediated signaling pathway Homo sapiens P04374	0.45748236673047576	0.6325145224623125	1.219250645994832	0.953475	GNAQ;PRKCQ;PLCG1
Heme biosynthesis Homo sapiens P02746	0.4580277576451229	0.6325145224623125	1.7474121996303142	1.3644239878687012	UROD
Cortocotropin releasing factor receptor signaling pathway Homo sapiens P04380	0.4886494633531366	0.664258	1.2481168230474429	0.8937888013854771	GNG10;GNAQ
Insulin/IGF pathway-protein kinase B signaling cascade Homo sapiens P00033	0.5563220318634012	0.7333335874563016	1.0918709528214616	0.6402818162811011	PIK3CD;PIK3R1
Angiotensin II-stimulated signaling through G proteins and beta-arrestin Homo sapiens P05911	0.5563220318634012	0.7333335874563016	1.0918709528214616	0.6402818162811011	GNG10;GNAQ
Enkephalin release Homo sapiens P05913	0.612019	0.7830245353471309	1.091786044362292	0.5360578443682419	PRKX
Axon guidance mediated by semaphorins Homo sapiens P00007	0.612019	0.7830245353471309	1.091786044362292	0.5360578443682419	RAC2
Alzheimer disease-presenilin pathway Homo sapiens P00004	0.6270689932123623	0.7906522088329786	0.9287786681403702	0.4334598038646533	ERN1;NCSTN;LEF1;FURIN;ACTG1
DNA replication Homo sapiens P00017	0.6529345251911678	0.811504	0.9703737933867324	0.4136494098161627	TOP2B
Muscarinic acetylcholine receptor 1 and 3 signaling pathway Homo sapiens P00042	0.6717652983347431	0.8117164021544812	0.8731267345050879	0.3473702039903714	GNAQ;PRKCQ
Transcription regulation by bZIP transcription factor Homo sapiens P00055	0.6717652983347431	0.8117164021544812	0.8731267345050879	0.3473702039903714	GTF2A2;GTF2B
p53 pathway by glucose deprivation Homo sapiens P04397	0.6895385999277645	0.8217788793659659	0.8732439926062847	0.32461326052583717	PPP2CA
Adrenaline and noradrenaline biosynthesis Homo sapiens P00001	0.7515808011311664	0.8836152661947497	0.7275492914356131	0.2077710207989009	COMT
Beta2 adrenergic receptor signaling pathway Homo sapiens P04378	0.7898374463539598	0.8961038493416669	0.646608	0.15255295968288587	PRKX
Beta1 adrenergic receptor signaling pathway Homo sapiens P04377	0.7898374463539598	0.8961038493416669	0.646608	0.15255295968288587	PRKX
5HT1 type receptor mediated signaling pathway Homo sapiens P04373	0.8012336200902557	0.8961038493416669	0.6234816477422762	0.13816522520734015	PRKX
Metabotropic glutamate receptor group II pathway Homo sapiens P00040	0.8120123641683799	0.8961038493416669	0.6019504111160686	0.12534998032616315	PRKX
Heterotrimeric G-protein signaling pathway-rod outer segment phototransduction Homo sapiens P00028	0.8222071007545516	0.8961038493416669	0.5818545902649415	0.11390558169144357	GNG10
Heterotrimeric G-protein signaling pathway-Gi alpha and Gs alpha mediated pathway Homo sapiens P00026	0.8240035396245213	0.8961038493416669	0.7145518416010219	0.1383232694899827	RAP1B;GNG10;RGS10;PHKB;GTF2H5
TGF-beta signaling pathway Homo sapiens P00052	0.8620552723675434	0.9242691573203278	0.6154248366013072	0.0913511	FKBP1A;JUN;JUND
Blood coagulation Homo sapiens P00011	0.8796694592593512	0.9242691573203278	0.4715991407303792	0.0604633	F2R
Muscarinic acetylcholine receptor 2 and 4 signaling pathway Homo sapiens P00043	0.8861976650420308	0.9242691573203278	0.45916431559490223	0.0554741	PRKX
Wnt signaling pathway Homo sapiens P00057	0.8923978070679026	0.9242691573203278	0.7167463245569903	0.0815967	PPP2CA;SMARCC1;GNG10;PPP3CC;HDAC1;GNAQ;LEF1;NFATC3;CSNK1D;PRKCQ;TBL1X
Metabotropic glutamate receptor group III pathway Homo sapiens P00039	0.9507240212653708	0.9730939982363206	0.32895058068566246	0.016622352126856473	PRKX
Nicotinic acetylcholine receptor signaling pathway Homo sapiens P00044	0.9774516755916641	0.9888173927497067	0.2600215190222639	0.00593016	ACTG1
Cadherin signaling pathway Homo sapiens P00012	0.989284	0.989284	0.35468631897203323	0.00382121	YES1;LEF1;ACTG1

## Sheet: Reactome_Paths_Pre_Good_vs_Poor
Term	P-value	Adjusted P-value	Odds Ratio	Combined Score	Genes
Immune System	1.132164570032942E-22	1.777498374951719E-19	2.286220296641363	115.52897742586347	IFITM3;EIF4A1;EIF4A3;CBLB;IL27RA;LGALS3;PSMD7;HERC2;RNF114;PNP;RPS6KA5;RPS6KA1;AP1S1;LGALS9;FBXO7;GBP5;ARSA;ATP6V0E1;NUP210;TALDO1;FLT3LG;MTAP;PDE12;PRKCQ;NUP98;PRKDC;TXK;PIK3R1;IQGAP2;UBE2J2;CD79B;NCSTN;KLRK1;NCKAP1L;PLCG1;ICOS;PAG1;HMOX2;S100A11;CTSA;GSDMD;STAT5B;JUN;YES1;XRCC5;NFATC3;LNPEP;PA2G4;MEX3C;CYLD;CDC16;CD28;REL;CD27;CALR;ARF1;CDKN1B;ARPC1B;GDI2;EEA1;TUBA1C;TUBA1A;RAC2;CTLA4;CTSH;ELOC…
Cytokine Signaling in Immune System	9.197416594484047E-13	7.219972026669977E-10	2.4746637869480295	68.58452379554177	ITGB1;IFITM3;EIF4A1;ARF1;CDKN1B;UBE2D3;EIF4A3;PIK3CD;IL27RA;TUBA1C;PSMD7;TUBA1A;RPS6KA5;RPS6KA1;MAP3K8;LGALS9;ELOC;TIMP1;KPNA2;TNFRSF4;IL6R;DUSP4;IFNAR2;GBP5;HSP90AA1;IL4R;NUP210;ANXA2;IFNGR1;TNFRSF18;TALDO1;FLT3LG;IL16;TNFRSF1B;MTAP;MAPKAPK3;IFNG;LCK;PDE12;MAPKAPK2;CANX;IRF2;PELI1;IRF7;TNFRSF25;NUP54;SNRPA1;NUP98;LTB;SOS1;PIK3R1;IL2RG;SAMHD1;RELA;RELB;RAP1B;SOCS2;CDC42;PPP2CA;SOCS3;CCL5;CCL4;TPR…
Neutrophil Degranulation	1.90928994255269E-11	9.991950699359078E-9	2.8070335130112407	69.28237199239709	DDX3X;TMEM179B;GDI2;SLC2A3;APEH;LGALS3;PSMD7;PNP;ADGRE5;LAMP2;TOM1;CTSH;CAPN1;OSTF1;ACAA1;SPTAN1;PGM1;CTSB;KCMF1;ARSA;HSP90AA1;DBNL;ANXA2;IST1;RNASET2;NME2;NDUFC2;ADAM10;TMC6;DYNLL1;TNFRSF1B;NPC2;CAT;PECAM1;ATP6V0C;CSTB;GRN;RAB5C;MVP;IQGAP2;RAP1B;NCSTN;ORMDL3;STOM;NCKAP1L;CD59;HMOX2;S100A11;CD55;AP1M1;GSDMD;CTSA;TRAPPC1;XRCC5;PA2G4;ARPC5;TUBB4B;DIAPH1;PFKL;PTPRC;RAB14;VAPA;SELL;IMPDH2
Adaptive Immune System	3.523746068337758E-11	1.3830703318225702E-8	2.270712042999308	54.65356692166271	ITGB1;ARF1;NCF1;CD81;UBE2D3;TRAC;PIK3CD;CBLB;TUBA1C;NPEPPS;PSMD7;TUBA1A;HERC2;RNF114;CAPZB;RNF19A;CTLA4;CTSH;AP1S1;MAP3K8;ELOC;FBXO7;CTSB;MYLIP;LAG3;ITGA4;UBE2E3;DYNLL1;TAPBP;CD8A;LCK;CANX;UBE2V2;PRKCQ;EVL;SOS1;HCST;CUL3;PIK3R1;UBE2J2;RASGRP2;RASGRP1;MALT1;RELA;RAP1B;CDC42;CD79B;PPP2CA;SOCS3;FZR1;KLRK1;UBC;THEM4;RBBP6;PLCG1;ICOS;PAK2;PAG1;CD99;AP1M1;KLRG1;CTSA;NPDC1;UBE2F;CD74;YES1;ERAP2;UBE2B;HS…
Processing of Capped Intron-Containing Pre-mRNA	9.366378018496998E-11	2.9410426978080574E-8	3.373735549132948	77.90397191252084	SF3B5;RBM8A;DDX46;PDCD7;SF3B6;EIF4A3;SRRT;C9ORF78;HTATSF1;ZMAT2;U2AF2;TRA2B;TPR;PAPOLA;SAP18;SNRNP35;RBM7;RBM10;BCAS2;SRRM2;RANBP2;RBM39;CPSF6;NUP210;CPSF1;BUD31;PRPF40A;PRPF4B;CWC15;WBP11;SRRM1;LSM8;PRPF6;LSM6;SYF2;HNRNPA2B1;SDE2;NUP54;SNRPA1;NUP98;SRSF5;SLU7;RBMX;SNRPA;SNRPB
mRNA Splicing	3.7207857632265154E-10	9.736056080442716E-8	3.723886609233678	80.85271346653607	SF3B5;RBM8A;DDX46;PDCD7;SF3B6;EIF4A3;SRRT;C9ORF78;HTATSF1;ZMAT2;U2AF2;TRA2B;SAP18;SNRNP35;RBM7;RBM10;BCAS2;SRRM2;RBM39;BUD31;PRPF40A;PRPF4B;CWC15;WBP11;SRRM1;LSM8;PRPF6;LSM6;SYF2;HNRNPA2B1;SDE2;SNRPA1;SRSF5;SLU7;RBMX;SNRPA;SNRPB
Innate Immune System	7.478162620546038E-10	1.677245044893897E-7	1.9887836953423634	41.79202971569096	NCF1;CD81;TMEM179B;UBE2D3;APEH;ACTG1;LGALS3;PSMD7;PNP;RPS6KA5;LAMP2;RPS6KA1;TOM1;MAP3K8;CAPN1;OSTF1;ACAA1;KCMF1;ARSA;ATP6V0E1;IST1;ADAM10;MAPKAPK3;MAPKAPK2;PRKCQ;RAB5C;PRKDC;TXK;PIK3R1;IQGAP2;RASGRP2;RASGRP1;RAP1B;NCSTN;KLRK1;UBC;NCKAP1L;PLCG1;HMOX2;S100A11;AP1M1;CTSA;GSDMD;JUN;YES1;TRAPPC1;XRCC5;NFATC3;ARPC5;PA2G4;CYLD;DIAPH1;PTPRC;SELL;BCL2;TAB2;KLRD1;LAT;NFKBIB;DDX3X;ARPC1B;GDI2;SLC2A3;EEA1;AD…
mRNA Splicing - Major Pathway	1.20594096442888E-9	2.3666591426916768E-7	3.704887302949546	76.08358673933448	SF3B5;RBM8A;DDX46;SF3B6;EIF4A3;SRRT;C9ORF78;HTATSF1;ZMAT2;U2AF2;TRA2B;SAP18;RBM7;RBM10;BCAS2;SRRM2;RBM39;BUD31;PRPF40A;PRPF4B;CWC15;WBP11;SRRM1;LSM8;PRPF6;LSM6;SYF2;HNRNPA2B1;SDE2;SNRPA1;SRSF5;SLU7;RBMX;SNRPA;SNRPB
Signaling by Interleukins	2.4018566282872414E-9	4.1899054515677435E-7	2.6050632911392406	51.702753148977365	ITGB1;ARF1;PIK3CD;IL27RA;PSMD7;RPS6KA5;RPS6KA1;MAP3K8;TIMP1;LGALS9;IL6R;DUSP4;HSP90AA1;IL4R;ANXA2;TALDO1;IL16;TNFRSF1B;MTAP;MAPKAPK3;IFNG;LCK;MAPKAPK2;CANX;PELI1;SNRPA1;SOS1;PIK3R1;IL2RG;RELA;RAP1B;SOCS2;CDC42;PPP2CA;SOCS3;CCL5;CCL4;UBC;IL21R;S1PR1;PAK2;GSDMD;HSPA9;STAT5B;JUN;YES1;IL10RA;STAT2;SOD2;CD4;IL2RA;HNRNPA2B1;BCL2;PDCD4;TAB2;VIM;NFKBIB
Metabolism of RNA	9.013228321520496E-9	1.415076846478718E-6	2.135853818866455	39.565778970873644	MT-ND4L;EIF4A1;MT-ND4;MT-ND5;DDX46;PDCD7;CCNH;EIF4A3;MT-ND2;MT-ND3;PSMD7;XPO1;PAPOLA;SNRNP35;RBM7;BCAS2;SRRM2;NUP210;RPL21;BUD31;PRPF4B;CSNK1D;PRPF40A;REXO2;WBP11;PATL1;SRRM1;SUPV3L1;EBNA1BP2;PRPF6;SYF2;NCL;MAPKAPK2;SDE2;ETF1;SNRPA1;NUP54;NUP98;SRSF5;SLU7;SNRPA;SNRPB;SF3B5;DDX6;RBM8A;RNMT;SF3B6;SRRT;DDX21;C9ORF78;HTATSF1;LAGE3;PPP2CA;ZMAT2;U2AF2;TRA2B;TPR;UBC;SAP18;RBM10;NOP56;RANBP2;RBM39;CPSF6;…
Signaling by Rho GTPases, Miro GTPases and RHOBTB3	1.274705525505243E-8	1.819352431857483E-6	2.1862230156603597	39.74108666855004	ITGB1;CDKN1B;TFRC;NCF1;ARPC1B;FAM13A;ARHGAP5;ACTG1;DOCK10;TUBA1C;DOCK11;TUBA1A;HINT2;XPO1;CAPZB;ARHGDIA;EPSTI1;EFHD2;RAC2;SPTAN1;HSP90AA1;RALBP1;TPM4;FNBP1;H2AFX;RHOH;ARHGEF18;DYNLL1;RHOC;SRRM1;TIAM1;LCK;EVL;NUP98;SOS1;MAPRE1;ARHGEF6;SHMT2;CUL3;PIK3R1;IQGAP2;ADD3;SKA2;CENPC;TRAK2;FGD3;CDC42;PPP2CA;GNA13;SAMM50;TRA2B;EMC3;FLNA;STOM;NCKAP1L;RBBP6;WHAMM;PAK2;HMOX2;SPTBN1;RANBP2;GIT2;ARPC5;TUBB4B;DIA…
Signaling by Rho GTPases	2.3631350359208717E-8	3.0917683386631407E-6	2.1741246290801186	38.1791	ITGB1;CDKN1B;TFRC;NCF1;ARPC1B;FAM13A;ARHGAP5;ACTG1;DOCK10;TUBA1C;DOCK11;TUBA1A;HINT2;XPO1;CAPZB;ARHGDIA;EPSTI1;EFHD2;RAC2;SPTAN1;HSP90AA1;RALBP1;TPM4;FNBP1;H2AFX;RHOH;ARHGEF18;DYNLL1;RHOC;SRRM1;TIAM1;LCK;EVL;NUP98;SOS1;MAPRE1;ARHGEF6;SHMT2;CUL3;PIK3R1;IQGAP2;ADD3;SKA2;CENPC;FGD3;CDC42;PPP2CA;GNA13;SAMM50;TRA2B;EMC3;FLNA;STOM;NCKAP1L;RBBP6;WHAMM;PAK2;HMOX2;SPTBN1;RANBP2;GIT2;ARPC5;TUBB4B;DIAPH1;TA…
Gene and Protein Expression by JAK-STAT Signaling After Interleukin-12 Stimulation	3.378859774301868E-8	4.080622958195333E-6	9.56421	164.53452533588197	HSPA9;ARF1;ANXA2;TALDO1;SOD2;CDC42;RAP1B;MTAP;IFNG;HNRNPA2B1;PDCD4;SNRPA1;PAK2
Aerobic Respiration and Respiratory Electron Transport	7.273253982837897E-8	8.15643482361107E-6	2.965291651304564	48.73894791245346	ISCA1;MT-ND4;MT-ND5;NDUFB5;NDUFB3;ETFA;ETFB;PDHB;MT-ND2;MT-ND3;ACAT1;LDHB;CSKMT;UCP2;UBC;UQCRFS1;ATP5MF;PDK1;RAB5IF;HSPA9;COA3;NDUFA7;ATP5PD;TIMMDC1;PET100;CMC1;NDUFC2;SDHC;TTC19;MT-ATP8;HIGD2A;PDP1;NDUFS5;NDUFAF3;CYCS;HAGH;SLC25A11
RHO GTPase Cycle	8.748321023953626E-8	9.156576005071461E-6	2.400430412560221	39.01136045493187	ITGB1;TFRC;NCF1;FAM13A;ARHGAP5;ACTG1;DOCK10;DOCK11;HINT2;CAPZB;ARHGDIA;EPSTI1;EFHD2;RAC2;SPTAN1;HSP90AA1;RALBP1;TPM4;FNBP1;RHOH;ARHGEF18;RHOC;SRRM1;TIAM1;LCK;SOS1;ARHGEF6;SHMT2;CUL3;PIK3R1;IQGAP2;ADD3;FGD3;CDC42;GNA13;SAMM50;TRA2B;EMC3;STOM;NCKAP1L;RBBP6;WHAMM;PAK2;HMOX2;SPTBN1;GIT2;DIAPH1;COPS2;GOPC;ESYT1;VIM;RBMX;CDC42SE2
Interleukin-12 Family Signaling	1.8321179170942431E-7	1.797765706148726E-5	6.4661551109893125	100.30702663565647	HSPA9;ARF1;ANXA2;TALDO1;SOD2;IL27RA;CDC42;RAP1B;MTAP;IFNG;CANX;HNRNPA2B1;PDCD4;SNRPA1;PAK2
Interleukin-12 Signaling	6.12002627977271E-7	5.6520242701430324E-5	6.952478051543472	99.46583067643681	HSPA9;ARF1;ANXA2;TALDO1;SOD2;CDC42;RAP1B;MTAP;IFNG;HNRNPA2B1;PDCD4;SNRPA1;PAK2
HIV Infection	6.776129573583709E-7	5.9102907947369027E-5	2.9232428212447243	41.52375681749286	ARF1;GTF2A2;CCNT1;CCNH;RNMT;GTF2B;VPS4B;FURIN;PSMD7;XPO1;TPR;UBC;AP1S1;BANF1;ELOC;PAK2;AP1M1;RANBP2;SUPT16H;TAF15;NUP210;XRCC5;VTA1;SUPT5H;GTF2H5;CD4;LCK;CD28;NUP54;NUP98;CHMP6;CHMP7
HIV Life Cycle	1.3200934983745696E-6	1.0908141012884603E-4	3.3372656594226586	45.17926171480006	GTF2A2;CCNT1;CCNH;RNMT;GTF2B;VPS4B;FURIN;XPO1;TPR;UBC;BANF1;ELOC;RANBP2;SUPT16H;TAF15;NUP210;XRCC5;VTA1;SUPT5H;GTF2H5;CD4;NUP54;NUP98;CHMP6;CHMP7
Cellular Responses to Stimuli	2.6415664399807E-6	2.0736296553848494E-4	1.8164551789720806	23.330801840160113	ERO1A;ITGB1;CDKN1B;NCF1;UBE2D3;PIK3CD;HIKESHI;HERPUD1;TUBA1C;PSMD7;TUBA1A;XPO1;CAPZB;RPS6KA1;PIEZO1;ELOC;TSPYL2;HSP90AA1;ABCC1;ATP6V0E1;NUP210;RPL21;ANXA2;H2AFX;TALDO1;DYNLL1;ERN1;MAPKAPK3;DDIT3;MAPKAPK2;CAT;MT1F;PECAM1;TERF2IP;NUP54;NUP98;TNIK;TLN1;ATP6V0C;ASF1A;FKBP5;PPP1R15A;CEBPB;CUL3;RELA;DEDD2;PRDX3;PPP2CA;PRDX2;DNAJB1;FZR1;GNG10;DNAJB6;PRDX1;TPR;LMNA;UBC;TBL1X;HMOX2;RANBP2;HSPA9;JUN;HSPA5;…
Gene Expression (Transcription)	4.188568346073933E-6	3.131453477779083E-4	1.5861520946020298	19.64156179407731	CCNT1;CCNH;ICE2;GTF2B;UBE2D3;EIF4A3;ARID4B;PRDM1;NOC2L;LGALS3;PSMD7;CCND2;SESN3;PAPOLA;EPC1;PHLDA1;SAP30BP;SMARCC1;SUPT16H;NUP210;FOXP3;RUNX3;SRRM1;MAF;DDIT3;DDIT4;PRKCQ;SRSF5;NUP98;SNRPB;FKBP5;DNMT1;ZNF394;RBM8A;TCF7;NDRG1;SOCS3;PRDX2;MED30;PRDX1;TPR;UBC;PMAIP1;ZKSCAN1;PLK3;JUN;YES1;CPSF6;CPSF1;GADD45A;SETD1B;SUPT5H;ELL2;RGCC;CDK6;CNOT1;CDC16;CYCS;CNOT8;PHF19;KDM5B;BTG2;BTG1;CDKN1B;PHF20;PHF1;CI…
Respiratory Electron Transport	4.451510277959338E-6	3.1767596074528E-4	3.1766944315250942	39.144077379002496	HSPA9;COA3;MT-ND4;NDUFA7;MT-ND5;TIMMDC1;PET100;NDUFB5;CMC1;NDUFB3;NDUFC2;SDHC;ETFA;ETFB;MT-ND2;MT-ND3;TTC19;HIGD2A;NDUFS5;CYCS;NDUFAF3;UQCRFS1;SLC25A11;RAB5IF
Metabolism of Nucleotides	4.660781607059772E-6	3.181490053514714E-4	3.9796478873239436	48.85546038978472	ADSL;DUT;GMPR2;POMP;ADK;NME2;NUDT5;SAMHD1;DNPH1;NME1;DGUOK;PNP;ATIC;GUK1;IMPDH2;DPYD;HPRT1;UPP1
Cellular Responses to Stress	9.004296378795342E-6	5.890310547795286E-4	1.8129858272291506	21.062922551212473	ERO1A;CDKN1B;NCF1;UBE2D3;HIKESHI;HERPUD1;TUBA1C;PSMD7;TUBA1A;XPO1;CAPZB;RPS6KA1;ELOC;TSPYL2;HSP90AA1;ABCC1;ATP6V0E1;NUP210;RPL21;H2AFX;TALDO1;DYNLL1;ERN1;MAPKAPK3;DDIT3;MAPKAPK2;CAT;TERF2IP;NUP54;NUP98;TNIK;TLN1;ATP6V0C;ASF1A;FKBP5;PPP1R15A;CEBPB;CUL3;RELA;DEDD2;PRDX3;PRDX2;DNAJB1;FZR1;DNAJB6;PRDX1;TPR;LMNA;UBC;TBL1X;HMOX2;RANBP2;HSPA9;JUN;HSPA5;CDKN2A;PTGES3;RPA1;SOD2;TUBB4B;DNAJA1;CDK6;EIF2S3;R…
Late Phase of HIV Life Cycle	1.1206020423159926E-5	7.037380825744434E-4	3.1682643310881744	36.11523326157892	RANBP2;SUPT16H;GTF2A2;TAF15;CCNT1;NUP210;CCNH;RNMT;GTF2B;VTA1;VPS4B;FURIN;SUPT5H;GTF2H5;XPO1;TPR;UBC;NUP54;NUP98;ELOC;CHMP6;CHMP7
Programmed Cell Death	1.3398901103250718E-5	8.090874896962934E-4	2.7382792207792206	30.72441801651502	SATB1;TRADD;HMGB2;PSMD7;PPP3CC;LMNA;UBC;TNFSF10;PMAIP1;SPTAN1;PAK2;GSDMD;HSP90AA1;DBNL;CDKN2A;CARD8;GZMB;DYNLL1;IRF2;PELI1;BCL2;CYCS;PRKCQ;VIM;CHMP6;CHMP7;PLEC
Transcriptional Regulation by TP53	1.5367451880626312E-5	8.935888686141966E-4	2.2147055495673613	24.54615477035114	BTG2;CDKN1B;CCNT1;CCNH;PHF20;HDAC1;CHD4;PRDM1;NOC2L;NDRG1;PPP2CA;PRDX2;SESN3;PRDX1;UBC;PMAIP1;ELOC;BRD7;PLK3;JUN;BRD1;SUPT16H;TAF15;GADD45A;PRMT1;CDKN2A;RPA1;SUPT5H;RABGGTB;GTF2H5;DDB2;HIPK2;RBL2;RGCC;CNOT1;RPA3;DDIT4;CYCS;CNOT8;TNRC6B
Viral Infection Pathways	2.267067823269057E-5	0.00127118	1.666778579285294	17.82526046968363	ITGB1;ARF1;CCNT1;CCNH;GTF2B;CHD4;ARID4B;COMT;MED15;TUBA1C;PSMD7;TUBA1A;XPO1;DBP;MED10;AP1S1;BANF1;ELOC;KPNA2;IL6R;VPS36;IFNAR2;HSP90AA1;SUPT16H;ITGA4;NUP210;RPL21;PARP1;IFNGR1;PRMT1;MED9;DYNLL1;PARP8;LCK;NCL;CANX;IRF7;NUP54;NUP98;SOS1;CHMP6;CHMP7;SNRPB;GTF2A2;RAB5C;RNMT;HDAC1;CUL3;VPS4B;GPS2;FURIN;RELA;CD79B;FUT8;LARP1;MED30;G3BP1;TPR;UBC;G3BP2;S1PR1;SAP18;TBL1X;PAK2;AP1M1;RANBP2;DUT;TAF15;CRBN;X…
Potential Therapeutics for SARS	2.6410075429777773E-5	0.00142979	2.8893884651411748	30.459254122590973	IFNAR2;ITGB1;HSP90AA1;ITGA4;CRBN;IFNGR1;HDAC1;CUL3;PTGES3;STAT2;ARID4B;CHD4;FURIN;COMT;CD79B;FKBP1A;IMPDH2;S1PR1;SAP18;SOS1;IL6R;RCOR1;NFE2L2
Disease	3.2281528588524884E-5	0.0016894	1.455230633221075	15.048562332868489	CCNT1;CCNH;GTF2B;MPI;ARID4B;ENO1;ANTXR2;COMT;ACTG1;PSMD7;CCND2;PNP;MPRIP;AP1S1;BANF1;CAPN1;KPNA2;IL6R;VPS36;IFNAR2;SUPT16H;RPL21;NUP210;TPM4;TALDO1;ADAM10;MED9;FLT3LG;ALG13;NCL;NUP98;HPRT1;TLN1;SNRPB;DNMT1;RAB5C;CUL3;ZC3HAV1;PIK3R1;CORO1A;ACAT1;RAP1B;CD79B;PRDX2;FUT8;NCSTN;GNG10;LARP1;MED30;PRDX1;G3BP1;TPR;UBC;G3BP2;NCKAP1L;PLCG1;ICOS;SPTBN1;AP1M1;CTSA;GSDMD;STAT5B;JUN;YES1;CPSF6;XRCC5;VTA1;ARPC5…
Mitochondrial RNA Degradation	3.407087223056655E-5	0.00172552	8.2736	85.11106101743655	SUPV3L1;MT-ND4L;MT-ND4;MT-ND5;MT-ND2;REXO2;MT-ND3;MT-ATP8
Signal Transduction	4.072670281043936E-5	0.00199815	1.4088714889488791	14.241755797813678	DGKE;TFRC;CCNT1;NCF1;GPR65;DGKA;UBE2D3;FAM13A;PRDM1;ACTG1;DOCK10;DOCK11;PSMD7;RPS6KA5;ARHGDIA;RUVBL1;STMN1;RPS6KA1;EPSTI1;TNFSF10;VPS35;KPNA2;IL6R;PDK1;MYLIP;RALBP1;ATP6V0E1;TPM4;FNBP1;F2R;MATK;ADAM10;FLT3LG;RUNX3;SRRM1;TIAM1;MAPKAPK3;MAPKAPK2;PRKCQ;NUP98;TLN1;FKBP5;DNMT1;SHMT2;CUL3;SH2D2A;TCF7;PIK3R1;IQGAP2;RASGRP2;RASGRP1;SKA2;RAP1B;SOCS3;NCSTN;GNG10;UBC;THEM4;NCKAP1L;PLCG1;ICOS;PAG1;HMOX2;SPTB…
RNA Polymerase II Transcription	5.4718131138459657E-5	0.00260326	1.545510447058208	15.166581530331964	CCNT1;CCNH;ICE2;GTF2B;UBE2D3;EIF4A3;PRDM1;NOC2L;LGALS3;PSMD7;CCND2;SESN3;PAPOLA;EPC1;SMARCC1;SUPT16H;FOXP3;RUNX3;SRRM1;MAF;DDIT3;DDIT4;PRKCQ;SRSF5;SNRPB;FKBP5;ZNF394;RBM8A;TCF7;NDRG1;SOCS3;PRDX2;MED30;PRDX1;UBC;PMAIP1;ZKSCAN1;PLK3;JUN;YES1;CPSF6;CPSF1;GADD45A;SETD1B;SUPT5H;ELL2;RGCC;CDK6;CNOT1;CDC16;CYCS;CNOT8;KDM5B;BTG2;BTG1;CDKN1B;PHF20;CITED4;CHD4;SLC2A3;MED15;AFF4;XPO1;MED10;CTLA4;ELOC;BRD1;I…
SUMOylation of DNA Damage Response and Repair Proteins	5.8694791329137455E-5	0.00271032	3.9193431036274817	38.18678526356865	RANBP2;NUP210;PARP1;CDKN2A;NSMCE1;RPA1;SMC1A;HDAC7;RNF168;HERC2;SUMO3;TPR;NUP54;NUP98
RHOBTB GTPase Cycle	7.612127538108485E-5	0.00341458	6.088633433605501	57.73962361440848	HSP90AA1;CUL3;TRA2B;COPS2;RBBP6;VIM;RBMX;ACTG1;SRRM1
SUMOylation	8.104985525416267E-5	0.00353467	2.6610679491922555	25.068447172273927	DDX17;RANBP2;TOP2B;DNMT1;NUP210;PARP1;HDAC1;SATB1;CDKN2A;DNMT3A;NSMCE1;RPA1;SMC1A;RELA;HDAC7;HIPK2;RNF168;HERC2;SUMO3;TPR;UBA2;NUP54;NUP98
RUNX1 and FOXP3 Control the Development of Regulatory T Lymphocytes (Tregs)	9.247512221167567E-5	0.00392394	17.54359925788497	162.95496552493202	IFNG;IL2RA;TNFRSF18;CTLA4;FOXP3
Cellular Response to Heat Stress	1.0145585813468366E-4	0.00416954	3.3222559126743483	30.551089125150863	HSPA9;RANBP2;HSP90AA1;NUP210;HSPA5;PTGES3;RPA1;HIKESHI;DEDD2;DNAJB1;DNAJB6;RPA3;MAPKAPK2;TPR;NUP54;NUP98
Metabolism of Proteins	1.0357458940958332E-4	0.00416954	1.4257271627861727	13.081358288698427	EIF4A1;MT-ND5;UBE2D3;MPI;MT-ND2;APEH;TOMM20;DCAF7;TPGS2;PCMT1;CHCHD2;PSMD7;HERC2;RUVBL1;FBXO7;PDK1;DDX17;RAB2A;ARSA;RPL21;NUP210;EIF1AX;UBE2E3;ECH1;COG3;NSMCE1;ADAM10;ALG13;CSNK1D;ANK3;PPA1;PSME4;UBE2V2;NUP98;DNMT1;RAB5C;SHMT2;PRKDC;CUL3;MRPL14;MRPL12;UBE2J2;MRPL10;ACAT1;SOCS2;DPP4;MRPL20;SOCS3;FUT8;NCSTN;GNG10;TPR;UBC;TSPAN5;SPTBN1;ZC3H15;CTSA;UBE2F;HSPA9;TRAPPC1;UBE2B;MRPL24;MRPL22;AIMP1;CYLD;E…
Apoptosis	1.1129310893657074E-4	0.00436825	2.6658876996371994	24.2685	GSDMD;DBNL;SATB1;CDKN2A;TRADD;CARD8;HMGB2;GZMB;DYNLL1;PSMD7;PPP3CC;UBC;LMNA;TNFSF10;BCL2;PMAIP1;CYCS;PRKCQ;VIM;SPTAN1;PAK2;PLEC
TCR Signaling	1.2042928990428509E-4	0.00461156	3.126534161976235	28.215244286660962	TRAT1;TRAC;PIK3R1;MALT1;RELA;CD4;PSMD7;PTPRC;LCK;UBC;PRKCQ;TAB2;EVL;PLCG1;PAK2;PAG1;LAT
SUMO E3 Ligases SUMOylate Target Proteins	1.3261767687256984E-4	0.00495738	2.6295819853784037	23.477013620352228	DDX17;RANBP2;TOP2B;DNMT1;NUP210;PARP1;HDAC1;SATB1;CDKN2A;DNMT3A;NSMCE1;RPA1;SMC1A;RELA;HDAC7;HIPK2;RNF168;HERC2;SUMO3;TPR;NUP54;NUP98
Regulation of HSF1-mediated Heat Shock Response	1.3659691035582168E-4	0.00498738	3.577391846639823	31.833336310105793	HSPA9;RANBP2;NUP210;HSPA5;RPA1;HIKESHI;DEDD2;DNAJB1;DNAJB6;RPA3;MAPKAPK2;TPR;NUP54;NUP98
M-decay Degradation of Maternal mRNAs by Maternally Stored Factors	1.421814338178756E-4	0.00507329	4.887905146525836	43.29905127364256	EIF4A1;KDM5B;CNOT1;EIF4A3;ELOC;KPNA2;PAIP2;TUBB4B;CNOT8;ELL2
Host Interactions of HIV Factors	1.515280289606682E-4	0.00520697	2.9435054773082943	25.887365186321528	RANBP2;ARF1;CCNT1;NUP210;CD4;PSMD7;XPO1;LCK;TPR;UBC;CD28;AP1S1;BANF1;NUP54;NUP98;ELOC;PAK2;AP1M1
RHOBTB1 GTPase Cycle	1.5256089329712016E-4	0.00520697	7.685118494423792	67.53641202962955	CUL3;COPS2;TRA2B;RBBP6;VIM;RBMX;SRRM1
HSP90 Chaperone Cycle for Steroid Hormone Receptors (SHR) in the Presence of Ligand	1.7548795389869516E-4	0.00586204	4.303316749585406	37.21482572344988	DNAJA1;TUBA1C;DNAJB1;HSP90AA1;TUBA1A;CAPZB;PTGES3;DNAJA2;DYNLL1;TUBB4B;FKBP5
RHO GTPases Activate Formins	1.8175214861703635E-4	0.00594481	2.797172619047619	24.091674680395982	ITGB1;RANBP2;DYNLL1;RHOC;TUBB4B;ACTG1;SKA2;CENPC;CDC42;PPP2CA;DIAPH1;TUBA1C;TUBA1A;XPO1;TAOK1;CENPK;EVL;NUP98;MAPRE1
Infectious Disease	1.9455116135601736E-4	0.00623358	1.5051143727592533	12.860924454714878	CCNT1;CCNH;GTF2B;ARID4B;ENO1;ANTXR2;COMT;ACTG1;PSMD7;AP1S1;BANF1;KPNA2;IL6R;VPS36;IFNAR2;SUPT16H;RPL21;NUP210;MED9;NCL;NUP98;SNRPB;RAB5C;CUL3;CORO1A;CD79B;FUT8;GNG10;LARP1;MED30;G3BP1;TPR;UBC;G3BP2;NCKAP1L;PLCG1;AP1M1;GSDMD;JUN;YES1;XRCC5;VTA1;ARPC5;SUPT5H;RPS29;RCAN3;CD28;TAB2;CALR;RAB5A;RCOR1;NFE2L2;ITGB1;ARF1;ARPC1B;CHD4;MED15;TUBA1C;TUBA1A;XPO1;DBP;MED10;ELOC;HSP90AA1;ITGA4;PARP1;IFNGR1;PRMT1…
Diseases of Signal Transduction by Growth Factor Receptors and Second Messengers	2.3551933595604419E-4	0.00739531	1.8756763763197586	15.668870647804514	DNMT1;CEBPB;CDKN1B;HDAC1;PIK3CD;DERL2;ZC3HAV1;PIK3R1;HDAC7;ACTG1;RAP1B;PPP2CA;NCSTN;PSMD7;ATIC;DUSP10;MPRIP;TPR;LMNA;UBC;RAC2;PLCG1;TBL1X;ICOS;SPTBN1;RANBP2;STAT5B;JUN;HSP90AA1;YES1;CPSF6;TPM4;TRAT1;IL10RA;GZMB;FLT3LG;ADAM10;DUSP8;FKBP1A;LCK;CD28;SOS1;TLN1
RAC2 GTPase Cycle	2.5834078187387025E-4	0.0077082	3.3347912926958765	27.549481154508708	ITGB1;GIT2;NCF1;TFRC;PIK3R1;DOCK10;CDC42;TIAM1;SAMM50;ARHGDIA;RAC2;NCKAP1L;ESYT1;PAK2
Complex I Biogenesis	2.613438806930889E-4	0.0077082	3.7737094837935174	31.131871001755147	HSPA9;MT-ND4;NDUFA7;MT-ND5;TIMMDC1;NDUFB5;NDUFS5;NDUFB3;NDUFC2;NDUFAF3;MT-ND2;MT-ND3
Cell-extracellular Matrix Interactions	2.6276990256439545E-4	0.0077082	8.77669	72.35710411010497	ITGB1;FLNA;RSU1;ACTG1;ARHGEF6;LIMS1
Costimulation by the CD28 Family	2.651228231077364E-4	0.0077082	3.5237383177570094	29.01910332597247	YES1;TRAC;PIK3R1;CDC42;PPP2CA;CD4;LCK;CD28;CTLA4;THEM4;MAP3K8;ICOS;PAK2
Defective Intrinsic Pathway for Apoptosis	2.719821756466632E-4	0.00776385	6.830493597686906	56.07680891298318	PRDX2;JUN;CDKN2A;PRDX1;LMNA;CAPN1;SOD2
Toll Like Receptor 9 (TLR9) Cascade	2.8073681552763605E-4	0.00787066	3.002731859060001	24.556620178435487	DUSP4;JUN;MAP3K1;RELA;EEA1;PPP2CA;RPS6KA5;MAPKAPK3;RPS6KA1;MAPKAPK2;UBC;IRF7;PELI1;MAP3K8;TAB2;NFKBIB
Interferon Signaling	2.932874831663662E-4	0.00807827	2.1272934472934475	17.304164894514233	IFITM3;EIF4A1;EIF4A3;SAMHD1;PPP2CA;TUBA1C;SOCS3;TUBA1A;TPR;UBC;FLNA;FLNB;PLCG1;KPNA2;GBP2;RANBP2;IFNAR2;GBP5;NUP210;IFNGR1;STAT2;TUBB4B;EIF2S3;IFNG;PDE12;IRF2;IRF7;NUP54;NUP98;XAF1
FASTK Family Proteins Regulate Processing and Stability of Mitochondrial RNAs	3.665337399047295E-4	0.00992169	8.10114	64.09148631791541	MT-ND4L;MT-ND4;MT-ND5;MT-ND2;MT-ND3;MT-ATP8
Regulated Necrosis	3.847422305175674E-4	0.010238055964620013	3.8719589552238807	30.44496925033847	GSDMD;HSP90AA1;TRADD;IRF2;UBC;TNFSF10;PELI1;GZMB;CYCS;CHMP6;CHMP7
Formation of Incision Complex in GG-NER	4.1157561791140473E-4	0.010601736324765942	4.654042063752875	36.28066771781043	PARP1;CCNH;SUMO3;RPA3;UBC;RPA1;UBE2V2;GTF2H5;DDB2
Purine Salvage	4.1191459605778504E-4	0.010601736324765942	10.963010204081632	85.45331557388232	DGUOK;PNP;GMPR2;ADK;HPRT1
MyD88 Dependent Cascade Initiated on Endosome	4.246817457907668E-4	0.010754	3.0051391726251278	23.33241292147324	DUSP4;JUN;MAP3K1;RELA;PPP2CA;RPS6KA5;MAPKAPK3;RPS6KA1;MAPKAPK2;UBC;IRF7;PELI1;MAP3K8;TAB2;NFKBIB
CD28 Co-Stimulation	4.5746520225244E-4	0.011194840732998161	5.206546080964686	40.037348748457745	CDC42;YES1;LCK;CD28;THEM4;MAP3K8;PIK3R1;PAK2
Signaling by ALK Fusions and Activated Point Mutants	4.634806672897328E-4	0.011194840732998161	3.1229	23.973707185291733	RANBP2;CEBPB;DNMT1;JUN;TPM4;HDAC1;IL10RA;GZMB;PIK3R1;ATIC;TPR;UBC;PLCG1;ICOS
Signaling by ALK in Cancer	4.634806672897328E-4	0.011194840732998161	3.1229	23.973707185291733	RANBP2;CEBPB;DNMT1;JUN;TPM4;HDAC1;IL10RA;GZMB;PIK3R1;ATIC;TPR;UBC;PLCG1;ICOS
Platelet Activation, Signaling and Aggregation	4.7879367356970704E-4	0.011389485871279395	2.1190262081257343	16.198346591049333	DGKE;TEX264;DGKA;PLEK;CTSW;PIK3R1;RASGRP2;RASGRP1;TTN;RAP1B;CDC42;GNA13;GNG10;LAMP2;RAC2;FLNA;PHACTR2;TIMP1;HSPA5;ANXA5;F2R;LCK;GNAQ;PECAM1;PRKCQ;TLN1;SOS1;LAT
Interleukin-2 Family Signaling	4.928516133111765E-4	0.011548910938784285	4.520830007980846	34.427487684026566	STAT5B;LCK;IL2RA;IL21R;PIK3CD;PIK3R1;LGALS9;IL2RG;SOS1
SARS-CoV Infections	5.507994570414297E-4	0.012599017263343074	1.767025226811622	13.26000429125658	ITGB1;HDAC1;CUL3;FURIN;ARID4B;CHD4;COMT;RELA;CD79B;FUT8;LARP1;G3BP1;TPR;UBC;G3BP2;S1PR1;SAP18;KPNA2;IL6R;IFNAR2;RANBP2;HSP90AA1;NUP210;CRBN;ITGA4;IFNGR1;PRMT1;STAT2;PTGES3;PARP8;FKBP1A;RPS29;IMPDH2;RCAN3;CANX;IRF7;TAB2;NUP54;NUP98;SOS1;CHMP6;CHMP7;RCOR1;SNRPB;NFE2L2
Detoxification of Reactive Oxygen Species	5.605544967355948E-4	0.012599017263343074	5.020332225913621	37.58513937602054	ERO1A;PRDX3;PRDX2;NCF1;PRDX1;CAT;CYCS;SOD2
RHO GTPase Effectors	5.617396232063791E-4	0.012599017263343074	2.036436672451998	15.241653497752697	ITGB1;CDKN1B;NCF1;ARPC1B;IQGAP2;SKA2;CENPC;ACTG1;PPP2CA;CDC42;TUBA1C;TUBA1A;XPO1;RAC2;FLNA;NCKAP1L;PAK2;RANBP2;H2AFX;ARPC5;DYNLL1;RHOC;TUBB4B;DIAPH1;TAOK1;CENPK;GOPC;EVL;NUP98;MAPRE1
Toll Like Receptor 3 (TLR3) Cascade	5.798657412183231E-4	0.012822383291729116	2.9056056303247315	21.654647648831453	DUSP4;JUN;UBE2D3;TANK;RELA;PPP2CA;RPS6KA5;MAPKAPK3;RPS6KA1;MAPKAPK2;UBC;IRF7;MAP3K8;TAB2;NFKBIB
Toll Like Receptor 7 8 (TLR7 8) Cascade	6.413187183660164E-4	0.013984310942147858	2.873870297997069	21.128648460666362	DUSP4;JUN;MAP3K1;RELA;PPP2CA;RPS6KA5;MAPKAPK3;RPS6KA1;MAPKAPK2;UBC;IRF7;PELI1;MAP3K8;TAB2;NFKBIB
Cell Cycle	6.826886977605224E-4	0.014682482951835893	1.6503638852860643	12.030280653112282	CDKN1B;PHF20;CCNH;SMC4;SYNE1;TUBA1C;PSMD7;TUBA1A;HERC2;XPO1;CCND2;RUVBL1;BANF1;PHLDA1;RAB2A;HSP90AA1;NUP210;IST1;ATRX;H2AFX;HAUS3;CSNK1D;DYNLL1;SMC1A;HAUS2;RNF168;RBL2;DBF4;UBE2V2;TERF2IP;NUP54;NUP98;MAPRE1;CHMP6;CHMP7;HDAC1;SKA2;CENPC;PPP2CA;FZR1;NSD2;TPR;LMNA;UBC;RANBP2;STN1;CDKN2A;RPA1;TUBB4B;CDK6;TAOK1;RPA3;CENPK;CDC16;LPIN1
DAP12 Signaling	7.304081477944612E-4	0.015289877227164055	5.587402838796891	40.351704083978476	KLRK1;LCK;KLRD1;PIK3R1;PLCG1;SOS1;LAT
The Role of Nef in HIV-1 Replication and Disease Pathogenesis	7.304081477944612E-4	0.015289877227164055	5.587402838796891	40.351704083978476	ARF1;CD4;LCK;CD28;AP1S1;PAK2;AP1M1
MyD88 Cascade Initiated on Plasma Membrane	7.935576709722248E-4	0.015972891582389653	2.936233239787964	20.961723121558443	DUSP4;JUN;MAP3K1;RELA;PPP2CA;RPS6KA5;MAPKAPK3;RPS6KA1;MAPKAPK2;UBC;PELI1;MAP3K8;TAB2;NFKBIB
Toll Like Receptor 10 (TLR10) Cascade	7.935576709722248E-4	0.015972891582389653	2.936233239787964	20.961723121558443	DUSP4;JUN;MAP3K1;RELA;PPP2CA;RPS6KA5;MAPKAPK3;RPS6KA1;MAPKAPK2;UBC;PELI1;MAP3K8;TAB2;NFKBIB
Toll Like Receptor 5 (TLR5) Cascade	7.935576709722248E-4	0.015972891582389653	2.936233239787964	20.961723121558443	DUSP4;JUN;MAP3K1;RELA;PPP2CA;RPS6KA5;MAPKAPK3;RPS6KA1;MAPKAPK2;UBC;PELI1;MAP3K8;TAB2;NFKBIB
FLT3 Signaling	8.229297776289588E-4	0.016354427226297027	4.685147286821706	33.276913053203955	SOCS2;STAT5B;CDKN1B;LCK;UBC;FLT3LG;PIK3R1;SOS1
MyD88-independent TLR4 Cascade	8.599575395678811E-4	0.016382784466108864	2.7826729745712595	19.641852100165565	DUSP4;JUN;UBE2D3;TANK;RELA;PPP2CA;RPS6KA5;MAPKAPK3;RPS6KA1;MAPKAPK2;UBC;IRF7;MAP3K8;TAB2;NFKBIB
TRIF (TICAM1)-mediated TLR4 Signaling	8.599575395678811E-4	0.016382784466108864	2.7826729745712595	19.641852100165565	DUSP4;JUN;UBE2D3;TANK;RELA;PPP2CA;RPS6KA5;MAPKAPK3;RPS6KA1;MAPKAPK2;UBC;IRF7;MAP3K8;TAB2;NFKBIB
Deregulated CDK5 Triggers Multiple Neurodegenerative Pathways in Alzheimer's Disease Models	8.765311434096462E-4	0.016382784466108864	6.581128133704736	46.328103703664155	PRDX2;JUN;PRDX1;LMNA;CAPN1;SOD2
Nef-mediates Down Modulation of Cell Surface Receptors by Recruiting Them to Clathrin Adapters	8.765311434096462E-4	0.016382784466108864	6.581128133704736	46.328103703664155	ARF1;CD4;LCK;CD28;AP1S1;AP1M1
Neurodegenerative Diseases	8.765311434096462E-4	0.016382784466108864	6.581128133704736	46.328103703664155	PRDX2;JUN;PRDX1;LMNA;CAPN1;SOD2
HSF1 Activation	9.086484165013413E-4	0.016783270751848302	5.344189429448845	37.42831027249853	DNAJB1;HSP90AA1;DNAJB6;PTGES3;RPA3;RPA1;DEDD2
RAC1 GTPase Cycle	0.00101562	0.018540980206743135	2.2751031160098436	15.680591856308833	ITGB1;GIT2;RALBP1;NCF1;TFRC;FAM13A;ARHGEF18;PIK3R1;IQGAP2;ARHGAP5;DOCK10;CDC42;GNA13;DOCK11;TIAM1;ARHGDIA;NCKAP1L;ESYT1;SOS1;PAK2;ARHGEF6
TP53 Regulates Transcription of Cell Cycle Genes	0.00112054	0.019350245096545614	3.954678770949721	26.867870683479875	RBL2;PLK3;BTG2;CDKN1B;RGCC;PRMT1;GADD45A;CNOT1;CNOT8
Metabolism	0.00112592	0.019350245096545614	1.33668	9.074907173027846	MT-ND4;ISCA1;MT-ND5;ACAA2;CERK;UXS1;ENO1;MT-ND2;NUDT5;COMT;MT-ND3;AKR7A2;PSMD7;PNP;UROD;CSKMT;ACAA1;SEPHS2;PDK1;ARSA;CPT1A;TSTD1;RPL21;NUP210;PHYKPL;CMC1;TALDO1;MED9;NOSIP;SDHC;INPP4B;MTAP;MTHFD2;PPA1;ETHE1;MAPKAPK2;NUP98;HPRT1;IDI1;SHMT2;MGST3;PIK3R1;ACAT1;LDHB;DGUOK;GNG10;MED30;CHST11;PMVK;TPR;UBC;THEM4;KDSR;PLCG1;HMOX2;ATP5MF;CTSA;HSPA9;COA3;GSTM1;M6PR;MTHFS;PHKB;PYCR2;HIGD2A;AIMP1;ADI1;RPS29;…
Azathioprine ADME	0.00113205	0.019350245096545614	6.193675241684417	42.0162	GSTM1;GUK1;IMPDH2;NME2;HPRT1;NME1
Nucleotide Salvage	0.00113205	0.019350245096545614	6.193675241684417	42.0162	DGUOK;PNP;GMPR2;ADK;HPRT1;UPP1
RHOBTB2 GTPase Cycle	0.00113205	0.019350245096545614	6.193675241684417	42.0162	HSP90AA1;CUL3;TRA2B;RBMX;ACTG1;SRRM1
Class I MHC Mediated Antigen Processing & Presentation	0.00114021	0.019350245096545614	1.8357451781923302	12.440003560619823	NCF1;CUL3;UBE2D3;CBLB;UBE2J2;NPEPPS;SOCS3;FZR1;HERC2;PSMD7;RNF114;RNF19A;UBC;RBBP6;ELOC;FBXO7;UBE2F;MYLIP;HSPA5;UBE2B;ERAP2;UBE2E3;ERAP1;KLHL2;WWP1;LNPEP;FBXL16;MEX3C;TAPBP;CDC16;CANX;MKRN1;UBE2V2;UBA1;CALR
Cell Cycle, Mitotic	0.00114622	0.019350245096545614	1.6978388130039395	11.496544711351898	CDKN1B;HDAC1;CCNH;SMC4;SKA2;CENPC;PPP2CA;TUBA1C;FZR1;PSMD7;TUBA1A;XPO1;CCND2;TPR;LMNA;UBC;BANF1;PHLDA1;RAB2A;RANBP2;HSP90AA1;NUP210;CDKN2A;IST1;H2AFX;RPA1;HAUS3;CSNK1D;DYNLL1;TUBB4B;SMC1A;HAUS2;RBL2;CDK6;DBF4;TAOK1;RPA3;CENPK;CDC16;NUP54;NUP98;MAPRE1;CHMP6;LPIN1;CHMP7
TRAF6 Mediated Induction of NFkB and MAP Kinases Upon TLR7 8 or 9 Activation	0.00118385	0.0197728	2.8021728038098477	18.883795835449984	DUSP4;JUN;MAP3K1;RELA;PPP2CA;RPS6KA5;MAPKAPK3;RPS6KA1;MAPKAPK2;UBC;PELI1;MAP3K8;TAB2;NFKBIB
Toll-like Receptor Cascades	0.00121264	0.020040423451828313	2.292336074085839	15.39294018291505	GSDMD;DUSP4;JUN;MAP3K1;UBE2D3;TANK;RELA;EEA1;PPP2CA;RPS6KA5;MAPKAPK3;RPS6KA1;MAPKAPK2;UBC;IRF7;PELI1;MAP3K8;TAB2;NFKBIB;CTSB
Transcriptional Regulation by RUNX1	0.0014456	0.023641576281231435	2.158414493664258	14.114371220306891	SMARCC1;CCNH;PRMT1;PCGF5;HDAC1;SETD1B;TNFRSF18;H2AFX;FOXP3;HIPK2;LGALS3;SOCS3;ELF1;PSMD7;CCND2;CDK6;IFNG;IL2RA;UBC;CTLA4;PRKCQ;TNRC6B
Signaling by TGF-beta Receptor Complex	0.00163079	0.0262415	2.825291334948656	18.134677508034137	ITGB1;PPP1R15A;CCNT1;PARP1;HDAC1;UBE2D3;ARHGEF18;FURIN;FKBP1A;PPM1A;XPO1;UBC;STRAP
Transport of Mature Transcript to Cytoplasm	0.00165142	0.0262415	2.974079772754172	19.052315911435116	RANBP2;NUP210;RBM8A;CPSF1;U2AF2;EIF4A3;TPR;NUP54;NUP98;SRSF5;SLU7;SRRM1
Cristae Formation	0.00165472	0.0262415	4.726801544180726	30.271024765767294	HSPA9;SAMM50;ATP5PD;IMMT;MICOS10;ATP5MF;MT-ATP8
Apoptotic Execution Phase	0.00173544	0.0272465	3.6781863063531244	23.380361225999184	DBNL;SATB1;LMNA;HMGB2;PRKCQ;VIM;SPTAN1;PAK2;PLEC
CDC42 GTPase Cycle	0.00185433	0.0288248	2.316850005140331	14.573520563133137	GIT2;RALBP1;TFRC;FNBP1;PIK3R1;IQGAP2;ARHGAP5;DOCK10;CDC42;FGD3;GNA13;DOCK11;TIAM1;ARHGDIA;STOM;PAK2;CDC42SE2;ARHGEF6
MAPK Family Signaling Cascades	0.00188645	0.0290365	1.869206693150355	11.725647574592045	CUL3;PIK3R1;IL2RG;RASGRP1;ACTG1;PPP2CA;RAP1B;CDC42;DNAJB1;PSMD7;XPO1;DUSP10;UBC;SPTAN1;PAK2;IL6R;SPTBN1;DUSP4;JUN;LYPLA1;NCOA3;FLT3LG;DUSP8;ABHD17A;IL2RA;PRKCQ;TLN1;SOS1;LAT;TNRC6B
MAP Kinase Activation	0.00193829	0.0295449	3.317097188274807	20.718414868798387	DUSP4;PPP2CA;JUN;RPS6KA5;MAPKAPK3;RPS6KA1;MAPKAPK2;UBC;MAP3K8;TAB2
RHOD GTPase Cycle	0.00199179	0.0300684	3.594400711020823	22.352576400814552	DIAPH1;HINT2;CAPZB;EFHD2;PIK3R1;WHAMM;ESYT1;ARHGAP5;ADD3
Transport of Mature mRNA Derived From an Intron-Containing Transcript	0.00202736	0.0302442	3.070865908552476	19.04250100507842	RANBP2;NUP210;RBM8A;U2AF2;EIF4A3;TPR;NUP54;NUP98;SRSF5;SLU7;SRRM1
Ribavirin ADME	0.00207605	0.0302442	10.014563749503509	61.862854881166285	PNP;ADK;NME2;NME1
STAT3 Nuclear Events Downstream of ALK Signaling	0.00207605	0.0302442	10.014563749503509	61.862854881166285	DNMT1;HDAC1;PRDM1;IL2RG
Mitotic Anaphase	0.0020805	0.0302442	2.051348389555937	12.667381864055079	RANBP2;IST1;DYNLL1;TUBB4B;SMC1A;SKA2;CENPC;PPP2CA;TUBA1C;PSMD7;TUBA1A;XPO1;TAOK1;CDC16;LMNA;CENPK;UBC;BANF1;NUP54;NUP98;MAPRE1;CHMP6;CHMP7
Post-translational Protein Modification	0.00215774	0.0310793	1.3790381454747782	8.4655	UBE2D3;MPI;TOMM20;DCAF7;TPGS2;PSMD7;HERC2;RUVBL1;FBXO7;DDX17;RAB2A;ARSA;NUP210;UBE2E3;COG3;NSMCE1;ADAM10;ALG13;CSNK1D;ANK3;PSME4;UBE2V2;NUP98;DNMT1;RAB5C;PRKDC;CUL3;UBE2J2;SOCS2;SOCS3;FUT8;TPR;UBC;SPTBN1;ZC3H15;CTSA;UBE2F;TRAPPC1;UBE2B;CYLD;COPS2;UBA2;UBA1;CALR;RAB5A;NFE2L2;TOP2B;ARF1;ETFB;RAB22A;DDA1;TUBA1C;TUBA1A;CAPZB;SUMO3;ELOC;TIMP1;SPTAN1;EIF5A;PARP1;USP42;DNMT3A;DYNLL1;RABGGTB;SMC1A;COMMD4…
Mitotic Metaphase and Anaphase	0.00220536	0.031476495671555034	2.0409310704465726	12.48409924725599	RANBP2;IST1;DYNLL1;TUBB4B;SMC1A;SKA2;CENPC;PPP2CA;TUBA1C;PSMD7;TUBA1A;XPO1;TAOK1;CDC16;LMNA;CENPK;UBC;BANF1;NUP54;NUP98;MAPRE1;CHMP6;CHMP7
Calnexin Calreticulin Cycle	0.00224665	0.031604915134986186	5.263788300835655	32.10023456084967	RNF139;UBC;CANX;DERL2;CALR;RNF5
Nuclear Envelope (NE) Reassembly	0.00226202	0.031604915134986186	3.0227232975746268	18.412905605208053	PPP2CA;TUBA1C;TUBA1A;IST1;LMNA;BANF1;NUP54;NUP98;CHMP6;TUBB4B;CHMP7
Estrogen-dependent Gene Expression	0.00227475	0.031604915134986186	2.492447530209879	15.168750801716012	JUN;HSP90AA1;GTF2A2;JUND;CCNT1;PRMT1;HDAC1;NCOA3;PTGES3;H2AFX;SMC1A;BCL2;FOSB;KPNA2;TNRC6B
Antiviral Mechanism by IFN-stimulated Genes	0.00229602	0.031620635086731026	2.266841046277666	13.77463600600543	RANBP2;EIF4A1;NUP210;EIF4A3;TUBB4B;PPP2CA;TUBA1C;EIF2S3;TUBA1A;PDE12;TPR;UBC;FLNA;NUP54;FLNB;NUP98;PLCG1;KPNA2
Nucleotide Catabolism	0.00237028	0.032359491188476544	4.3887081784386615	26.52862919271056	PNP;POMP;DPYD;UPP1;NUDT5;SAMHD1;DNPH1
Signaling by Receptor Tyrosine Kinases	0.00241541	0.0326913	1.6269145191481347	9.803603340519278	ITGB1;DNMT1;NCF1;HDAC1;SH2D2A;PDE3B;FURIN;CHD4;PIK3R1;PRDM1;IL2RG;ACTG1;RAP1B;CDC42;PPP2CA;NCSTN;RPS6KA5;STMN1;RPS6KA1;UBC;THEM4;NCKAP1L;PLCG1;PAK2;PAG1;DUSP4;STAT5B;HSP90AA1;JUND;FGFBP2;ATP6V0E1;YES1;MATK;WWP1;FLT3LG;ADAM10;TIAM1;DIAPH1;MAPKAPK3;LCK;MAPKAPK2;FOSB;TAB2;SOS1;ATP6V0C
ISG15 Antiviral Mechanism	0.00251822	0.033791492103611466	2.9760619977037885	17.809359684326274	RANBP2;EIF4A1;NUP210;EIF4A3;TPR;UBC;NUP54;FLNB;NUP98;PLCG1;KPNA2
Chromatin Modifying Enzymes	0.00256179	0.0337984	1.9806730030976145	11.818773601789879	KDM5B;SMARCC1;BRD1;ENY2;PHF20;PRMT1;HDAC1;SETD1B;USP22;DNMT3A;H2AFX;GPS2;ARID5B;ARID4B;CHD4;ELP5;RELA;MORF4L1;NSD2;RUVBL1;EPC1;SAP18;TBL1X;RCOR1
Chromatin Organization	0.00256179	0.0337984	1.9806730030976145	11.818773601789879	KDM5B;SMARCC1;BRD1;ENY2;PHF20;PRMT1;HDAC1;SETD1B;USP22;DNMT3A;H2AFX;GPS2;ARID5B;ARID4B;CHD4;ELP5;RELA;MORF4L1;NSD2;RUVBL1;EPC1;SAP18;TBL1X;RCOR1
Intrinsic Pathway for Apoptosis	0.00259474	0.0339479	3.437758076269128	20.46933596311482	GSDMD;PPP3CC;CDKN2A;CARD8;BCL2;PMAIP1;GZMB;CYCS;DYNLL1
Toll Like Receptor 4 (TLR4) Cascade	0.00274748	0.0354924	2.286939833579193	13.486250947534767	DUSP4;JUN;MAP3K1;UBE2D3;TANK;RELA;PPP2CA;RPS6KA5;MAPKAPK3;RPS6KA1;MAPKAPK2;UBC;IRF7;PELI1;MAP3K8;TAB2;NFKBIB
Pyroptosis	0.00275801	0.0354924	5.012866427908211	29.542059134317814	GSDMD;IRF2;GZMB;CYCS;CHMP6;CHMP7
Hemostasis	0.00282948	0.035620699021215646	1.529959899906817	8.977288703746563	ITGB1;DGKE;DGKA;SIRPG;PLEK;CTSW;SPN;DOCK10;TUBA1C;DOCK11;TUBA1A;CAPZB;LAMP2;RAC2;PHACTR2;TIMP1;ANXA2;ITGA4;ANXA5;F2R;LCK;IRF2;PECAM1;PRKCQ;ITGA6;SOS1;KIF20B;TLN1;SELPLG;HDAC1;TEX264;SLC3A2;PIK3R1;RASGRP2;RASGRP1;GLG1;TTN;RAP1B;CDC42;PPP2CA;GNA13;GNG10;MICAL1;FLNA;PLCG1;CD99;CD74;YES1;HSPA5;ATP2B4;TUBB4B;SELL;GNAQ;RAB5A;LAT;RCOR1
Constitutive Signaling by Ligand-Responsive EGFR Cancer Variants	0.00283604	0.035620699021215646	6.262589451364962	36.73225109458104	HSP90AA1;UBC;PIK3R1;PLCG1;SOS1
Signaling by Ligand-Responsive EGFR Variants in Cancer	0.00283604	0.035620699021215646	6.262589451364962	36.73225109458104	HSP90AA1;UBC;PIK3R1;PLCG1;SOS1
Golgi Associated Vesicle Biogenesis	0.00294604	0.0360065	3.364435991917271	19.605555422248518	ARF1;BLOC1S6;RAB5C;NECAP1;TFRC;AP1S1;SNX9;SNX5;AP1M1
CD28 Dependent Vav1 Pathway	0.00298143	0.0360065	8.762279888785914	50.95574292535139	CDC42;LCK;CD28;PAK2
Caspase-mediated Cleavage of Cytoskeletal Proteins	0.00298143	0.0360065	8.762279888785914	50.95574292535139	DBNL;VIM;SPTAN1;PLEC
Interleukin-2 Signaling	0.00298143	0.0360065	8.762279888785914	50.95574292535139	STAT5B;LCK;IL2RA;IL2RG
PECAM1 Interactions	0.00298143	0.0360065	8.762279888785914	50.95574292535139	YES1;LCK;PECAM1;PLCG1
Antigen Processing Ubiquitination & Proteasome Degradation	0.00302203	0.0362183	1.8468274740043857	10.714970882935111	CUL3;UBE2D3;CBLB;UBE2J2;NPEPPS;SOCS3;FZR1;HERC2;PSMD7;RNF114;RNF19A;UBC;RBBP6;ELOC;FBXO7;UBE2F;MYLIP;UBE2B;UBE2E3;KLHL2;WWP1;LNPEP;FBXL16;MEX3C;CDC16;MKRN1;UBE2V2;UBA1
Generic Transcription Pathway	0.00304785	0.036250975393513685	1.3949287310188916	8.08127	KDM5B;BTG2;BTG1;CDKN1B;CCNT1;CCNH;PHF20;UBE2D3;CITED4;CHD4;SLC2A3;PRDM1;NOC2L;MED15;LGALS3;PSMD7;CCND2;XPO1;SESN3;MED10;CTLA4;EPC1;ELOC;SMARCC1;BRD1;SUPT16H;ITGA4;PARP1;PRMT1;TNFRSF18;H2AFX;RABGGTB;FOXP3;RUNX3;DDB2;RBL2;PPM1A;ELF1;MAF;IFNG;DDIT3;DDIT4;CAT;PRKCQ;FKBP5;CEBPB;ZNF394;HDAC1;TCF7;LEF1;GPS2;FURIN;NDRG1;RELA;HDAC7;PPP2CA;SOCS3;PRDX2;FZR1;MED30;PRDX1;UBC;PMAIP1;TBL1X;BRD7;ZKSCAN1;PLK3;JUN…
RNA Polymerase II Transcription Termination	0.00309552	0.036331470088325366	3.0836644266771307	17.81679727426273	CPSF6;RBM8A;CPSF1;U2AF2;EIF4A3;PAPOLA;SRSF5;SLU7;SRRM1;SNRPB
Diseases of Programmed Cell Death	0.0031009	0.036331470088325366	2.8869180218311428	16.67501767672683	PRDX2;DNMT1;JUN;CDKN2A;TRADD;PRDX1;DNMT3A;H2AFX;LMNA;CAPN1;SOD2
RHOV GTPase Cycle	0.00330306	0.0384134	4.095693928128872	23.398315331305415	CDC42;GIT2;TPM4;PIK3R1;PAK2;SPTAN1;SPTBN1
FLT3 Signaling in Disease	0.00335174	0.0386929	4.784755634337807	27.264856753392046	STAT5B;UBC;FLT3LG;PIK3R1;SOS1;SPTBN1
Cyclin D Associated Events in G1	0.00344084	0.0391458	3.602242098986285	20.432057427867015	PPP2CA;RBL2;CDKN1B;CCND2;CDK6;CCNH;CDKN2A;UBC
G1 Phase	0.00344084	0.0391458	3.602242098986285	20.432057427867015	PPP2CA;RBL2;CDKN1B;CCND2;CDK6;CCNH;CDKN2A;UBC
Signaling by KIT in Disease	0.0036148	0.0405375	5.844774273345702	32.86351433183596	STAT5B;YES1;LCK;PIK3R1;SOS1
Signaling by Phosphorylated Juxtamembrane, Extracellular and Kinase Domain KIT Mutants	0.0036148	0.0405375	5.844774273345702	32.86351433183596	STAT5B;YES1;LCK;PIK3R1;SOS1
MyD88 MAL(TIRAP) Cascade Initiated on Plasma Membrane	0.00370619	0.0409769	2.439811427354148	13.657454469188727	DUSP4;JUN;MAP3K1;RELA;PPP2CA;RPS6KA5;MAPKAPK3;RPS6KA1;MAPKAPK2;UBC;PELI1;MAP3K8;TAB2;NFKBIB
Toll Like Receptor TLR6 TLR2 Cascade	0.00370619	0.0409769	2.439811427354148	13.657454469188727	DUSP4;JUN;MAP3K1;RELA;PPP2CA;RPS6KA5;MAPKAPK3;RPS6KA1;MAPKAPK2;UBC;PELI1;MAP3K8;TAB2;NFKBIB
mRNA 3'-End Processing	0.00376062	0.0412879	3.226770037623988	18.01561251745605	CPSF6;RBM8A;CPSF1;U2AF2;EIF4A3;PAPOLA;SRSF5;SLU7;SRRM1
M Phase	0.00378812	0.041301	1.7223598820058996	9.603681191998191	SMC4;SKA2;CENPC;PPP2CA;TUBA1C;PSMD7;TUBA1A;XPO1;LMNA;TPR;UBC;BANF1;RANBP2;RAB2A;HSP90AA1;NUP210;IST1;H2AFX;HAUS3;CSNK1D;DYNLL1;TUBB4B;SMC1A;HAUS2;TAOK1;CDC16;CENPK;NUP54;NUP98;MAPRE1;CHMP6;LPIN1;CHMP7
Apoptotic Cleavage of Cellular Proteins	0.00386309	0.0415183	3.9633649118599354	22.02159653966086	DBNL;SATB1;LMNA;PRKCQ;VIM;SPTAN1;PLEC
rRNA Processing in the Mitochondrion	0.00386309	0.0415183	3.9633649118599354	22.02159653966086	MT-ND4L;MT-ND4;MT-ND5;MTERF4;MT-ND2;MT-ND3;MT-ATP8
ESR-mediated Signaling	0.00388738	0.0415183	2.0504714607626506	11.380155512411525	JUN;HSP90AA1;GTF2A2;JUND;CDKN1B;CCNT1;PRMT1;HDAC1;NCOA3;PTGES3;H2AFX;PIK3R1;SMC1A;GNG10;XPO1;BCL2;FOSB;KPNA2;FKBP5;TNRC6B
Interleukin-3, Interleukin-5 and GM-CSF Signaling	0.00393698	0.041763932592976984	3.512	19.44714086547982	STAT5B;YES1;IL2RA;UBC;PIK3CD;PIK3R1;IL2RG;SOS1
RNA Polymerase II Pre-transcription Events	0.00417317	0.0436792	2.7627531982942433	15.137343825552827	SUPT16H;GTF2A2;TAF15;CCNT1;CCNH;GTF2B;ELOC;MLLT3;SUPT5H;AFF4;GTF2H5
Senescence-Associated Secretory Phenotype (SASP)	0.00417317	0.0436792	2.7627531982942433	15.137343825552827	CEBPB;FZR1;JUN;CDKN1B;CDK6;CDKN2A;RPS6KA1;H2AFX;UBC;CDC16;RELA
TP53 Regulates Transcription of Additional Cell Cycle Genes With Uncertain Roles in the P53 Pathway	0.00453574	0.0471596	5.4791859925788495	29.56441571743032	PLK3;BTG2;RGCC;CNOT1;CNOT8
Epigenetic Regulation of Gene Expression	0.00460749	0.047459429246676565	1.8065276342975207	9.719247873999196	DNMT1;CCNH;PHF20;HDAC1;PHF1;GPS2;DDX21;ARID4B;CHD4;MED30;MED10;BCL7B;UBTF;SAP18;TBL1X;RBM7;PHLDA1;SAP30BP;SMARCC1;SETD1B;NCOA3;DNMT3A;H2AFX;GTF2H5;POLR1D;LPIN1;PHF19
Toll Like Receptor 2 (TLR2) Cascade	0.00467971	0.047459429246676565	2.369054472188242	12.708838508946465	DUSP4;JUN;MAP3K1;RELA;PPP2CA;RPS6KA5;MAPKAPK3;RPS6KA1;MAPKAPK2;UBC;PELI1;MAP3K8;TAB2;NFKBIB
Toll Like Receptor TLR1 TLR2 Cascade	0.00467971	0.047459429246676565	2.369054472188242	12.708838508946465	DUSP4;JUN;MAP3K1;RELA;PPP2CA;RPS6KA5;MAPKAPK3;RPS6KA1;MAPKAPK2;UBC;PELI1;MAP3K8;TAB2;NFKBIB
CREB Phosphorylation	0.00470104	0.047459429246676565	13.134027777777778	70.39800953839384	RPS6KA5;MAPKAPK2;RPS6KA1
RAC3 GTPase Cycle	0.00473365	0.047459429246676565	2.57361	13.776712240274138	ITGB1;DOCK10;CDC42;TIAM1;GIT2;NCF1;TFRC;NCKAP1L;PIK3R1;ESYT1;ARHGAP5;PAK2
Transcription of the HIV Genome	0.00474594	0.047459429246676565	2.880845797748002	15.41386503481122	SUPT16H;GTF2A2;TAF15;CCNT1;CCNH;RNMT;GTF2B;ELOC;SUPT5H;GTF2H5
Signaling by ALK	0.0048173	0.047868104549482204	4.385561745589601	23.399347735836752	DNMT1;HDAC1;PIK3R1;PRDM1;PLCG1;IL2RG
Death Receptor Signaling	0.00504565	0.0498218	2.1388970785312247	11.313117326153442	HDAC1;TRADD;UBE2D3;ARHGEF18;RELA;FGD3;GNA13;TIAM1;CYLD;NCSTN;ARHGDIA;MAPKAPK2;UBC;TNFSF10;TAB2;SOS1;ARHGEF6
Signaling by ERBB2	0.00509313	0.0499763	3.344407530454042	17.65801212641451	DIAPH1;HSP90AA1;YES1;UBC;MATK;PIK3R1;PLCG1;SOS1
RHOU GTPase Cycle	0.00519579	0.050573	3.7227667004618676	19.58140855220667	CDC42;GIT2;PIK3R1;PAK2;SPTAN1;SPTBN1;ARHGEF6
Interleukin-17 Signaling	0.00525057	0.050573	2.834230225776388	14.878059059027523	DUSP4;PPP2CA;JUN;RPS6KA5;MAPKAPK3;RPS6KA1;MAPKAPK2;UBC;MAP3K8;TAB2
trans-Golgi Network Vesicle Budding	0.00525057	0.050573	2.834230225776388	14.878059059027523	ARF1;BLOC1S6;RAB5C;NECAP1;TFRC;M6PR;AP1S1;SNX9;SNX5;AP1M1
Global Genome Nucleotide Excision Repair (GG-NER)	0.00552161	0.052685389320737304	2.6487937027192805	13.771304766912275	PARP1;CCNH;SUMO3;COPS2;RPA3;RUVBL1;UBC;UBE2V2;RPA1;GTF2H5;DDB2
Antigen Presentation Folding, Assembly and Peptide Loading of Class I MHC	0.00570479	0.052685389320737304	4.20992	21.75032093468123	ERAP2;HSPA5;ERAP1;CANX;CALR;TAPBP
Endosomal Sorting Complex Required For Transport (ESCRT)	0.00570479	0.052685389320737304	4.20992	21.75032093468123	VPS4B;VTA1;UBC;CHMP6;VPS36;CHMP7
MAPK Targets Nuclear Events Mediated by MAP Kinases	0.00570479	0.052685389320737304	4.20992	21.75032093468123	PPP2CA;DUSP4;JUN;RPS6KA5;RPS6KA1;MAPKAPK2
RHO GTPases Activate IQGAPs	0.00570479	0.052685389320737304	4.20992	21.75032093468123	CDC42;TUBA1C;TUBA1A;IQGAP2;TUBB4B;ACTG1
Sealing of the Nuclear Envelope (NE) by ESCRT-III	0.00570479	0.052685389320737304	4.20992	21.75032093468123	TUBA1C;TUBA1A;IST1;TUBB4B;CHMP6;CHMP7
Turbulent Flow Shear Stress Activates Signaling by PIEZO1 and Integrins in Endothelial Cells	0.00570479	0.052685389320737304	4.20992	21.75032093468123	ITGB1;PPP2CA;ANXA2;GNAQ;PIEZO1;RELA
Generation of Second Messenger Molecules	0.00597882	0.0545741	3.613082221736278	18.49728901932503	CD4;LCK;TRAC;EVL;PLCG1;PAK2;LAT
Transcriptional Regulation by VENTX	0.00597882	0.0545741	3.613082221736278	18.49728901932503	CEBPB;FZR1;CDKN2A;LEF1;CDC16;RELA;TNRC6B
RHOG GTPase Cycle	0.00638513	0.0577706	2.7453692917054986	13.8745	ITGB1;CDC42;TFRC;SHMT2;ARHGDIA;PIK3R1;ESYT1;ARHGAP5;IQGAP2;PAK2
Signaling by Nuclear Receptors	0.0064026	0.0577706	1.800856448439489	9.096218054723153	GTF2A2;CDKN1B;CCNT1;HDAC1;GPS2;PIK3R1;PDHB;GNG10;XPO1;TBL1X;KPNA2;PDK1;MYLIP;JUN;HSP90AA1;JUND;PRMT1;NCOA3;PTGES3;H2AFX;SMC1A;BCL2;FOSB;FKBP5;TNRC6B
VEGFA-VEGFR2 Pathway	0.00716791	0.0622862	2.4250619788145142	11.975298203599525	CDC42;HSP90AA1;NCF1;MAPKAPK3;SH2D2A;MAPKAPK2;THEM4;NCKAP1L;PIK3R1;PLCG1;PAK2;ACTG1
Constitutive Signaling by EGFRvIII	0.00721892	0.0622862	6.371556154688685	31.418464595969937	HSP90AA1;PIK3R1;PLCG1;SOS1
Response of EIF2AK1 (HRI) to Heme Deficiency	0.00721892	0.0622862	6.371556154688685	31.418464595969937	PPP1R15A;CEBPB;EIF2S3;DDIT3
Signaling by EGFRvIII in Cancer	0.00721892	0.0622862	6.371556154688685	31.418464595969937	HSP90AA1;PIK3R1;PLCG1;SOS1
mRNA Decay by 5' to 3' Exoribonuclease	0.00721892	0.0622862	6.371556154688685	31.418464595969937	DDX6;LSM6;DCP1A;PATL1
Binding of TCF LEF CTNNB1 to Target Gene Promoters	0.00722044	0.0622862	10.506666666666666	51.80668880974294	LEF1;TCF7;RUNX3
RUNX3 Regulates WNT Signaling	0.00722044	0.0622862	10.506666666666666	51.80668880974294	LEF1;TCF7;RUNX3
Regulation of Cytoskeletal Remodeling and Cell Spreading by IPP Complex Components	0.00722044	0.0622862	10.506666666666666	51.80668880974294	RSU1;ARHGEF6;LIMS1
Nuclear Envelope Breakdown	0.00729239	0.0625631	3.120950904392765	15.357964155544973	RANBP2;NUP210;LMNA;TPR;BANF1;NUP54;NUP98;LPIN1
NoRC Negatively Regulates rRNA Expression	0.00770146	0.0657136	2.6618938687904206	12.953694045081697	SAP30BP;DNMT1;CCNH;HDAC1;H2AFX;UBTF;POLR1D;SAP18;ARID4B;GTF2H5
Aggrephagy	0.00780452	0.0662329	3.411994010739364	16.558586104511274	TUBA1C;HSP90AA1;TUBA1A;UBC;VIM;DYNLL1;TUBB4B
SARS-CoV-2 Activates Modulates Innate and Adaptive Immune Responses	0.0078554	0.0663064	2.1460217411162876	10.400809882841166	IFNAR2;RANBP2;HSP90AA1;NUP210;STAT2;LARP1;G3BP1;TPR;UBC;G3BP2;IRF7;TAB2;NUP54;NUP98;KPNA2
Cell Cycle Checkpoints	0.00808779	0.0679028	1.7862564396791814	8.605112155059208	RANBP2;CDKN1B;PHF20;CDKN2A;H2AFX;RPA1;DYNLL1;SKA2;CENPC;RNF168;PPP2CA;HERC2;PSMD7;XPO1;DBF4;RPA3;TAOK1;CDC16;NSD2;CENPK;UBC;UBE2V2;NUP98;MAPRE1
CD28 Dependent PI3K Akt Signaling	0.00828153	0.0686893	4.6133190118152525	22.11499600305604	LCK;CD28;THEM4;MAP3K8;PIK3R1
MHC Class II Antigen Presentation	0.00831272	0.0686893	2.1989008419083254	10.532664862055574	CTSA;CD74;LAG3;ARF1;DYNLL1;TUBB4B;TUBA1C;TUBA1A;CAPZB;CANX;AP1S1;CTSH;AP1M1;CTSB
Resolution of Sister Chromatid Cohesion	0.00831272	0.0686893	2.1989008419083254	10.532664862055574	RANBP2;DYNLL1;SMC1A;TUBB4B;SKA2;CENPC;PPP2CA;TUBA1C;TUBA1A;XPO1;TAOK1;CENPK;NUP98;MAPRE1
COPI-mediated Anterograde Transport	0.00838044	0.0688864	2.370314417901992	11.334498835647384	TUBA1C;ARF1;TUBA1A;CAPZB;COG3;CD59;ANK3;DYNLL1;TUBB4B;SPTAN1;SPTBN1;CD55
RHOJ GTPase Cycle	0.0091126	0.0743318	2.9878278080158336	14.037104430155049	CDC42;GIT2;TFRC;FNBP1;STOM;PIK3R1;ARHGAP5;PAK2
Interferon Alpha Beta Signaling	0.00921761	0.0743318	2.583328764870347	12.107129430410732	IFITM3;IFNAR2;SOCS3;STAT2;IRF2;UBC;IRF7;SAMHD1;GBP2;XAF1
Signaling by ERBB2 ECD Mutants	0.00921855	0.0743318	5.840284213778189	27.370709900796566	HSP90AA1;PIK3R1;PLCG1;SOS1
Cellular Senescence	0.00923229	0.0743318	1.995240775484678	9.347799079215543	JUN;CEBPB;CDKN1B;CDKN2A;H2AFX;RELA;FZR1;CDK6;MAPKAPK3;RPS6KA1;MAPKAPK2;UBC;CDC16;TERF2IP;TNIK;ASF1A;TNRC6B
Inactivation of CSF3 (G-CSF) Signaling	0.00989939	0.0783824	4.382421150278293	20.226110511285853	SOCS3;STAT5B;UBE2D3;UBC;ELOC
Signaling by EGFR in Cancer	0.00989939	0.0783824	4.382421150278293	20.226110511285853	HSP90AA1;UBC;PIK3R1;PLCG1;SOS1
Signaling by Erythropoietin	0.00989939	0.0783824	4.382421150278293	20.226110511285853	STAT5B;PIK3CD;PIK3R1;PLCG1;SOS1
Downstream TCR Signaling	0.0100037	0.0783824	2.416126399253731	11.125785696132656	CD4;PSMD7;LCK;TRAT1;TRAC;UBC;PRKCQ;TAB2;PIK3R1;MALT1;RELA
DAP12 Interactions	0.010011430466911532	0.0783824	3.232072979847388	14.880553825239843	KLRK1;LCK;KLRD1;PIK3R1;PLCG1;SOS1;LAT
EML4 and NUDC in Mitotic Spindle Formation	0.010034949913488628	0.0783824	2.219236003992378	10.212216793068482	RANBP2;DYNLL1;TUBB4B;SKA2;CENPC;PPP2CA;TUBA1C;TUBA1A;XPO1;TAOK1;CENPK;NUP98;MAPRE1
Deadenylation-dependent mRNA Decay	0.010140365638315888	0.0788137	2.9254263565891474	13.431308827390316	EIF4A1;DDX6;LSM6;CNOT1;EIF4A3;CNOT8;DCP1A;PATL1
N-glycan Trimming in the ER and Calnexin Calreticulin Cycle	0.0104681	0.0805636	3.6284698876188646	16.54371677112425	RNF139;UBC;CANX;DERL2;CALR;RNF5
Nuclear Events Stimulated by ALK Signaling in Cancer	0.0104681	0.0805636	3.6284698876188646	16.54371677112425	CEBPB;DNMT1;HDAC1;IL10RA;GZMB;ICOS
Downstream Signaling Events of B Cell Receptor (BCR)	0.010773339990234458	0.082508	2.6784395417100653	12.1352	FKBP1A;PSMD7;UBC;NFATC3;REL;RASGRP1;MALT1;RELA;NFKBIB
SUMOylation of DNA Replication Proteins	0.011270872691061412	0.0858994	3.1490325040510916	14.12509084950413	RANBP2;TOP2B;NUP210;SUMO3;TPR;NUP54;NUP98
FOXO-mediated Transcription of Cell Cycle Genes	0.011546761403538736	0.0871558	5.390746417623156	24.050008035872708	RBL2;BTG1;CDKN1B;GADD45A
Regulation of MITF-M-dependent Genes Involved in Cell Cycle and Proliferation	0.011546761403538736	0.0871558	5.390746417623156	24.050008035872708	CDKN2A;HDAC1;LEF1;TCF7
Rev-mediated Nuclear Export of HIV RNA	0.012000339776872815	0.0901461	3.507335190343547	15.512313330859339	RANBP2;XPO1;NUP210;TPR;NUP54;NUP98
Formation of RNA Pol II Elongation Complex	0.012450206189859524	0.092202	2.808111627906977	12.316428412145441	SUPT16H;CCNT1;CCNH;ELOC;MLLT3;SUPT5H;AFF4;GTF2H5
RNA Polymerase II Transcription Elongation	0.012450206189859524	0.092202	2.808111627906977	12.316428412145441	SUPT16H;CCNT1;CCNH;ELOC;MLLT3;SUPT5H;AFF4;GTF2H5
SUMOylation of Chromatin Organization Proteins	0.012450206189859524	0.092202	2.808111627906977	12.316428412145441	RANBP2;NUP210;HDAC1;SATB1;SUMO3;TPR;NUP54;NUP98
MITF-M-dependent Gene Expression	0.012615684711798041	0.092741	2.328425642869987	10.181773228837372	DIAPH1;SMARCC1;ATP6V0E1;HDAC1;CDKN2A;BCL7B;LEF1;TCF7;BCL2;ATP6V0C;TNRC6B
TGF-beta Receptor Signaling Activates SMADs	0.0126411	0.092741	3.0701440520446095	13.418983956172552	ITGB1;PPP1R15A;FKBP1A;XPO1;UBC;STRAP;FURIN
Negative Epigenetic Regulation of rRNA Expression	0.012922938395784123	0.0943675	2.439292741016879	10.607877665114616	SAP30BP;DNMT1;CCNH;HDAC1;H2AFX;UBTF;POLR1D;SAP18;ARID4B;GTF2H5
Respiratory Syncytial Virus Infection Pathway	0.0130614	0.094937	2.068783359929566	8.974577272058818	IFNAR2;HSP90AA1;RAB5C;STAT2;MED9;FURIN;MED15;XPO1;MED30;NCL;MED10;UBC;ELOC;RAB5A
Regulation of TP53 Activity	0.013273383292380843	0.0960047	1.9549099239820888	8.44911	PLK3;SUPT16H;BRD1;TAF15;PHF20;HDAC1;CDKN2A;RPA1;CHD4;PRDM1;NOC2L;HIPK2;PPP2CA;RPA3;UBC;BRD7
RHOH GTPase Cycle	0.0136837	0.0960047	3.394015634827927	14.565590644085871	TFRC;LCK;ARHGDIA;STOM;RHOH;PAK2
RHOQ GTPase Cycle	0.013739803045810278	0.0960047	2.752904696762426	11.803	CDC42;GIT2;TFRC;FNBP1;STOM;GOPC;ARHGAP5;PAK2
Cellular Response to Chemical Stress	0.013749585721035767	0.0960047	1.828064012490242	7.836447162160409	ERO1A;ABCC1;NCF1;CDKN2A;CUL3;TALDO1;SOD2;RELA;PRDX3;PRDX2;PSMD7;PRDX1;UBC;CAT;BCL2;CYCS;TBL1X;HMOX2;NFE2L2
Attenuation Phase	0.013758629007530616	0.0960047	3.9835975712599088	17.074054079254513	DNAJB1;HSP90AA1;DNAJB6;PTGES3;DEDD2
Effects of PIP2 Hydrolysis	0.013758629007530616	0.0960047	3.9835975712599088	17.074054079254513	DGKE;DGKA;PRKCQ;RASGRP2;RASGRP1
Integrin Signaling	0.013758629007530616	0.0960047	3.9835975712599088	17.074054079254513	RAP1B;RASGRP2;SOS1;TLN1;RASGRP1
Interleukin Receptor SHC Signaling	0.013758629007530616	0.0960047	3.9835975712599088	17.074054079254513	IL2RA;PIK3CD;PIK3R1;IL2RG;SOS1
Prefoldin Mediated Transfer of Substrate to CCT TriC	0.013758629007530616	0.0960047	3.9835975712599088	17.074054079254513	TUBA1C;TUBA1A;PFDN2;TUBB4B;PFDN5
Signaling by NTRKs	0.013883229290240308	0.0961076	2.051434362332398	8.774135944388286	DUSP4;JUND;CHD4;FURIN;PIK3R1;PPP2CA;TIAM1;RPS6KA5;MAPKAPK3;RPS6KA1;MAPKAPK2;FOSB;PLCG1;SOS1
Signaling by VEGF	0.013922871259517246	0.0961076	2.1966619981325866	9.389021866471063	CDC42;HSP90AA1;NCF1;MAPKAPK3;SH2D2A;MAPKAPK2;THEM4;NCKAP1L;PIK3R1;PLCG1;PAK2;ACTG1
Signaling by TGFB Family Members	0.014023042215098706	0.0961076	1.9413243706169407	8.283734814041255	ITGB1;PPP1R15A;CCNT1;PARP1;HDAC1;UBE2D3;ARHGEF18;FURIN;FKBP1A;PPM1A;NCSTN;XPO1;UBC;STRAP;TIMP1;TNRC6B
Recycling Pathway of L1	0.014127207174119917	0.0961076	2.9951038172091757	12.758102223617636	TUBA1C;RPS6KA5;TUBA1A;RPS6KA1;TUBB4B;EZR;ACTG1
Mitochondrial Unfolded Protein Response (UPRmt)	0.014221222396351913	0.0961076	5.005428306633126	21.288186171739657	HSPA9;DNAJA1;CAT;SOD2
ATF6 (ATF6-alpha) Activates Chaperone Genes	0.014263100418823907	0.0961076	7.503968253968254	31.892461396861744	HSPA5;DDIT3;CALR
Interleukin-21 Signaling	0.014263100418823907	0.0961076	7.503968253968254	31.892461396861744	STAT5B;IL21R;IL2RG
Nef Mediated CD4 Down-regulation	0.014263100418823907	0.0961076	7.503968253968254	31.892461396861744	ARF1;CD4;LCK
Mitotic Prometaphase	0.014426843293383102	0.0967955	1.8180318322981366	7.706027333067414	RANBP2;HSP90AA1;HAUS3;CSNK1D;DYNLL1;TUBB4B;SMC1A;SMC4;HAUS2;SKA2;CENPC;PPP2CA;TUBA1C;TUBA1A;XPO1;TAOK1;CENPK;NUP98;MAPRE1
Diseases of Mitotic Cell Cycle	0.015525053047832763	0.102845	3.2877785515320332	13.694584770821635	FZR1;CDKN1B;CCND2;CDK6;ATRX;CDC16
Interactions of Rev With Host Cellular Proteins	0.015525053047832763	0.102845	3.2877785515320332	13.694584770821635	RANBP2;XPO1;NUP210;TPR;NUP54;NUP98
NEP NS2 Interacts With the Cellular Export Machinery	0.015525053047832763	0.102845	3.2877785515320332	13.694584770821635	RANBP2;XPO1;NUP210;TPR;NUP54;NUP98
MITF-M-regulated Melanocyte Development	0.015646022925020677	0.10294389703014822	2.0175895965280866	8.388206466101906	SMARCC1;ATP6V0E1;HDAC1;CDKN2A;TCF7;LEF1;AIMP1;DIAPH1;XPO1;RPS6KA1;BCL7B;BCL2;ATP6V0C;TNRC6B
Mitochondrial Protein Degradation	0.015715661919579123	0.10294389703014822	2.246843543908365	9.331360281233605	HSPA9;CHCHD2;MT-ND5;ATP5PD;SHMT2;ECH1;PDHB;MT-ND2;MRPL12;PDK1;ACAT1
Asparagine N-linked Glycosylation	0.0157366	0.10294389703014822	1.6372550344641168	6.797495042579739	ARF1;MPI;DERL2;RNF5;TUBA1C;FUT8;TUBA1A;RNF139;CAPZB;UBC;CD59;SPTAN1;SPTBN1;CD55;CTSA;TRAPPC1;COG3;ALG13;CSNK1D;ANK3;DYNLL1;TUBB4B;TRAPPC6A;CANX;MVD;CALR
Separation of Sister Chromatids	0.015817619895383106	0.1030442457914999	1.8695415103189494	7.752298365664941	RANBP2;DYNLL1;SMC1A;TUBB4B;SKA2;CENPC;PPP2CA;TUBA1C;PSMD7;TUBA1A;XPO1;TAOK1;UBC;CDC16;CENPK;NUP98;MAPRE1
Nuclear Events (Kinase and Transcription Factor Activation)	0.016606784785980353	0.10773823187598824	2.6487406757349716	10.854390814206582	DUSP4;PPP2CA;RPS6KA5;JUND;RPS6KA1;MAPKAPK2;FOSB;CHD4
P75 NTR Receptor-Mediated Signalling	0.016866222830030416	0.10897106931336524	2.2208998112883855	9.066695347275688	FGD3;GNA13;TIAM1;NCSTN;HDAC1;ARHGDIA;UBC;ARHGEF18;SOS1;RELA;ARHGEF6
Mitotic Prophase	0.017010701754978187	0.10945410555457276	2.129756953286365	8.676443725242393	RAB2A;PPP2CA;RANBP2;NUP210;TPR;H2AFX;LMNA;BANF1;NUP54;NUP98;LPIN1;SMC4
Signaling by FLT3 Fusion Proteins	0.017257276862795365	0.11058744765138254	4.67149	18.963997052692164	STAT5B;PIK3R1;SOS1;SPTBN1
Export of Viral Ribonucleoproteins From Nucleus	0.017531	0.11188493467516342	3.1879800793449817	12.891501776131397	RANBP2;XPO1;NUP210;TPR;NUP54;NUP98
Interleukin-4 and Interleukin-13 Signaling	0.018146533017508282	0.11516296680597257	2.108347338935574	8.452945868768877	ITGB1;SOCS3;HSP90AA1;IL4R;BCL2;S1PR1;PIK3R1;TIMP1;VIM;TNFRSF1B;IL2RG;IL6R
TP53 Regulates Transcription of DNA Repair Genes	0.018191347622854265	0.11516296680597257	2.5995521102497845	10.41590931974961	SUPT16H;JUN;CCNT1;CCNH;ELOC;SUPT5H;GTF2H5;DDB2
Phosphorylation of CD3 and TCR Zeta Chains	0.018517970500605156	0.11629285474380038	3.651244588744589	14.564864467366906	CD4;PTPRC;LCK;TRAC;PAG1
TNFs Bind Their Physiological Receptors	0.018517970500605156	0.11629285474380038	3.651244588744589	14.564864467366906	TNFRSF18;CD27;TNFRSF25;TNFRSF1B;TNFRSF4
Purine Ribonucleoside Monophosphate Biosynthesis	0.018833256477609844	0.11733417726129942	6.56562	26.07952266477048	ADSL;ATIC;IMPDH2
Signaling by FGFR4 in Disease	0.018833256477609844	0.11733417726129942	6.56562	26.07952266477048	PIK3R1;PLCG1;SOS1
Nonhomologous End-Joining (NHEJ)	0.0193285	0.11947147562396784	2.7904486312943564	11.011596576993865	RNF168;HERC2;PRKDC;XRCC5;H2AFX;NSD2;UBE2V2
Transcriptional Activity of SMAD2 SMAD3 SMAD4 Heterotrimer	0.0193285	0.11947147562396784	2.7904486312943564	11.011596576993865	PPM1A;CCNT1;PARP1;HDAC1;UBE2D3;UBC;FURIN
Vpr-mediated Nuclear Import of PICs	0.019707824066821627	0.12133836778396061	3.0940521055218744	12.149536807579285	RANBP2;NUP210;TPR;BANF1;NUP54;NUP98
Apoptotic Factor-Mediated Response	0.0206679	0.1257697893589823	4.379286376274328	16.98801133199335	GSDMD;CDKN2A;CARD8;CYCS
Maturation of TCA Enzymes and Regulation of TCA Cycle	0.0206679	0.1257697893589823	4.379286376274328	16.98801133199335	ISCA1;CSKMT;SDHC;ACAT1
Protein Hydroxylation	0.0206679	0.1257697893589823	4.379286376274328	16.98801133199335	RWDD1;U2AF2;ETF1;ZC3H15
ER to Golgi Anterograde Transport	0.021134247304330223	0.1281110743930442	1.8837279293739968	7.265275766887768	ARF1;TRAPPC1;COG3;CSNK1D;ANK3;DYNLL1;TUBB4B;TUBA1C;TRAPPC6A;TUBA1A;CAPZB;CD59;SPTAN1;SPTBN1;CD55
Signaling by CSF3 (G-CSF)	0.0212581	0.12836627588426752	3.505009276437848	13.497849742407723	SOCS3;STAT5B;UBE2D3;UBC;ELOC
Signaling by NTRK1 (TRKA)	0.0218954	0.13153373265797436	2.046612819885236	7.821083942198128	DUSP4;PPP2CA;RPS6KA5;JUND;MAPKAPK3;RPS6KA1;MAPKAPK2;FOSB;CHD4;PIK3R1;PLCG1;SOS1
Selective Autophagy	0.021950215258846675	0.13153373265797436	2.222327084832541	8.487018985209772	TUBA1C;HSP90AA1;TUBA1A;UBE2D3;UBC;NBR1;VIM;DYNLL1;TUBB4B;TOMM20
Dual Incision in GG-NER	0.022061370873438083	0.13169715692508666	3.005491444488659	11.462725341504015	PARP1;RPA3;UBC;RPA1;GTF2H5;DDB2
MAPK1 MAPK3 Signaling	0.022385926709625102	0.13312842778072503	1.633395465611686	6.205796616696442	DUSP4;LYPLA1;CUL3;FLT3LG;PIK3R1;DUSP8;IL2RG;RASGRP1;ACTG1;PPP2CA;RAP1B;PSMD7;DUSP10;ABHD17A;IL2RA;UBC;PRKCQ;TLN1;SOS1;SPTAN1;IL6R;SPTBN1;LAT
Cell-Cell Communication	0.023423591245006956	0.13841413974462738	1.8569987339768952	6.971194772972711	ITGB1;SIRPG;PIK3R1;ACTG1;ADAM19;ZEB2;FLNA;ITGA6;RSU1;SPTAN1;SPTBN1;ARHGEF6;PLEC;LIMS1;TNRC6B
Signaling by EGFR	0.0234607	0.13841413974462738	2.668841926620333	10.014639603675969	CDC42;UBC;ADAM10;PIK3R1;PLCG1;SOS1;PAG1
RAB Geranylgeranylation	0.023590576946901223	0.13841413974462738	2.46234	9.226168392762661	RAB2A;PTP4A2;RAB5C;RAB14;RAB9A;RABGGTB;RAB5A;RAB22A
ATF6 (ATF6-alpha) Activates Chaperones	0.0241172	0.13841413974462738	5.835802469135802	21.73736964676364	HSPA5;DDIT3;CALR
Pyrimidine Catabolism	0.0241172	0.13841413974462738	5.835802469135802	21.73736964676364	DPYD;POMP;UPP1
Downregulation of SMAD2 3 SMAD4 Transcriptional Activity	0.0242491	0.13841413974462738	3.3700228343085485	12.53437606039232	PPM1A;PARP1;HDAC1;UBE2D3;UBC
Signaling by CSF1 (M-CSF) in Myeloid Cells	0.0242491	0.13841413974462738	3.3700228343085485	12.53437606039232	YES1;UBC;PIK3CD;PIK3R1;SOS1
CD209 (DC-SIGN) Signaling	0.0244637	0.13841413974462738	4.121463228479529	15.292954700122339	RPS6KA5;PAK2;RELA;RELB
CTLA4 Inhibitory Signaling	0.0244637	0.13841413974462738	4.121463228479529	15.292954700122339	PPP2CA;YES1;LCK;CTLA4
ER Quality Control Compartment (ERQC)	0.0244637	0.13841413974462738	4.121463228479529	15.292954700122339	RNF139;UBC;DERL2;RNF5
EPHB-mediated Forward Signaling	0.0245972	0.13841413974462738	2.921850820179511	10.825820158541164	CDC42;TIAM1;YES1;ARPC1B;ARPC5;ACTG1
NS1 Mediated Effects on Host Pathways	0.0245972	0.13841413974462738	2.921850820179511	10.825820158541164	RANBP2;NUP210;TPR;NUP54;NUP98;KPNA2
RHOF GTPase Cycle	0.0245972	0.13841413974462738	2.921850820179511	10.825820158541164	DIAPH1;CAPZB;PIK3R1;ESYT1;ADD3;ARHGAP5
Transport of Mature mRNA Derived From an Intronless Transcript	0.0245972	0.13841413974462738	2.921850820179511	10.825820158541164	RANBP2;CPSF1;NUP210;TPR;NUP54;NUP98
tRNA Processing in the Mitochondrion	0.0245972	0.13841413974462738	2.921850820179511	10.825820158541164	MT-ND4L;MT-ND4;MT-ND5;MT-ND2;MT-ND3;MT-ATP8
Mitochondrial Translation Termination	0.025211059413387082	0.14136201171077756	2.167224695960328	7.976410927587555	MRPL20;MRPL51;MRPS34;MRPL14;MRPL34;MRPL12;MTRF1L;MRPL24;MRPL10;MRPL22
Drug-mediated Inhibition of CDK4 CDK6 Activity	0.026255589353454782	0.1456582165545018	11.664508171446192	42.45736783425048	CCND2;CDK6
Formation of the Active Cofactor, UDP-glucuronate	0.026255589353454782	0.1456582165545018	11.664508171446192	42.45736783425048	UGP2;UXS1
SUMO Is Conjugated to E1 (UBA2 SAE1)	0.026255589353454782	0.1456582165545018	11.664508171446192	42.45736783425048	SUMO3;UBA2
Interactions of Vpr With Host Cellular Proteins	0.027320297700736303	0.14886791251147694	2.8427313106978844	10.234189047869304	RANBP2;NUP210;TPR;BANF1;NUP54;NUP98
Transport of Mature mRNAs Derived From Intronless Transcripts	0.027320297700736303	0.14886791251147694	2.8427313106978844	10.234189047869304	RANBP2;CPSF1;NUP210;TPR;NUP54;NUP98
Cooperation of Prefoldin and TriC CCT in Actin and Tubulin Folding	0.027497894667725037	0.14886791251147694	3.2450353878925307	11.661507905405779	TUBA1C;TUBA1A;PFDN2;TUBB4B;PFDN5
Defective TPR May Confer Susceptibility Towards Thyroid Papillary Carcinoma (TPC)	0.027497894667725037	0.14886791251147694	3.2450353878925307	11.661507905405779	RANBP2;NUP210;TPR;NUP54;NUP98
Regulation of Glucokinase by Glucokinase Regulatory Protein	0.027497894667725037	0.14886791251147694	3.2450353878925307	11.661507905405779	RANBP2;NUP210;TPR;NUP54;NUP98
Regulation of MECP2 Expression and Activity	0.027497894667725037	0.14886791251147694	3.2450353878925307	11.661507905405779	HDAC1;GPS2;TBL1X;HIPK2;TNRC6B
Regulation of Necroptotic Cell Death	0.027497894667725037	0.14886791251147694	3.2450353878925307	11.661507905405779	HSP90AA1;TRADD;UBC;TNFSF10;PELI1
FOXO-mediated Transcription	0.0277603	0.1497718818801505	2.3786204178163186	8.525331326524219	RBL2;BTG1;CDKN1B;HDAC1;GADD45A;DDIT3;CAT;SOD2
Chaperone Mediated Autophagy	0.028652993884519064	0.1522726243012827	3.892287097106374	13.827339569472274	HSP90AA1;LAMP2;UBC;VIM
ERK MAPK Targets	0.028652993884519064	0.1522726243012827	3.892287097106374	13.827339569472274	DUSP4;PPP2CA;RPS6KA5;RPS6KA1
Regulation of Signaling by CBL	0.028652993884519064	0.1522726243012827	3.892287097106374	13.827339569472274	YES1;UBC;PIK3CD;PIK3R1
MAPK6 MAPK4 Signaling	0.0286603	0.1522726243012827	2.2243292155165633	7.901354316110361	CDC42;DNAJB1;JUN;PSMD7;XPO1;NCOA3;UBC;PAK2;TNRC6B
Cellular Responses to Mechanical Stimuli	0.0288057	0.1522726243012827	2.114777843901234	7.501500936048474	ITGB1;PPP2CA;GNG10;ANXA2;GNAQ;PECAM1;PIK3CD;PIEZO1;TLN1;RELA
Response of Endothelial Cells to Shear Stress	0.0288057	0.1522726243012827	2.114777843901234	7.501500936048474	ITGB1;PPP2CA;GNG10;ANXA2;GNAQ;PECAM1;PIK3CD;PIEZO1;TLN1;RELA
Disorders of Developmental Biology	0.0301154	0.15563820701548492	5.251944444444445	18.39609185694866	HDAC1;GPS2;TBL1X
Disorders of Nervous System Development	0.0301154	0.15563820701548492	5.251944444444445	18.39609185694866	HDAC1;GPS2;TBL1X
Loss of Function of MECP2 in Rett Syndrome	0.0301154	0.15563820701548492	5.251944444444445	18.39609185694866	HDAC1;GPS2;TBL1X
Pervasive Developmental Disorders	0.0301154	0.15563820701548492	5.251944444444445	18.39609185694866	HDAC1;GPS2;TBL1X
TICAM1-dependent Activation of IRF3 IRF7	0.0301154	0.15563820701548492	5.251944444444445	18.39609185694866	UBC;IRF7;TANK
Formation of HIV-1 Elongation Complex Containing HIV-1 Tat	0.030235447859696115	0.15563820701548492	2.7677759859258173	9.68373	SUPT16H;CCNT1;CCNH;ELOC;SUPT5H;GTF2H5
HIV Transcription Elongation	0.030235447859696115	0.15563820701548492	2.7677759859258173	9.68373	SUPT16H;CCNT1;CCNH;ELOC;SUPT5H;GTF2H5
Tat-mediated Elongation of the HIV-1 Transcript	0.030235447859696115	0.15563820701548492	2.7677759859258173	9.68373	SUPT16H;CCNT1;CCNH;ELOC;SUPT5H;GTF2H5
Amplification of Signal From Unattached Kinetochores via a MAD2 Inhibitory Signal	0.030733099234722994	0.15716926970200357	2.0894909688013135	7.276474805385669	PPP2CA;RANBP2;XPO1;TAOK1;CENPK;NUP98;DYNLL1;MAPRE1;CENPC;SKA2
Amplification of Signal From the Kinetochores	0.030733099234722994	0.15716926970200357	2.0894909688013135	7.276474805385669	PPP2CA;RANBP2;XPO1;TAOK1;CENPK;NUP98;DYNLL1;MAPRE1;CENPC;SKA2
PERK Regulates Gene Expression	0.031010316803528934	0.1580720694205858	3.1289756162205142	10.868294451302946	CEBPB;EIF2S3;HSPA5;DDIT3;HERPUD1
RAF MAP Kinase Cascade	0.0311133	0.15808366683376607	1.5934497698033148	5.529462665118982	DUSP4;LYPLA1;CUL3;FLT3LG;PIK3R1;DUSP8;IL2RG;RASGRP1;ACTG1;PPP2CA;RAP1B;PSMD7;DUSP10;ABHD17A;IL2RA;UBC;PRKCQ;TLN1;SOS1;SPTAN1;SPTBN1;LAT
Nucleotide Excision Repair	0.0320626	0.16238176963601944	1.9908832128019696	6.848765099878024	PARP1;CCNH;COPS2;SUMO3;RPA3;RUVBL1;UBC;UBE2V2;RPA1;GTF2H5;DDB2
Loss of Nlp From Mitotic Centrosomes	0.032413855167540126	0.16310818145204486	2.3003888677087305	7.888422926831126	HSP90AA1;TUBA1A;HAUS3;CSNK1D;DYNLL1;MAPRE1;TUBB4B;HAUS2
Loss of Proteins Required for Interphase Microtubule Organization From the Centrosome	0.032413855167540126	0.16310818145204486	2.3003888677087305	7.888422926831126	HSP90AA1;TUBA1A;HAUS3;CSNK1D;DYNLL1;MAPRE1;TUBB4B;HAUS2
Unfolded Protein Response (UPR)	0.0327497	0.1642715029765837	2.064799078997862	7.059263979845551	TSPYL2;ERN1;CEBPB;EIF2S3;HSPA5;DDIT3;LMNA;CALR;TLN1;HERPUD1
Protein Localization	0.0329131	0.16456526123201334	1.7690973531407888	6.0394966424218985	COA4;HSPA9;TIMM8B;CAMLG;CMC2;UBE2D3;ECH1;UBE2J2;TOMM20;CHCHD2;SAMM50;VAPA;UBC;CAT;ACAA1
RAF-independent MAPK1 3 Activation	0.0332418	0.1651562686023264	3.6872347690356566	12.551157109382425	DUSP4;DUSP10;DUSP8;IL6R
Activated TAK1 Mediates P38 MAPK Activation	0.0332418	0.1651562686023264	3.6872347690356566	12.551157109382425	MAPKAPK3;MAPKAPK2;UBC;TAB2
Formation of HIV Elongation Complex in the Absence of HIV Tat	0.0333468	0.1651562686023264	2.696664523962574	9.170795936122053	SUPT16H;CCNT1;CCNH;ELOC;SUPT5H;GTF2H5
Maternal to Zygotic Transition (MZT)	0.033989	0.16780739509570097	1.9704633719159306	6.6635513163792535	EIF4A1;KDM5B;CNOT1;EIF4A3;H2AFX;ELOC;KPNA2;CNOT8;PAIP2;TUBB4B;ELL2
RIPK1-mediated Regulated Necrosis	0.0347914	0.17123051652728863	3.0209199667327744	10.145410417341047	HSP90AA1;TRADD;UBC;TNFSF10;PELI1
Signaling by ERBB4	0.0363509	0.17732827102062482	2.4065529557547927	7.976603959958225	NCSTN;STMN1;UBC;WWP1;TAB2;PIK3R1;SOS1
Glycogen Synthesis	0.036821029524027826	0.17732827102062482	4.774242424242424	15.763050053380962	UGP2;UBC;PGM1
Interleukin-15 Signaling	0.036821029524027826	0.17732827102062482	4.774242424242424	15.763050053380962	STAT5B;IL2RG;SOS1
Lysosphingolipid and LPA Receptors	0.036821029524027826	0.17732827102062482	4.774242424242424	15.763050053380962	S1PR1;S1PR5;S1PR4
Nucleotide Biosynthesis	0.036821029524027826	0.17732827102062482	4.774242424242424	15.763050053380962	ADSL;ATIC;IMPDH2
Regulation of IFNG Signaling	0.036821029524027826	0.17732827102062482	4.774242424242424	15.763050053380962	SOCS3;IFNG;IFNGR1
Repression of WNT Target Genes	0.036821029524027826	0.17732827102062482	4.774242424242424	15.763050053380962	HDAC1;LEF1;TCF7
Mitochondrial Biogenesis	0.0370574	0.1773782757574193	2.017118188342921	6.646985291347574	HSPA9;SAMM50;ATP5PD;CYCS;IMMT;TBL1X;MICOS10;SOD2;ATP5MF;MT-ATP8
Mitochondrial Translation	0.0370574	0.1773782757574193	2.017118188342921	6.646985291347574	MRPL20;MRPL51;MRPS34;MRPL14;MRPL12;MRPL34;MRPL24;MTRF1L;MRPL10;MRPL22
Assembly of Viral Components at the Budding Site	0.0379841	0.17848326947384646	8.747918593894543	28.610845066850647	CANX;CALR
CLEC7A Inflammasome Pathway	0.0379841	0.17848326947384646	8.747918593894543	28.610845066850647	MALT1;RELA
FLT3 Signaling Through SRC Family Kinases	0.0379841	0.17848326947384646	8.747918593894543	28.610845066850647	LCK;FLT3LG
Methionine Salvage Pathway	0.0379841	0.17848326947384646	8.747918593894543	28.610845066850647	MTAP;ADI1
RUNX3 Regulates Immune Response and Cell Migration	0.0379841	0.17848326947384646	8.747918593894543	28.610845066850647	ITGA4;RUNX3
Sulfide Oxidation to Sulfate	0.0379841	0.17848326947384646	8.747918593894543	28.610845066850647	TSTD1;ETHE1
Mitotic Spindle Checkpoint	0.038084009728495904	0.17848326947384646	1.930848880597015	6.30994	PPP2CA;RANBP2;XPO1;TAOK1;CDC16;CENPK;NUP98;DYNLL1;MAPRE1;SKA2;CENPC
RAS Processing	0.0382338	0.17865202749086803	3.502687673772011	11.432895455489504	LYPLA1;ABHD17A;UBC;PRKCQ
Mitotic G1 Phase and G1 S Transition	0.0385623	0.17884790896108183	1.8119195964990358	5.898669239767012	CDKN1B;CCNH;HDAC1;CDKN2A;RPA1;RBL2;PPP2CA;CCND2;PSMD7;CDK6;DBF4;RPA3;UBC
GPVI-mediated Activation Cascade	0.0388453	0.17884790896108183	2.9200680272108843	9.484871307675936	CDC42;LCK;RAC2;PIK3R1;LAT
Nuclear Import of Rev Protein	0.0388453	0.17884790896108183	2.9200680272108843	9.484871307675936	RANBP2;NUP210;TPR;NUP54;NUP98
SUMOylation of SUMOylation Proteins	0.0388453	0.17884790896108183	2.9200680272108843	9.484871307675936	RANBP2;NUP210;TPR;NUP54;NUP98
Transport of the SLBP Independent Mature mRNA	0.0388453	0.17884790896108183	2.9200680272108843	9.484871307675936	RANBP2;NUP210;TPR;NUP54;NUP98
Fc Epsilon Receptor (FCERI) Signaling	0.0392952	0.1803904751268364	1.6600427350427351	5.372980028659757	JUN;MAP3K1;TXK;NFATC3;PIK3R1;RASGRP2;RASGRP1;RELA;MALT1;PSMD7;UBC;PRKCQ;TAB2;PLCG1;SOS1;PAK2;LAT
AURKA Activation by TPX2	0.0403471	0.18467936231159834	2.1922093023255815	7.03751	HSP90AA1;TUBA1A;HAUS3;CSNK1D;DYNLL1;MAPRE1;TUBB4B;HAUS2
Axon Guidance	0.0424329	0.19126133147812452	1.37035	4.330080540129774	ITGB1;RBM8A;ARPC1B;EIF4A3;PIK3CD;PIK3R1;ACTG1;CDC42;TUBA1C;NCSTN;ABLIM1;PSMD7;TUBA1A;RPS6KA5;RPS6KA1;UBC;PLCG1;ELOC;SPTAN1;PAK2;SPTBN1;HSP90AA1;YES1;RPL21;ADAM10;ARPC5;ANK3;TUBB4B;RHOC;NELL2;TIAM1;PTPRC;RPS29;PRKCQ;ETF1;EVL;SOS1;EZR;TLN1
HDACs Deacetylate Histones	0.0426003	0.19126133147812452	2.315494143227888	7.307453012669782	HDAC1;GPS2;SAP18;ARID4B;CHD4;TBL1X;RCOR1
DDX58 IFIH1-mediated Induction of Interferon-Alpha Beta	0.0428291	0.19126133147812452	2.0503518827541174	6.45971	CYLD;HSP90AA1;MAP3K1;UBE2D3;UBC;IRF7;TANK;RELA;NFKBIB
Aberrant Regulation of Mitotic Cell Cycle Due to RB1 Defects	0.0431751	0.19126133147812452	2.825722664432342	8.879805789104198	FZR1;CDKN1B;CCND2;CDK6;CDC16
Budding and Maturation of HIV Virion	0.0431751	0.19126133147812452	2.825722664432342	8.879805789104198	VPS4B;VTA1;UBC;CHMP6;CHMP7
Nuclear Pore Complex (NPC) Disassembly	0.0431751	0.19126133147812452	2.825722664432342	8.879805789104198	RANBP2;NUP210;TPR;NUP54;NUP98
RHO GTPases Activate WASPs and WAVEs	0.0431751	0.19126133147812452	2.825722664432342	8.879805789104198	CDC42;ARPC1B;NCKAP1L;ARPC5;ACTG1
Transport of the SLBP Dependant Mature mRNA	0.0431751	0.19126133147812452	2.825722664432342	8.879805789104198	RANBP2;NUP210;TPR;NUP54;NUP98
Basigin Interactions	0.043630849146662765	0.19126133147812452	3.3357164923429985	10.447433464119433	ITGB1;SPN;SLC3A2;ITGA6
Deadenylation of mRNA	0.043630849146662765	0.19126133147812452	3.3357164923429985	10.447433464119433	EIF4A1;CNOT1;EIF4A3;CNOT8
Glycogen Metabolism	0.043630849146662765	0.19126133147812452	3.3357164923429985	10.447433464119433	UGP2;UBC;PHKB;PGM1
Interleukin-7 Signaling	0.043630849146662765	0.19126133147812452	3.3357164923429985	10.447433464119433	SOCS2;STAT5B;PIK3R1;IL2RG
NOTCH3 Activation and Transmission of Signal to the Nucleus	0.043630849146662765	0.19126133147812452	3.3357164923429985	10.447433464119433	NCSTN;UBC;TACC3;ADAM10
Signaling by ERBB2 KD Mutants	0.043630849146662765	0.19126133147812452	3.3357164923429985	10.447433464119433	HSP90AA1;PIK3R1;PLCG1;SOS1
Signaling by NTRK2 (TRKB)	0.043630849146662765	0.19126133147812452	3.3357164923429985	10.447433464119433	TIAM1;PIK3R1;PLCG1;SOS1
RNA Polymerase I Transcription Initiation	0.0438938	0.19126133147812452	2.5036476986337712	7.826360251442788	CCNH;HDAC1;UBTF;POLR1D;CHD4;GTF2H5
Diseases Associated With Glycosylation Precursor Biosynthesis	0.0442216	0.19126133147812452	4.376157407407407	13.647233397985103	GALT;MPI;PGM1
GRB2 SOS Provides Linkage to MAPK Signaling for Integrins	0.0442216	0.19126133147812452	4.376157407407407	13.647233397985103	RAP1B;SOS1;TLN1
Negative Regulation of FLT3	0.0442216	0.19126133147812452	4.376157407407407	13.647233397985103	SOCS2;UBC;FLT3LG
Regulation of Pyruvate Dehydrogenase (PDH) Complex	0.0442216	0.19126133147812452	4.376157407407407	13.647233397985103	PDP1;PDHB;PDK1
Platelet Degranulation	0.0449126	0.19371658138279524	1.8159953636627064	5.635099242640336	HSPA5;TEX264;LAMP2;PLEK;ANXA5;PECAM1;PHACTR2;FLNA;CTSW;TIMP1;TLN1;TTN
Nuclear Events Mediated by NFE2L2	0.0455778	0.19521127710716943	2.0239578856897293	6.250658868300949	ABCC1;PSMD7;CDKN2A;PRDX1;UBC;BCL2;TALDO1;RELA;NFE2L2
Regulation of PLK1 Activity at G2 M Transition	0.0455778	0.19521127710716943	2.0239578856897293	6.250658868300949	HSP90AA1;TUBA1A;UBC;HAUS3;CSNK1D;DYNLL1;MAPRE1;TUBB4B;HAUS2
Transport to the Golgi and Subsequent Modification	0.0456322	0.19521127710716943	1.653630299354981	5.1049913592689835	ARF1;TRAPPC1;COG3;CSNK1D;ANK3;DYNLL1;TUBB4B;TUBA1C;FUT8;TRAPPC6A;TUBA1A;CAPZB;CD59;SPTAN1;SPTBN1;CD55
DNA Double Strand Break Response	0.0459699	0.19558989413918682	2.2724941484235166	6.998758037649822	RNF168;HERC2;H2AFX;NSD2;UBC;UBE2V2;KPNA2
Gamma Carboxylation, Hypusinylation, Hydroxylation, and Arylsulfatase Activation	0.0459699	0.19558989413918682	2.2724941484235166	6.998758037649822	EIF5A;RWDD1;ARSA;U2AF2;ETF1;FURIN;ZC3H15
Glycolysis	0.0462973	0.19645087289694846	2.1255532064834393	6.531125233865117	PPP2CA;RANBP2;PFKL;NUP210;TPR;NUP54;ENO1;NUP98
Macroautophagy	0.046701	0.19762954927224577	1.7557943925233646	5.379736109118163	GABARAPL1;HSP90AA1;UBE2D3;DYNLL1;TUBB4B;TOMM20;TUBA1C;TUBA1A;UBC;NBR1;VIM;CHMP6;CHMP7
HSF1-dependent Transactivation	0.047783194792475774	0.1996866196225825	2.737273886827458	8.324272360902357	DNAJB1;HSP90AA1;DNAJB6;PTGES3;DEDD2
Regulation of TP53 Expression and Degradation	0.047783194792475774	0.1996866196225825	2.737273886827458	8.324272360902357	PPP2CA;PHF20;CDKN2A;UBC;PRDM1
Sphingolipid De Novo Biosynthesis	0.047783194792475774	0.1996866196225825	2.737273886827458	8.324272360902357	ABCC1;SGMS1;VAPA;ORMDL3;KDSR
Transport of Ribonucleoproteins Into the Host Nucleus	0.047783194792475774	0.1996866196225825	2.737273886827458	8.324272360902357	RANBP2;NUP210;TPR;NUP54;NUP98
Pyruvate Metabolism	0.047823037565663064	0.1996866196225825	2.445293774697156	7.434299014348678	PDP1;LDHB;UBC;HAGH;PDHB;PDK1
Autophagy	0.0479926	0.1998631362359691	1.7073459099885666	5.184711284808105	GABARAPL1;HSP90AA1;UBE2D3;DYNLL1;TUBB4B;TOMM20;TUBA1C;TUBA1A;LAMP2;UBC;NBR1;VIM;CHMP6;CHMP7
TNFR2 Non-Canonical NF-kB Pathway	0.048441619641923735	0.20119931967677318	1.9982320910826674	6.049439689374628	PSMD7;TNFRSF18;UBC;CD27;TNFRSF25;LTB;TNFRSF1B;TNFRSF4;RELB
Downregulation of TGF-beta Receptor Signaling	0.0494326	0.20423452695127162	3.1839245092257142	9.574525690394132	PPP1R15A;XPO1;UBC;STRAP
Signaling by ERBB2 in Cancer	0.0494326	0.20423452695127162	3.1839245092257142	9.574525690394132	HSP90AA1;PIK3R1;PLCG1;SOS1
DEx H-box Helicases Activate Type I IFN and Inflammatory Cytokines Production	0.0512973	0.2075688995035783	6.997964847363552	20.784777908940022	IRF7;RELA
FLT3 Signaling by CBL Mutants	0.0512973	0.2075688995035783	6.997964847363552	20.784777908940022	UBC;FLT3LG
Loss of MECP2 Binding Ability to the NCoR SMRT Complex	0.0512973	0.2075688995035783	6.997964847363552	20.784777908940022	GPS2;TBL1X
Release of Apoptotic Factors From the Mitochondria	0.0512973	0.2075688995035783	6.997964847363552	20.784777908940022	GSDMD;CYCS
STAT5 Activation	0.0512973	0.2075688995035783	6.997964847363552	20.784777908940022	STAT5B;FLT3LG
SUMO Is Transferred From E1 to E2 (UBE2I, UBC9)	0.0512973	0.2075688995035783	6.997964847363552	20.784777908940022	SUMO3;UBA2
Scavenging by Class F Receptors	0.0512973	0.2075688995035783	6.997964847363552	20.784777908940022	HSP90AA1;CALR
Signaling by MAPK Mutants	0.0512973	0.2075688995035783	6.997964847363552	20.784777908940022	DUSP10;DUSP8
Rap1 Signalling	0.052299199168473455	0.20893064298855807	4.039316239316239	11.919110226592402	RAP1B;RASGRP2;RASGRP1
Regulation of KIT Signaling	0.052299199168473455	0.20893064298855807	4.039316239316239	11.919110226592402	YES1;LCK;SOS1
Signaling by FLT3 ITD and TKD Mutants	0.052299199168473455	0.20893064298855807	4.039316239316239	11.919110226592402	STAT5B;PIK3R1;SOS1
TGF-beta Receptor Signaling in EMT (Epithelial to Mesenchymal Transition)	0.052299199168473455	0.20893064298855807	4.039316239316239	11.919110226592402	FKBP1A;UBC;ARHGEF18
Translesion Synthesis by REV1	0.052299199168473455	0.20893064298855807	4.039316239316239	11.919110226592402	RPA3;UBC;RPA1
DNA Damage Recognition in GG-NER	0.052670796882425416	0.2093082732931509	2.6541856411986284	7.813110654449337	PARP1;COPS2;RUVBL1;UBC;DDB2
Signaling by FGFR1 in Disease	0.052670796882425416	0.2093082732931509	2.6541856411986284	7.813110654449337	STAT5B;CPSF6;PIK3R1;PLCG1;SOS1
Cell Death Signalling via NRAGE, NRIF and NADE	0.0527937	0.2093082732931509	2.0628180574555404	6.0675	FGD3;GNA13;TIAM1;NCSTN;UBC;ARHGEF18;SOS1;ARHGEF6
Transcriptional Regulation by MECP2	0.053208310227925194	0.21042077344544724	2.191101301115242	6.427684817347339	HDAC1;GPS2;SLC2A3;TBL1X;FKBP5;HIPK2;TNRC6B
tRNA Processing	0.0535373	0.21119	1.715915958119598	5.023131177623706	RANBP2;MT-ND4L;MT-ND4;MT-ND5;NUP210;CPSF1;MT-ND2;MT-ND3;LAGE3;MT-ATP8;TPR;NUP54;NUP98
Membrane Trafficking	0.0537859	0.21163876315333074	1.317761789365836	3.851480213761459	ARF1;RAB5C;SYS1;TFRC;VPS4B;GDI2;ACTG1;TUBA1C;BLOC1S6;TUBA1A;CAPZB;UBC;AP1S1;TBC1D14;SNX9;CD59;VPS36;SPTAN1;SNX5;SPTBN1;CD55;AP1M1;TRAPPC1;FNBP1;VTA1;COG3;SYTL1;M6PR;LNPEP;CSNK1D;ARPC5;ANK3;DYNLL1;TUBB4B;TRAPPC6A;CD4;NECAP1;RAB14;COPS2;RAB9A;KIF20B;CHMP6;RAB5A;CHMP7
SARS-CoV-2 Infection	0.0550177	0.2159446298411819	1.4607761451522785	4.2364	RANBP2;IFNAR2;HSP90AA1;NUP210;PRMT1;STAT2;FURIN;PARP8;FUT8;LARP1;RPS29;CANX;G3BP1;TPR;UBC;G3BP2;IRF7;TAB2;NUP54;NUP98;KPNA2;CHMP6;CHMP7;SNRPB
RNA Pol II CTD Phosphorylation and Interaction With CE	0.0556367	0.2172877242101031	3.0453318289881937	8.797694737135297	CCNH;RNMT;SUPT5H;GTF2H5
RNA Pol II CTD Phosphorylation and Interaction With CE During HIV Infection	0.0556367	0.2172877242101031	3.0453318289881937	8.797694737135297	CCNH;RNMT;SUPT5H;GTF2H5
Protein Ubiquitination	0.0562503	0.21913882116795635	2.032814290529154	5.850326096639759	UBE2B;PRKDC;UBE2E3;UBE2D3;UBC;UBE2V2;UBA1;UBE2J2
Cytosolic Sensors of Pathogen-Associated DNA	0.0570802	0.2211072268619357	2.1525467944955325	6.163382158265076	PRKDC;XRCC5;UBC;IRF7;POLR1D;RELA;NFKBIB
Response to Elevated Platelet Cytosolic Ca2+	0.057094	0.2211072268619357	1.740491237817441	4.983123016570077	HSPA5;TEX264;LAMP2;PLEK;ANXA5;PECAM1;PHACTR2;FLNA;CTSW;TIMP1;TLN1;TTN
Chaperonin-mediated Protein Folding	0.0577367	0.2211072268619357	1.9248194576917836	5.489318879426952	NOP56;TUBA1C;GNG10;TUBA1A;GNAQ;PFDN2;TUBB4B;PFDN5;DCAF7
Mitochondrial Translation Elongation	0.0577367	0.2211072268619357	1.9248194576917836	5.489318879426952	MRPL20;MRPL51;MRPS34;MRPL14;MRPL34;MRPL12;MRPL24;MRPL10;MRPL22
Mitochondrial Translation Initiation	0.0577367	0.2211072268619357	1.9248194576917836	5.489318879426952	MRPL20;MRPL51;MRPS34;MRPL14;MRPL34;MRPL12;MRPL24;MRPL10;MRPL22
Platelet Aggregation (Plug Formation)	0.057838416609858605	0.2211072268619357	2.5759849394303176	7.34182	RAP1B;RASGRP2;SOS1;TLN1;RASGRP1
SUMOylation of Ubiquitinylation Proteins	0.057838416609858605	0.2211072268619357	2.5759849394303176	7.34182	RANBP2;NUP210;TPR;NUP54;NUP98
Cell Junction Organization	0.0578822	0.2211072268619357	1.787062949143173	5.091959217575409	ADAM19;ITGB1;ZEB2;FLNA;ITGA6;RSU1;ACTG1;ARHGEF6;PLEC;LIMS1;TNRC6B
L1CAM Interactions	0.0607594	0.22632466795855666	1.7705737368204848	4.959082085847211	ITGB1;TUBA1C;RPS6KA5;TUBA1A;RPS6KA1;ANK3;EZR;TUBB4B;SPTAN1;SPTBN1;ACTG1
Aberrant Regulation of Mitotic G1 S Transition in Cancer Due to RB1 Defects	0.0610319	0.22632466795855666	3.7505952380952383	10.488010801466812	CDKN1B;CCND2;CDK6
Defective Binding of RB1 Mutants to E2F1,(E2F2, E2F3)	0.0610319	0.22632466795855666	3.7505952380952383	10.488010801466812	CDKN1B;CCND2;CDK6
Metabolism of Folate and Pterines	0.0610319	0.22632466795855666	3.7505952380952383	10.488010801466812	SHMT2;MTHFD2;MTHFS
Metabolism of Nitric Oxide NOS3 Activation and Regulation	0.0610319	0.22632466795855666	3.7505952380952383	10.488010801466812	HSP90AA1;LYPLA1;NOSIP
Purine Catabolism	0.0610319	0.22632466795855666	3.7505952380952383	10.488010801466812	PNP;NUDT5;DNPH1
Removal of the Flap Intermediate From the C-strand	0.0610319	0.22632466795855666	3.7505952380952383	10.488010801466812	RPA3;RPA1;TERF2IP
Signaling by NTRK3 (TRKC)	0.0610319	0.22632466795855666	3.7505952380952383	10.488010801466812	PIK3R1;PLCG1;SOS1
Translesion Synthesis by POLI	0.0610319	0.22632466795855666	3.7505952380952383	10.488010801466812	RPA3;UBC;RPA1
Translesion Synthesis by POLK	0.0610319	0.22632466795855666	3.7505952380952383	10.488010801466812	RPA3;UBC;RPA1
EPH-Ephrin Signaling	0.0610734	0.22632466795855666	1.9015278993067242	5.31606	CDC42;TIAM1;NCSTN;YES1;ARPC1B;ADAM10;ARPC5;PAK2;ACTG1
Mitochondrial Protein Import	0.0611221	0.22632466795855666	2.1153217536213305	5.912075052654573	COA4;HSPA9;TIMM8B;CHCHD2;SAMM50;CMC2;TOMM20
The Role of GTSE1 in G2 M Progression After G2 Checkpoint	0.0611221	0.22632466795855666	2.1153217536213305	5.912075052654573	TUBA1C;HSP90AA1;PSMD7;TUBA1A;UBC;MAPRE1;TUBB4B
Sulfur Amino Acid Metabolism	0.0622394	0.2299195083271764	2.9182885387704665	8.103409425304338	MTAP;TSTD1;ADI1;ETHE1
Translation	0.0629848	0.23212712922381395	1.4494961790762155	4.00766	EIF4A1;RPL21;EIF1AX;MRPS34;SRP54;MRPL14;MRPL12;MRPL34;APEH;MRPL24;MRPL10;MRPL22;WARS2;AIMP1;MRPL20;MRPL51;EIF2S3;PPA1;RPS29;EIF4H;ETF1;MTRF1L;EIF3B
Signaling by FGFR3	0.0632856	0.23268962208823415	2.5022528491916245	6.90646	PPP2CA;UBC;PIK3R1;PLCG1;SOS1
Sphingolipid Metabolism	0.0644684	0.23648440317086808	1.8082070694939518	4.957345647670771	CTSA;ARSA;ABCC1;CERK;SGMS1;VAPA;SMPD1;ORMDL3;M6PR;KDSR
Synthesis of PIPs at the Plasma Membrane	0.0656542	0.23816930774870662	2.236709535945001	6.091351934684376	INPP4B;ARF1;RAB14;PIK3CD;PIK3R1;RAB5A
mRNA Splicing - Minor Pathway	0.0656542	0.23816930774870662	2.236709535945001	6.091351934684376	SF3B5;PRPF6;PDCD7;SF3B6;SNRNP35;SNRPB
Glycosphingolipid Transport	0.0659896	0.23816930774870662	5.831329016342893	15.851058780811053	ARF1;ESYT1
IFNG Signaling Activates MAPKs	0.0659896	0.23816930774870662	5.831329016342893	15.851058780811053	IFNG;IFNGR1
NFE2L2 Regulates Pentose Phosphate Pathway Genes	0.0659896	0.23816930774870662	5.831329016342893	15.851058780811053	TALDO1;NFE2L2
NFE2L2 Regulating MDR Associated Enzymes	0.0659896	0.23816930774870662	5.831329016342893	15.851058780811053	ABCC1;NFE2L2
Regulation of NFE2L2 Gene Expression	0.0659896	0.23816930774870662	5.831329016342893	15.851058780811053	RELA;NFE2L2
G Alpha (12 13) Signalling Events	0.0674665	0.242385	1.9478036175710594	5.2515197489257845	FGD3;GNA13;TIAM1;GNG10;ARHGEF18;RHOC;SOS1;ARHGEF6
Processing of DNA Double-Strand Break Ends	0.0674665	0.242385	1.9478036175710594	5.2515197489257845	RNF168;HERC2;RPA3;H2AFX;NSD2;UBC;UBE2V2;RPA1
Oxidative Stress Induced Senescence	0.0681092	0.24357948297820853	1.8565888925402563	4.98799	JUN;CDK6;MAPKAPK3;CDKN2A;H2AFX;MAPKAPK2;UBC;TNIK;TNRC6B
Recruitment of NuMA to Mitotic Centrosomes	0.0681092	0.24357948297820853	1.8565888925402563	4.98799	TUBA1C;HSP90AA1;TUBA1A;HAUS3;CSNK1D;DYNLL1;MAPRE1;TUBB4B;HAUS2
PRC2 Methylates Histones and DNA	0.0690112	0.2442665467701135	2.432616986188415	6.50357	DNMT1;PHF1;DNMT3A;H2AFX;PHF19
Signaling by FGFR4	0.0690112	0.2442665467701135	2.432616986188415	6.50357	PPP2CA;UBC;PIK3R1;PLCG1;SOS1
Intracellular Signaling by Second Messengers	0.0690993	0.2442665467701135	1.420818191356435	3.796726003064848	JUN;CDKN1B;HDAC1;TRAT1;FLT3LG;PIK3CD;PRKX;CHD4;PIK3R1;HDAC7;PPP2CA;PSMD7;VAPA;LCK;UBC;MKRN1;CD28;RAC2;THEM4;PLCG1;ICOS;KPNA2;RCOR1;TNRC6B
Downstream Signal Transduction	0.0692348	0.2442665467701135	2.8014087117701574	7.480466826892733	STAT5B;PIK3R1;PLCG1;SOS1
Processing of Capped Intronless Pre-mRNA	0.0692348	0.2442665467701135	2.8014087117701574	7.480466826892733	CPSF6;CPSF1;PAPOLA;SNRPB
mRNA Capping	0.0692348	0.2442665467701135	2.8014087117701574	7.480466826892733	CCNH;RNMT;SUPT5H;GTF2H5
Activation of IRF3, IRF7 Mediated by TBK1, IKK? (IKBKE)	0.070394	0.24483543051337714	3.5003703703703706	9.288747443610925	UBC;IRF7;TANK
MECP2 Regulates Neuronal Receptors and Channels	0.070394	0.24483543051337714	3.5003703703703706	9.288747443610925	HDAC1;SLC2A3;FKBP5
Prevention of Phagosomal-Lysosomal Fusion	0.070394	0.24483543051337714	3.5003703703703706	9.288747443610925	UBC;CORO1A;RAB5A
Signaling by Cytosolic FGFR1 Fusion Mutants	0.070394	0.24483543051337714	3.5003703703703706	9.288747443610925	STAT5B;CPSF6;PIK3R1
TP53 Regulates Transcription of Genes Involved in G2 Cell Cycle Arrest	0.070394	0.24483543051337714	3.5003703703703706	9.288747443610925	RBL2;GADD45A;PRMT1
Activation of NF-kappaB in B Cells	0.0706436	0.24483543051337714	2.189995357474466	5.80372	PSMD7;UBC;REL;MALT1;RELA;NFKBIB
Metabolism of Non-Coding RNA	0.0706436	0.24483543051337714	2.189995357474466	5.80372	RANBP2;NUP210;TPR;NUP54;NUP98;SNRPB
snRNP Assembly	0.0706436	0.24483543051337714	2.189995357474466	5.80372	RANBP2;NUP210;TPR;NUP54;NUP98;SNRPB
Centrosome Maturation	0.0714898	0.24667892380200387	1.9210194329404269	5.068035717475658	HSP90AA1;TUBA1A;HAUS3;CSNK1D;DYNLL1;MAPRE1;TUBB4B;HAUS2
Recruitment of Mitotic Centrosome Proteins and Complexes	0.0714898	0.24667892380200387	1.9210194329404269	5.068035717475658	HSP90AA1;TUBA1A;HAUS3;CSNK1D;DYNLL1;MAPRE1;TUBB4B;HAUS2
Nervous System Development	0.0747035	0.2560231607799309	1.3010329588993381	3.375175862106422	ITGB1;RBM8A;ARPC1B;EIF4A3;PIK3CD;PIK3R1;ACTG1;CDC42;TUBA1C;NCSTN;ABLIM1;PSMD7;TUBA1A;RPS6KA5;RPS6KA1;UBC;PLCG1;ELOC;SPTAN1;PAK2;SPTBN1;HSP90AA1;YES1;RPL21;ADAM10;ARPC5;ANK3;TUBB4B;RHOC;NELL2;TIAM1;PTPRC;RPS29;PRKCQ;ETF1;EVL;SOS1;EZR;TLN1
Adipogenesis	0.074707	0.2560231607799309	1.753681267474371	4.5493670558738115	CEBPB;MED30;HDAC1;MED10;NCOA3;MED9;CHD4;TBL1X;MED15;RELA
G2 M Transition	0.0748952	0.2560231607799309	1.5580745961039824	4.038009016732895	HSP90AA1;CCNH;HAUS3;CSNK1D;DYNLL1;TUBB4B;HAUS2;PPP2CA;TUBA1C;PSMD7;TUBA1A;XPO1;UBC;MAPRE1;PHLDA1
Deactivation of the Beta-Catenin Transactivating Complex	0.0750132	0.2560231607799309	2.366745223888081	6.130087339469207	XPO1;HDAC1;LEF1;TCF7;UBC
RND1 GTPase Cycle	0.0750132	0.2560231607799309	2.366745223888081	6.130087339469207	TFRC;EPSTI1;PIK3R1;ARHGAP5;RBMX
Oncogenic MAPK Signaling	0.0756559	0.25765673441482717	1.8949591451917034	4.891950583156293	RAP1B;DUSP10;MPRIP;LMNA;ZC3HAV1;DUSP8;TLN1;ACTG1
Activation of BH3-only Proteins	0.0766158	0.2581262562646966	2.693519640692949	6.919521893907814	PPP3CC;BCL2;PMAIP1;DYNLL1
Interconversion of Nucleotide Di- and Triphosphates	0.0766158	0.2581262562646966	2.693519640692949	6.919521893907814	DUT;GUK1;NME2;NME1
Recognition of DNA Damage by PCNA-containing Replication Complex	0.0766158	0.2581262562646966	2.693519640692949	6.919521893907814	UBE2B;RPA3;UBC;RPA1
Regulation of TP53 Activity Through Acetylation	0.0766158	0.2581262562646966	2.693519640692949	6.919521893907814	BRD1;HDAC1;CHD4;BRD7
Synthesis of Active Ubiquitin Roles of E1 and E2 Enzymes	0.0766158	0.2581262562646966	2.693519640692949	6.919521893907814	UBE2B;UBE2E3;UBC;UBA1
Anchoring of the Basal Body to the Plasma Membrane	0.0795774	0.2644864206109866	1.7930104113763332	4.538154331402827	HSP90AA1;TUBA1A;SEPTIN2;HAUS3;CSNK1D;DYNLL1;MAPRE1;TUBB4B;HAUS2
Protein Folding	0.0795774	0.2644864206109866	1.7930104113763332	4.538154331402827	NOP56;TUBA1C;GNG10;TUBA1A;GNAQ;PFDN2;TUBB4B;PFDN5;DCAF7
Constitutive Signaling by Aberrant PI3K in Cancer	0.079965	0.2644864206109866	1.8695937984496125	4.722903808810111	LCK;TRAT1;RAC2;CD28;PIK3CD;FLT3LG;PIK3R1;ICOS
Initiation of Nuclear Envelope (NE) Reformation	0.0803572	0.2644864206109866	3.2814236111111112	8.273368181778572	PPP2CA;LMNA;BANF1
Microtubule-dependent Trafficking of Connexons From Golgi to the Plasma Membrane	0.0803572	0.2644864206109866	3.2814236111111112	8.273368181778572	TUBA1C;TUBA1A;TUBB4B
Processive Synthesis on the C-strand of the Telomere	0.0803572	0.2644864206109866	3.2814236111111112	8.273368181778572	RPA3;RPA1;TERF2IP
Regulation of MITF-M-dependent Genes Involved in Apoptosis	0.0803572	0.2644864206109866	3.2814236111111112	8.273368181778572	HDAC1;BCL2;TNRC6B
Translesion Synthesis by POLH	0.0803572	0.2644864206109866	3.2814236111111112	8.273368181778572	RPA3;UBC;RPA1
Mitotic G2-G2 M Phases	0.0804456	0.2644864206109866	1.5396872330639333	3.880279823654548	HSP90AA1;CCNH;HAUS3;CSNK1D;DYNLL1;TUBB4B;HAUS2;PPP2CA;TUBA1C;PSMD7;TUBA1A;XPO1;UBC;MAPRE1;PHLDA1
Negative Regulation of MAPK Pathway	0.0812885	0.2644864206109866	2.3043403964456597	5.783318965360114	PPP2CA;DUSP4;DUSP10;UBC;DUSP8
RND2 GTPase Cycle	0.0812885	0.2644864206109866	2.3043403964456597	5.783318965360114	TFRC;FNBP1;PIK3R1;ARHGAP5;RBMX
Signaling by SCF-KIT	0.0812885	0.2644864206109866	2.3043403964456597	5.783318965360114	STAT5B;YES1;LCK;PIK3R1;SOS1
BH3-only Proteins Associate With and Inactivate Anti-Apoptotic BCL-2 Members	0.0818729	0.2644864206109866	4.998017708470992	12.507977358157204	BCL2;PMAIP1
Calcineurin Activates NFAT	0.0818729	0.2644864206109866	4.998017708470992	12.507977358157204	FKBP1A;NFATC3
Downregulation of ERBB4 Signaling	0.0818729	0.2644864206109866	4.998017708470992	12.507977358157204	UBC;WWP1
Interleukin-1 Processing	0.0818729	0.2644864206109866	4.998017708470992	12.507977358157204	GSDMD;RELA
Interleukin-9 Signaling	0.0818729	0.2644864206109866	4.998017708470992	12.507977358157204	STAT5B;IL2RG
Nef and Signal Transduction	0.0818729	0.2644864206109866	4.998017708470992	12.507977358157204	LCK;PAK2
Prostanoid Ligand Receptors	0.0818729	0.2644864206109866	4.998017708470992	12.507977358157204	PTGER4;PTGER2
Serine Biosynthesis	0.0818729	0.2644864206109866	4.998017708470992	12.507977358157204	SERINC1;SERINC5
Circadian Clock	0.083896	0.2701438563878938	1.9469227591904172	4.824819007440356	PER1;CPT1A;DBP;UBC;CREM;CSNK1D;TBL1X
SARS-CoV-2-host Interactions	0.0839683	0.2701438563878938	1.484939281080526	3.6786640671330506	RANBP2;IFNAR2;HSP90AA1;NUP210;STAT2;LARP1;RPS29;G3BP1;TPR;UBC;G3BP2;IRF7;TAB2;NUP54;NUP98;KPNA2;SNRPB
Interaction Between L1 and Ankyrins	0.0843739	0.2704792038269057	2.5936223526584974	6.412725413696262	ANK3;SPTAN1;SPTBN1;ACTG1
Transcriptional Regulation of White Adipocyte Differentiation	0.0844171	0.2704792038269057	1.8448959608323134	4.56056	CEBPB;MED30;MED10;NCOA3;MED9;TBL1X;MED15;RELA
PIP3 Activates AKT Signaling	0.0848885	0.2714357830194598	1.4189374185136896	3.499690611492798	JUN;CDKN1B;HDAC1;TRAT1;FLT3LG;PIK3CD;CHD4;PIK3R1;HDAC7;PPP2CA;PSMD7;VAPA;LCK;UBC;MKRN1;CD28;RAC2;THEM4;ICOS;RCOR1;TNRC6B
Neddylation	0.0851901	0.27184651081984257	1.463302034428795	3.6039224653584903	UBE2F;CUL3;UBE2D3;KLHL2;FBXL16;DCAF7;COMMD4;DDA1;DDB2;SOCS2;SOCS3;PSMD7;COPS2;UBC;ELOC;DCAF11;FBXO7;NFE2L2
E3 Ubiquitin Ligases Ubiquitinate Target Proteins	0.0868806	0.2766787355229655	2.0608443934676934	5.035096176643958	UBE2B;PRKDC;UBE2D3;UBC;UBE2V2;UBE2J2
Factors Involved in Megakaryocyte Development and Platelet Production	0.087559	0.2782744882891803	1.5729036416371254	3.8307166377621105	HDAC1;TUBB4B;DOCK10;CDC42;DOCK11;TUBA1C;TUBA1A;CAPZB;MICAL1;IRF2;KIF20B;RAB5A;RCOR1
Netrin-1 Signaling	0.0878338	0.27858399570431863	2.245135816564388	5.460863604916194	CDC42;ABLIM1;PRKCQ;PLCG1;EZR
Glucose Metabolism	0.0890117	0.28175071810777874	1.8208396254907884	4.404588382682284	PPP2CA;RANBP2;PFKL;NUP210;TPR;NUP54;ENO1;NUP98
Formation of ATP by Chemiosmotic Coupling	0.0908906	0.2842593541257174	3.088235294117647	7.405894024476654	ATP5PD;MT-ATP8;ATP5MF
G Beta Gamma Signalling Through CDC42	0.0908906	0.2842593541257174	3.088235294117647	7.405894024476654	CDC42;GNG10;ARHGEF6
Processing of Intronless Pre-mRNAs	0.0908906	0.2842593541257174	3.088235294117647	7.405894024476654	CPSF6;CPSF1;PAPOLA
Signalling to RAS	0.0908906	0.2842593541257174	3.088235294117647	7.405894024476654	MAPKAPK3;MAPKAPK2;SOS1
Synthesis of Leukotrienes (LT) and Eoxins (EX)	0.0908906	0.2842593541257174	3.088235294117647	7.405894024476654	ABCC1;ALOX5AP;MAPKAPK2
Transport of Connexons to the Plasma Membrane	0.0908906	0.2842593541257174	3.088235294117647	7.405894024476654	TUBA1C;TUBA1A;TUBB4B
Pausing and Recovery of Tat-mediated HIV Elongation	0.092499	0.2842895916843559	2.5008605851979344	5.953442459066789	SUPT16H;CCNT1;ELOC;SUPT5H
Respiratory Syncytial Virus (RSV) Attachment and Entry	0.092499	0.2842895916843559	2.5008605851979344	5.953442459066789	RAB5C;NCL;FURIN;RAB5A
Tat-mediated HIV Elongation Arrest and Recovery	0.092499	0.2842895916843559	2.5008605851979344	5.953442459066789	SUPT16H;CCNT1;ELOC;SUPT5H
Termination of Translesion DNA Synthesis	0.092499	0.2842895916843559	2.5008605851979344	5.953442459066789	USP10;RPA3;UBC;RPA1
Thrombin Signalling Through Proteinase Activated Receptors (PARs)	0.092499	0.2842895916843559	2.5008605851979344	5.953442459066789	GNA13;GNG10;GNAQ;F2R
Constitutive Signaling by NOTCH1 HD+PEST Domain Mutants	0.092711	0.2842895916843559	2.0211056353117636	4.806731149382162	NCSTN;HDAC1;UBC;ADAM10;TBL1X;HDAC7
Constitutive Signaling by NOTCH1 PEST Domain Mutants	0.092711	0.2842895916843559	2.0211056353117636	4.806731149382162	NCSTN;HDAC1;UBC;ADAM10;TBL1X;HDAC7
Signaling by NOTCH1 HD+PEST Domain Mutants in Cancer	0.092711	0.2842895916843559	2.0211056353117636	4.806731149382162	NCSTN;HDAC1;UBC;ADAM10;TBL1X;HDAC7
Signaling by NOTCH1 PEST Domain Mutants in Cancer	0.092711	0.2842895916843559	2.0211056353117636	4.806731149382162	NCSTN;HDAC1;UBC;ADAM10;TBL1X;HDAC7
Signaling by NOTCH1 in Cancer	0.092711	0.2842895916843559	2.0211056353117636	4.806731149382162	NCSTN;HDAC1;UBC;ADAM10;TBL1X;HDAC7
Clathrin-mediated Endocytosis	0.0947574	0.2899982654271214	1.5824435037172764	3.728925875589619	CD4;RAB5C;NECAP1;TFRC;FNBP1;COPS2;UBC;M6PR;SNX9;ARPC5;RAB5A;ACTG1
Iron Uptake and Transport	0.0987468	0.29651483717175564	1.9828664529353024	4.590724945999249	ATP6V0E1;TFRC;UBC;SLC40A1;ATP6V0C;HMOX2
NRAGE Signals Death Through JNK	0.0987468	0.29651483717175564	1.9828664529353024	4.590724945999249	FGD3;GNA13;TIAM1;ARHGEF18;SOS1;ARHGEF6
TNF Signaling	0.0987468	0.29651483717175564	1.9828664529353024	4.590724945999249	CYLD;TRADD;UBE2D3;MAPKAPK2;UBC;TAB2
tRNA Processing in the Nucleus	0.0987468	0.29651483717175564	1.9828664529353024	4.590724945999249	RANBP2;NUP210;CPSF1;TPR;NUP54;NUP98
IRAK2 Mediated Activation of TAK1 Complex	0.0987753	0.29651483717175564	4.373034227567068	10.123169534462898	UBC;TAB2
Processing and Activation of SUMO	0.0987753	0.29651483717175564	4.373034227567068	10.123169534462898	SUMO3;UBA2
RHOBTB3 ATPase Cycle	0.0987753	0.29651483717175564	4.373034227567068	10.123169534462898	CUL3;RAB9A
RUNX3 Regulates p14-ARF	0.0987753	0.29651483717175564	4.373034227567068	10.123169534462898	CDKN2A;RUNX3
Tetrahydrobiopterin (BH4) Synthesis, Recycling, Salvage and Regulation	0.0987753	0.29651483717175564	4.373034227567068	10.123169534462898	GCHFR;HSP90AA1
Virus Assembly and Release	0.0987753	0.29651483717175564	4.373034227567068	10.123169534462898	CANX;CALR
HIV Elongation Arrest and Recovery	0.10098019564064613	0.300263	2.4144961810105143	5.536031365153364	SUPT16H;CCNT1;ELOC;SUPT5H
Pausing and Recovery of HIV Elongation	0.10098019564064613	0.300263	2.4144961810105143	5.536031365153364	SUPT16H;CCNT1;ELOC;SUPT5H
RNA Polymerase I Transcription Termination	0.10098019564064613	0.300263	2.4144961810105143	5.536031365153364	CCNH;UBTF;POLR1D;GTF2H5
Regulation of Pyruvate Metabolism	0.10098019564064613	0.300263	2.4144961810105143	5.536031365153364	PDP1;UBC;PDHB;PDK1
TNFR1-induced NF-kappa-B Signaling Pathway	0.10098019564064613	0.300263	2.4144961810105143	5.536031365153364	CYLD;TRADD;UBC;TAB2
Signaling by the B Cell Receptor (BCR)	0.10135719951981534	0.3008143728659926	1.5303518785673964	3.503135176535742	NFATC3;PIK3CD;PIK3R1;RASGRP1;MALT1;RELA;CD79B;FKBP1A;PSMD7;UBC;REL;SOS1;NFKBIB
Interleukin-10 Signaling	0.10171620415665189	0.30131026514328957	2.1353907416625186	4.880582146842872	CCL5;IL10RA;CCL4;TIMP1;TNFRSF1B
RHO GTPases Activate PAKs	0.10196172165115666	0.30146874386500183	2.9165123456790125	6.658857951845585	CDC42;FLNA;PAK2
Formation of the Beta-Catenin TCF Transactivating Complex	0.10498530590272212	0.30805496779379876	1.9460435365727844	4.386255409752906	HDAC1;RUVBL1;H2AFX;LEF1;TCF7;RUNX3
Recruitment and ATM-med Phosphorylation of Repair and Signaling Proteins at DNA Double Strand Breaks	0.10498530590272212	0.30805496779379876	1.9460435365727844	4.386255409752906	RNF168;HERC2;H2AFX;NSD2;UBC;UBE2V2
Ribosomal Scanning and Start Codon Recognition	0.10498530590272212	0.30805496779379876	1.9460435365727844	4.386255409752906	EIF4A1;EIF2S3;EIF1AX;RPS29;EIF4H;EIF3B
Translation Initiation Complex Formation	0.10498530590272212	0.30805496779379876	1.9460435365727844	4.386255409752906	EIF4A1;EIF2S3;EIF1AX;RPS29;EIF4H;EIF3B
RHOC GTPase Cycle	0.10517035843151347	0.30805496779379876	1.8303001720024412	4.12215	DIAPH1;TFRC;ARHGDIA;STOM;PIK3R1;ARHGAP5;RHOC
Negative Regulation of the PI3K AKT Network	0.10671230233016239	0.3119894127716107	1.6230886058472265	3.631853625589209	PPP2CA;LCK;TRAT1;CD28;RAC2;FLT3LG;THEM4;PIK3CD;PIK3R1;ICOS
HIV Transcription Initiation	0.10904278683784435	0.31470068995480815	2.084437671172365	4.619145008268133	GTF2A2;TAF15;CCNH;GTF2B;GTF2H5
RNA Polymerase II HIV Promoter Escape	0.10904278683784435	0.31470068995480815	2.084437671172365	4.619145008268133	GTF2A2;TAF15;CCNH;GTF2B;GTF2H5
RNA Polymerase II Promoter Escape	0.10904278683784435	0.31470068995480815	2.084437671172365	4.619145008268133	GTF2A2;TAF15;CCNH;GTF2B;GTF2H5
RNA Polymerase II Transcription Initiation	0.10904278683784435	0.31470068995480815	2.084437671172365	4.619145008268133	GTF2A2;TAF15;CCNH;GTF2B;GTF2H5
RNA Polymerase II Transcription Initiation And Promoter Clearance	0.10904278683784435	0.31470068995480815	2.084437671172365	4.619145008268133	GTF2A2;TAF15;CCNH;GTF2B;GTF2H5
RNA Polymerase II Transcription Pre-Initiation And Promoter Opening	0.10904278683784435	0.31470068995480815	2.084437671172365	4.619145008268133	GTF2A2;TAF15;CCNH;GTF2B;GTF2H5
SUMOylation of RNA Binding Proteins	0.10904278683784435	0.31470068995480815	2.084437671172365	4.619145008268133	RANBP2;NUP210;TPR;NUP54;NUP98
Citric Acid Cycle (TCA Cycle)	0.10980537019699174	0.3151634939840531	2.333889403768922	5.155668683561546	ISCA1;CSKMT;SDHC;ACAT1
Late Endosomal Microautophagy	0.10980537019699174	0.3151634939840531	2.333889403768922	5.155668683561546	UBC;VIM;CHMP6;CHMP7
Telomere C-strand (Lagging Strand) Synthesis	0.10980537019699174	0.3151634939840531	2.333889403768922	5.155668683561546	STN1;RPA3;RPA1;TERF2IP
Extra-nuclear Estrogen Signaling	0.11090355552106365	0.31676585700696325	1.80329	3.9656011160907045	HSP90AA1;GNG10;CDKN1B;XPO1;PRMT1;BCL2;PIK3R1
KEAP1-NFE2L2 Pathway	0.11119212879359722	0.31676585700696325	1.608112383183563	3.532211908890798	ABCC1;PSMD7;CDKN2A;CUL3;PRDX1;UBC;BCL2;TALDO1;RELA;NFE2L2
mRNA Activation Upon Binding of the Cap-Binding Complex and eIFs, and Subsequent Binding to 43S	0.11142335800829198	0.31676585700696325	1.9105596353507217	4.192567020470084	EIF4A1;EIF2S3;EIF1AX;RPS29;EIF4H;EIF3B
Early Phase of HIV Life Cycle	0.11353679130338169	0.31676585700696325	2.7628654970760236	6.0109684809428305	CD4;XRCC5;BANF1
Insertion of Tail-Anchored Proteins Into the Endoplasmic Reticulum Membrane	0.11353679130338169	0.31676585700696325	2.7628654970760236	6.0109684809428305	CAMLG;VAPA;UBE2J2
Post-chaperonin Tubulin Folding Pathway	0.11353679130338169	0.31676585700696325	2.7628654970760236	6.0109684809428305	TUBA1C;TUBA1A;TUBB4B
Signaling by ERBB2 TMD JMD Mutants	0.11353679130338169	0.31676585700696325	2.7628654970760236	6.0109684809428305	HSP90AA1;PLCG1;SOS1
Signaling by FGFR3 in Disease	0.11353679130338169	0.31676585700696325	2.7628654970760236	6.0109684809428305	PIK3R1;PLCG1;SOS1
Alpha-protein Kinase 1 Signaling Pathway	0.11654024320314568	0.31676585700696325	3.8869359646417925	8.35504	UBC;TAB2
CASP8 Activity Is Inhibited	0.11654024320314568	0.31676585700696325	3.8869359646417925	8.35504	TRADD;TNFSF10
Constitutive Signaling by Overexpressed ERBB2	0.11654024320314568	0.31676585700696325	3.8869359646417925	8.35504	HSP90AA1;SOS1
Dimerization of Procaspase-8	0.11654024320314568	0.31676585700696325	3.8869359646417925	8.35504	TRADD;TNFSF10
Formation of Apoptosome	0.11654024320314568	0.31676585700696325	3.8869359646417925	8.35504	CARD8;CYCS
Interleukin-27 Signaling	0.11654024320314568	0.31676585700696325	3.8869359646417925	8.35504	CANX;IL27RA
Interleukin-6 Signaling	0.11654024320314568	0.31676585700696325	3.8869359646417925	8.35504	SOCS3;IL6R
NFE2L2 Regulating Tumorigenic Genes	0.11654024320314568	0.31676585700696325	3.8869359646417925	8.35504	BCL2;NFE2L2
NOTCH4 Activation and Transmission of Signal to the Nucleus	0.11654024320314568	0.31676585700696325	3.8869359646417925	8.35504	NCSTN;ADAM10
Nef Mediated Downregulation of MHC Class I Complex Cell Surface Expression	0.11654024320314568	0.31676585700696325	3.8869359646417925	8.35504	AP1S1;AP1M1
OAS Antiviral Response	0.11654024320314568	0.31676585700696325	3.8869359646417925	8.35504	PDE12;FLNA
Pexophagy	0.11654024320314568	0.31676585700696325	3.8869359646417925	8.35504	NBR1;UBC
Regulated Proteolysis of p75NTR	0.11654024320314568	0.31676585700696325	3.8869359646417925	8.35504	NCSTN;RELA
Regulation by c-FLIP	0.11654024320314568	0.31676585700696325	3.8869359646417925	8.35504	TRADD;TNFSF10
Regulation of TBK1, IKK?-mediated Activation of IRF3, IRF7 Upon TLR3 Ligation	0.11654024320314568	0.31676585700696325	3.8869359646417925	8.35504	UBC;TANK
Regulation of the Apoptosome Activity	0.11654024320314568	0.31676585700696325	3.8869359646417925	8.35504	CARD8;CYCS
Signaling by Leptin	0.11654024320314568	0.31676585700696325	3.8869359646417925	8.35504	SOCS3;STAT5B
TGFBR3 PTM Regulation	0.11654024320314568	0.31676585700696325	3.8869359646417925	8.35504	NCSTN;TIMP1
TICAM1,TRAF6-dependent Induction of TAK1 Complex	0.11654024320314568	0.31676585700696325	3.8869359646417925	8.35504	UBC;TAB2
Type I Hemidesmosome Assembly	0.11654024320314568	0.31676585700696325	3.8869359646417925	8.35504	ITGA6;PLEC
Complex IV Assembly	0.11661825818472914	0.31676585700696325	2.0358545109375674	4.3747448035978875	COA3;PET100;CMC1;RAB5IF;HIGD2A
DNA Damage Bypass	0.11661825818472914	0.31676585700696325	2.0358545109375674	4.3747448035978875	UBE2B;USP10;RPA3;UBC;RPA1
IRS-mediated Signalling	0.11661825818472914	0.31676585700696325	2.0358545109375674	4.3747448035978875	PDE3B;THEM4;FLT3LG;PIK3R1;SOS1
Lysosome Vesicle Biogenesis	0.11896151158782693	0.3220165055049798	2.2584830637687223	4.80821	ARF1;M6PR;AP1S1;AP1M1
Oncogene Induced Senescence	0.11896151158782693	0.3220165055049798	2.2584830637687223	4.80821	CDK6;CDKN2A;UBC;TNRC6B
G1 S Transition	0.12046593532286552	0.3255275704938018	1.5789694634056237	3.341712435933981	RBL2;PPP2CA;PSMD7;CDKN1B;DBF4;CCNH;HDAC1;RPA3;UBC;RPA1
DNA Double-Strand Break Repair	0.12238226350376022	0.3301377211355731	1.5027611044417768	3.1567087302032357	RNF168;HERC2;PARP1;PRKDC;XRCC5;RPA3;UBC;H2AFX;NSD2;UBE2V2;RPA1;KPNA2
G2 M DNA Damage Checkpoint	0.12285361266160144	0.3308407750921343	1.7515799256505575	3.672645831075679	RNF168;HERC2;RPA3;H2AFX;NSD2;UBE2V2;RPA1
Viral Messenger RNA Synthesis	0.12443590013706328	0.33452801920409136	1.9894796761679878	4.146005126036052	RANBP2;NUP210;TPR;NUP54;NUP98
DNA Repair	0.12468247680522464	0.33461792920376526	1.3318404888036661	2.772871865454273	PARP1;UBE2B;CCNH;PRKDC;XRCC5;MPG;USP10;H2AFX;RPA1;GTF2H5;DDB2;RNF168;HERC2;RPA3;COPS2;SUMO3;NSD2;RUVBL1;UBC;UBE2V2;TERF2IP;KPNA2
Regulation of TP53 Activity Through Phosphorylation	0.12509847578873198	0.33516144537254133	1.668482834994463	3.4681985948527414	PLK3;SUPT16H;TAF15;RPA3;UBC;RPA1;NOC2L;HIPK2
Nephrin Family Interactions	0.12558105317064536	0.33530995489441023	2.6245833333333333	5.4454957014386665	PIK3R1;SPTAN1;SPTBN1
Suppression of Phagosomal Maturation	0.12558105317064536	0.33530995489441023	2.6245833333333333	5.4454957014386665	UBC;CORO1A;RAB5A
ROS and RNS Production in Phagocytes	0.12843481117039396	0.3401544599405652	2.1877896200185356	4.490074605099576	ATP6V0E1;NCF1;RAC2;ATP6V0C
Regulation of TP53 Degradation	0.12843481117039396	0.3401544599405652	2.1877896200185356	4.490074605099576	PPP2CA;PHF20;CDKN2A;UBC
SMAD2 SMAD3 SMAD4 Heterotrimer Regulates Transcription	0.12843481117039396	0.3401544599405652	2.1877896200185356	4.490074605099576	CCNT1;HDAC1;UBC;FURIN
Signaling by NOTCH2	0.12843481117039396	0.3401544599405652	2.1877896200185356	4.490074605099576	NCSTN;UBC;ADAM10;GZMB
Influenza Infection	0.12847872276735997	0.3401544599405652	1.4611370716510903	2.998241538000874	RANBP2;HSP90AA1;NUP210;RPL21;PARP1;XPO1;RPS29;TPR;CANX;NUP54;NUP98;CALR;KPNA2
Cell Surface Interactions at the Vascular Wall	0.13071489785716914	0.34549223844403293	1.3807110346744493	2.8093833863360156	ITGB1;CD74;YES1;SELPLG;ITGA4;SIRPG;SLC3A2;PIK3R1;GLG1;SPN;SELL;LCK;PECAM1;ITGA6;PLCG1;SOS1;CD99
Semaphorin Interactions	0.13189781637728962	0.34803289363419276	1.811449428489098	3.6695034194540486	ITGB1;HSP90AA1;PTPRC;RHOC;TLN1;PAK2
Regulation of TNFR1 Signaling	0.13248849132164978	0.349005	1.945165945165945	3.9316851365581558	CYLD;TRADD;UBE2D3;MAPKAPK2;UBC
Erythropoietin Activates Phosphoinositide-3-kinase (PI3K)	0.13502486199985864	0.35097522076122195	3.4980573543015727	7.00415	PIK3CD;PIK3R1
GP1b-IX-V Activation Signalling	0.13502486199985864	0.35097522076122195	3.4980573543015727	7.00415	FLNA;PIK3R1
Interleukin-35 Signalling	0.13502486199985864	0.35097522076122195	3.4980573543015727	7.00415	CANX;IL27RA
SUMOylation of Immune Response Proteins	0.13502486199985864	0.35097522076122195	3.4980573543015727	7.00415	SUMO3;RELA
Signaling by LTK	0.13502486199985864	0.35097522076122195	3.4980573543015727	7.00415	PIK3R1;SOS1
Signaling by PDGFRA Extracellular Domain Mutants	0.13502486199985864	0.35097522076122195	3.4980573543015727	7.00415	PIK3R1;SOS1
Signaling by PDGFRA Transmembrane, Juxtamembrane and Kinase Domain Mutants	0.13502486199985864	0.35097522076122195	3.4980573543015727	7.00415	PIK3R1;SOS1
Z-decay Degradation of Maternal mRNAs by Zygotically Expressed Factors	0.13502486199985864	0.35097522076122195	3.4980573543015727	7.00415	EIF4A1;EIF4A3
RNA Polymerase I Promoter Clearance	0.1354315701504535	0.3514505208863008	1.7027442172655927	3.4042774148616735	CCNH;HDAC1;H2AFX;UBTF;POLR1D;CHD4;GTF2H5
Drug ADME	0.13636544824955027	0.35329002269272924	1.5768435754189944	3.141729753023761	ABCC1;PNP;GSTM1;GUK1;IMPDH2;ADK;NME2;HPRT1;NME1
DARPP-32 Events	0.13805923681986573	0.3545603050208149	2.4994708994708996	4.949133426651433	PPP2CA;PPP3CC;PDE4B
Estrogen-dependent Nuclear Events Downstream of ESR-membrane Signaling	0.13805923681986573	0.3545603050208149	2.4994708994708996	4.949133426651433	CDKN1B;XPO1;BCL2
Growth Hormone Receptor Signaling	0.13805923681986573	0.3545603050208149	2.4994708994708996	4.949133426651433	SOCS2;STAT5B;SOCS3
Thromboxane Signalling Through TP Receptor	0.13805923681986573	0.3545603050208149	2.4994708994708996	4.949133426651433	GNA13;GNG10;GNAQ
Evasion by RSV of Host Interferon Responses	0.13821076858136225	0.3545603050208149	2.121380627404724	4.198160182617469	IFNAR2;STAT2;UBC;ELOC
Plasma Lipoprotein Clearance	0.13821076858136225	0.3545603050208149	2.121380627404724	4.198160182617469	MYLIP;NPC2;UBC;HDLBP
RUNX1 Regulates Genes Involved in Megakaryocyte Differentiation and Platelet Function	0.1390953515596812	0.35566726701742585	1.7806524715546952	3.5125072280002634	PRMT1;HDAC1;SETD1B;H2AFX;PRKCQ;TNRC6B
Signaling by BRAF and RAF1 Fusions	0.1390953515596812	0.35566726701742585	1.7806524715546952	3.5125072280002634	RAP1B;MPRIP;LMNA;ZC3HAV1;TLN1;ACTG1
EPH-ephrin Mediated Repulsion of Cells	0.14076834928956375	0.3576153857356231	1.902778898120513	3.7306637576052846	TIAM1;NCSTN;YES1;ADAM10;ACTG1
Extension of Telomeres	0.14076834928956375	0.3576153857356231	1.902778898120513	3.7306637576052846	STN1;RPA3;RUVBL1;RPA1;TERF2IP
IRE1alpha Activates Chaperones	0.14076834928956375	0.3576153857356231	1.902778898120513	3.7306637576052846	TSPYL2;ERN1;HSPA5;LMNA;TLN1
Transcriptional and Post-Translational Regulation of MITF-M Expression and Activity	0.14076834928956375	0.3576153857356231	1.902778898120513	3.7306637576052846	AIMP1;XPO1;HDAC1;RPS6KA1;LEF1
PI3K AKT Signaling in Cancer	0.14185976517073534	0.3594509142984037	1.5611482936003098	3.048791915831991	CDKN1B;LCK;TRAT1;CD28;RAC2;FLT3LG;PIK3CD;PIK3R1;ICOS
Amyloid Fiber Formation	0.14194876870382822	0.3594509142984037	1.6793298365330753	3.2785372852164008	NCSTN;H2AFX;UBC;ADAM10;TSPAN5;FURIN;SORL1
Regulation of Endogenous Retroelements by Piwi-interacting RNAs (piRNAs)	0.14647142656988163	0.37030618311548175	1.7508820798514393	3.3633130017056483	SMARCC1;HDAC1;BCL7B;DNMT3A;H2AFX;CHD4
PI5P, PP2A and IER3 Regulate PI3K AKT Signaling	0.14746506395584563	0.3720082723822767	1.545760762405521	2.9588395820491473	PPP2CA;LCK;TRAT1;CD28;RAC2;FLT3LG;PIK3CD;PIK3R1;ICOS
Resolution of Abasic Sites (AP Sites)	0.1482742982455957	0.3720082723822767	2.0588780461211362	3.929762725691908	PARP1;MPG;RPA3;RPA1
RNA Polymerase I Transcription	0.14861381253438208	0.3720082723822767	1.6565482769014368	3.158050592441819	CCNH;HDAC1;H2AFX;UBTF;POLR1D;CHD4;GTF2H5
RNA Polymerase II Transcribes snRNA Genes	0.14861381253438208	0.3720082723822767	1.6565482769014368	3.158050592441819	GTF2A2;CCNT1;ICE2;GTF2B;SRRT;SUPT5H;ELL2
COPI-independent Golgi-to-ER Retrograde Traffic	0.14926737263451875	0.3720082723822767	1.8621955552046738	3.5419259905172455	TUBA1C;TUBA1A;CAPZB;DYNLL1;TUBB4B
IRS-related Events Triggered by IGF1R	0.14926737263451875	0.3720082723822767	1.8621955552046738	3.5419259905172455	PDE3B;FLT3LG;THEM4;PIK3R1;SOS1
Signaling by FGFR1	0.14926737263451875	0.3720082723822767	1.8621955552046738	3.5419259905172455	PPP2CA;UBC;PIK3R1;PLCG1;SOS1
Complex III Assembly	0.15093584045064348	0.3720082723822767	2.385732323232323	4.511182276198107	HSPA9;UQCRFS1;TTC19
Cyclin A B1 B2 Associated Events During G2 M Transition	0.15093584045064348	0.3720082723822767	2.385732323232323	4.511182276198107	PPP2CA;XPO1;CCNH
Downstream Signaling of Activated FGFR3	0.15093584045064348	0.3720082723822767	2.385732323232323	4.511182276198107	PIK3R1;PLCG1;SOS1
Formation of Tubulin Folding Intermediates by CCT TriC	0.15093584045064348	0.3720082723822767	2.385732323232323	4.511182276198107	TUBA1C;TUBA1A;TUBB4B
Gap-filling DNA Repair Synthesis and Ligation in GG-NER	0.15093584045064348	0.3720082723822767	2.385732323232323	4.511182276198107	RPA3;UBC;RPA1
NOTCH2 Activation and Transmission of Signal to the Nucleus	0.15093584045064348	0.3720082723822767	2.385732323232323	4.511182276198107	NCSTN;UBC;ADAM10
Regulation of IFNA IFNB Signaling	0.15093584045064348	0.3720082723822767	2.385732323232323	4.511182276198107	IFNAR2;SOCS3;STAT2
Resolution of AP Sites via the Multiple-Nucleotide Patch Replacement Pathway	0.15093584045064348	0.3720082723822767	2.385732323232323	4.511182276198107	PARP1;RPA3;RPA1
TRAF6 Mediated NF-kB Activation	0.15093584045064348	0.3720082723822767	2.385732323232323	4.511182276198107	MAP3K1;RELA;NFKBIB
2-LTR Circle Formation	0.15409932843266644	0.37393500098807775	3.1798839458413926	5.946885065425937	XRCC5;BANF1
Activation of RAC1	0.15409932843266644	0.37393500098807775	3.1798839458413926	5.946885065425937	SOS1;PAK2
Cytochrome C-Mediated Apoptotic Response	0.15409932843266644	0.37393500098807775	3.1798839458413926	5.946885065425937	CARD8;CYCS
ERKs Are Inactivated	0.15409932843266644	0.37393500098807775	3.1798839458413926	5.946885065425937	DUSP4;PPP2CA
IRF3-mediated Induction of Type I IFN	0.15409932843266644	0.37393500098807775	3.1798839458413926	5.946885065425937	PRKDC;XRCC5
NF-kB Is Activated and Signals Survival	0.15409932843266644	0.37393500098807775	3.1798839458413926	5.946885065425937	UBC;RELA
TRAF6 Mediated IRF7 Activation in TLR7 8 or 9 Signaling	0.15409932843266644	0.37393500098807775	3.1798839458413926	5.946885065425937	UBC;IRF7
Telomere C-strand Synthesis Initiation	0.15409932843266644	0.37393500098807775	3.1798839458413926	5.946885065425937	STN1;TERF2IP
eNOS Activation	0.15409932843266644	0.37393500098807775	3.1798839458413926	5.946885065425937	HSP90AA1;LYPLA1
p38MAPK Events	0.15409932843266644	0.37393500098807775	3.1798839458413926	5.946885065425937	MAPKAPK3;MAPKAPK2
Signaling by Insulin Receptor	0.15542321977173035	0.37656551703953184	1.6343742255266418	3.0425566687693504	ATP6V0E1;PDE3B;FLT3LG;THEM4;PIK3R1;SOS1;ATP6V0C
IGF1R Signaling Cascade	0.1579770827240491	0.38076060291423464	1.8233031849103278	3.364551035227003	PDE3B;FLT3LG;THEM4;PIK3R1;SOS1
p53-Dependent G1 DNA Damage Response	0.1579770827240491	0.38076060291423464	1.8233031849103278	3.364551035227003	CDKN1B;PSMD7;PHF20;CDKN2A;UBC
p53-Dependent G1 S DNA Damage Checkpoint	0.1579770827240491	0.38076060291423464	1.8233031849103278	3.364551035227003	CDKN1B;PSMD7;PHF20;CDKN2A;UBC
Glycosphingolipid Catabolism	0.1586098307680952	0.38076060291423464	1.9999470409108964	3.682518460078114	CTSA;ARSA;SMPD1;M6PR
Response of Mtb to Phagocytosis	0.1586098307680952	0.38076060291423464	1.9999470409108964	3.682518460078114	UBC;ENO1;CORO1A;RAB5A
Translesion Synthesis by Y Family DNA Polymerases Bypasses Lesions on DNA Template	0.1586098307680952	0.38076060291423464	1.9999470409108964	3.682518460078114	USP10;RPA3;UBC;RPA1
Interleukin-20 Family Signaling	0.1641754033160986	0.39232174003999204	2.2818840579710145	4.122953503266305	SOCS3;STAT5B;STAT2
Miscellaneous Transport and Binding Events	0.1641754033160986	0.39232174003999204	2.2818840579710145	4.122953503266305	ANKH;NIPAL3;ADD3
Translocation of ZAP-70 to Immunological Synapse	0.1641754033160986	0.39232174003999204	2.2818840579710145	4.122953503266305	CD4;LCK;TRAC
Insulin Receptor Signalling Cascade	0.16688866485804507	0.39699273307141025	1.7859982583014653	3.1977019439867562	PDE3B;FLT3LG;THEM4;PIK3R1;SOS1
SARS-CoV-1 Activates Modulates Innate Immune Responses	0.16688866485804507	0.39699273307141025	1.7859982583014653	3.1977019439867562	FKBP1A;UBC;RCAN3;KPNA2;RELA
Signaling by Type 1 Insulin-like Growth Factor 1 Receptor (IGF1R)	0.16688866485804507	0.39699273307141025	1.7859982583014653	3.1977019439867562	PDE3B;FLT3LG;THEM4;PIK3R1;SOS1
High Laminar Flow Shear Stress Activates Signaling by PIEZO1 and PECAM1 CDH5 KDR in Endothelial Cell	0.16961835207484605	0.4022670887575654	1.6672414555422912	2.9580270487419997	GNG10;GNAQ;PECAM1;PIK3CD;PIEZO1;TLN1
Sensory Processing of Sound by Inner Hair Cells of the Cochlea	0.16961835207484605	0.4022670887575654	1.6672414555422912	2.9580270487419997	CAPZB;TWF2;EZR;SPTAN1;SPTBN1;ACTG1
AKT Phosphorylates Targets in the Cytosol	0.17364571981248422	0.40388708163792625	2.914739438791243	5.102945528297238	CDKN1B;MKRN1
DCC Mediated Attractive Signaling	0.17364571981248422	0.40388708163792625	2.914739438791243	5.102945528297238	CDC42;ABLIM1
Formation of Axial Mesoderm	0.17364571981248422	0.40388708163792625	2.914739438791243	5.102945528297238	LEF1;TCF7
Glycogen Breakdown (Glycogenolysis)	0.17364571981248422	0.40388708163792625	2.914739438791243	5.102945528297238	PHKB;PGM1
IRAK1 Recruits IKK Complex	0.17364571981248422	0.40388708163792625	2.914739438791243	5.102945528297238	UBC;PELI1
IRAK1 Recruits IKK Complex Upon TLR7 8 or 9 Stimulation	0.17364571981248422	0.40388708163792625	2.914739438791243	5.102945528297238	UBC;PELI1
Methylation	0.17364571981248422	0.40388708163792625	2.914739438791243	5.102945528297238	MAT2B;COMT
Mismatch Repair (MMR) Directed by MSH2 MSH3 (MutSbeta)	0.17364571981248422	0.40388708163792625	2.914739438791243	5.102945528297238	RPA3;RPA1
Mismatch Repair (MMR) Directed by MSH2 MSH6 (MutSalpha)	0.17364571981248422	0.40388708163792625	2.914739438791243	5.102945528297238	RPA3;RPA1
Regulation of TBK1, IKK? (IKBKE)-mediated Activation of IRF3, IRF7	0.17364571981248422	0.40388708163792625	2.914739438791243	5.102945528297238	UBC;TANK
Removal of the Flap Intermediate	0.17364571981248422	0.40388708163792625	2.914739438791243	5.102945528297238	RPA3;RPA1
TP53 Regulates Transcription of Cell Death Genes With Uncertain Role in P53-Dependent Apoptosis	0.17364571981248422	0.40388708163792625	2.914739438791243	5.102945528297238	RABGGTB;NDRG1
Uptake and Function of Anthrax Toxins	0.17364571981248422	0.40388708163792625	2.914739438791243	5.102945528297238	FURIN;ANTXR2
G1 S DNA Damage Checkpoints	0.17599300864463824	0.40813740557176076	1.7501855287569574	3.0406165857520744	CDKN1B;PSMD7;PHF20;CDKN2A;UBC
Sensory Processing of Sound by Outer Hair Cells of the Cochlea	0.17599300864463824	0.40813740557176076	1.7501855287569574	3.0406165857520744	TWF2;EZR;SPTAN1;SPTBN1;ACTG1
Cholesterol Biosynthesis	0.17774274150714012	0.41037662377383816	2.1866898148148146	3.777327448286357	IDI1;PMVK;MVD
Downstream Signaling of Activated FGFR4	0.17774274150714012	0.41037662377383816	2.1866898148148146	3.777327448286357	PIK3R1;PLCG1;SOS1
Regulation of RUNX1 Expression and Activity	0.17774274150714012	0.41037662377383816	2.1866898148148146	3.777327448286357	CCND2;CDK6;TNRC6B
RET Signaling	0.1800327807108666	0.41505354730699057	1.8916414097136989	3.243439250866301	PIK3CD;PIK3R1;PLCG1;SOS1
Transcriptional Regulation by RUNX3	0.18402836495939098	0.42364301024375933	1.5512917039198155	2.625817755093531	PSMD7;ITGA4;CDKN2A;LEF1;TCF7;UBC;RUNX3
RHOA GTPase Cycle	0.18469310753354898	0.42455077427184756	1.3963403093229505	2.358502157315927	TIAM1;DIAPH1;TFRC;ARHGDIA;FAM13A;EMC3;ARHGEF18;STOM;PIK3R1;ARHGAP5;HMOX2
Base Excision Repair	0.18584178906572302	0.4259439545010002	1.615770302121277	2.719114505589973	PARP1;MPG;RPA3;H2AFX;RPA1;TERF2IP
Translocation of SLC2A4 (GLUT4) to the Plasma Membrane	0.18584178906572302	0.4259439545010002	1.615770302121277	2.719114505589973	TUBA1C;TUBA1A;RAB14;LNPEP;TUBB4B;ACTG1
Organelle Biogenesis and Maintenance	0.18614420131569517	0.4260151546146376	1.2660850192391944	2.1285847124666195	HSPA9;HSP90AA1;ATP5PD;SEPTIN2;HAUS3;IMMT;CSNK1D;MICOS10;DYNLL1;TUBB4B;SOD2;MT-ATP8;HAUS2;TUBA1C;TUBA1A;SAMM50;CYCS;TBL1X;MAPRE1;ATP5MF
CLEC7A (Dectin-1) Signaling	0.19150103720826944	0.43154688517948736	1.5318192379182156	2.5318858921642264	PSMD7;UBC;NFATC3;TAB2;MALT1;RELA;RELB
ATF4 Activates Genes in Response to Endoplasmic Reticulum Stress	0.19160315090245514	0.43154688517948736	2.099111111111111	3.468422096715081	CEBPB;DDIT3;HERPUD1
Activation of AMPK Downstream of NMDARs	0.19160315090245514	0.43154688517948736	2.099111111111111	3.468422096715081	TUBA1C;TUBA1A;TUBB4B
Metabolism of Porphyrins	0.19160315090245514	0.43154688517948736	2.099111111111111	3.468422096715081	ABCC1;UROD;HMOX2
Notch-HLH Transcription Pathway	0.19160315090245514	0.43154688517948736	2.099111111111111	3.468422096715081	HDAC1;TBL1X;HDAC7
Activation of BAD and Translocation to Mitochondria	0.19355713406709535	0.43154688517948736	2.6903863943641926	4.418105572359133	PPP3CC;BCL2
Constitutive Signaling by NOTCH1 HD Domain Mutants	0.19355713406709535	0.43154688517948736	2.6903863943641926	4.418105572359133	UBC;ADAM10
Degradation of Cysteine and Homocysteine	0.19355713406709535	0.43154688517948736	2.6903863943641926	4.418105572359133	TSTD1;ETHE1
Depolymerization of the Nuclear Lamina	0.19355713406709535	0.43154688517948736	2.6903863943641926	4.418105572359133	LMNA;LPIN1
Eicosanoid Ligand-Binding Receptors	0.19355713406709535	0.43154688517948736	2.6903863943641926	4.418105572359133	PTGER4;PTGER2
IRAK2 Mediated Activation of TAK1 Complex Upon TLR7 8 or 9 Stimulation	0.19355713406709535	0.43154688517948736	2.6903863943641926	4.418105572359133	UBC;TAB2
Integration of Provirus	0.19355713406709535	0.43154688517948736	2.6903863943641926	4.418105572359133	XRCC5;BANF1
Mismatch Repair	0.19355713406709535	0.43154688517948736	2.6903863943641926	4.418105572359133	RPA3;RPA1
Pentose Phosphate Pathway	0.19355713406709535	0.43154688517948736	2.6903863943641926	4.418105572359133	TALDO1;PGLS
Processive Synthesis on the Lagging Strand	0.19355713406709535	0.43154688517948736	2.6903863943641926	4.418105572359133	RPA3;RPA1
Signaling by NOTCH1 HD Domain Mutants in Cancer	0.19355713406709535	0.43154688517948736	2.6903863943641926	4.418105572359133	UBC;ADAM10
Synthesis of Prostaglandins (PG) and Thromboxanes (TX)	0.19355713406709535	0.43154688517948736	2.6903863943641926	4.418105572359133	CBR1;PTGES3
p130Cas Linkage to MAPK Signaling for Integrins	0.19355713406709535	0.43154688517948736	2.6903863943641926	4.418105572359133	RAP1B;TLN1
Degradation of Beta-Catenin by the Destruction Complex	0.19417302584176482	0.43154688517948736	1.5912045243521566	2.6079931764888165	PPP2CA;PSMD7;HDAC1;LEF1;TCF7;UBC
Epigenetic Regulation of Adipogenesis Genes by MLL3 and MLL4 Complexes	0.19460840427202358	0.43154688517948736	1.4744283965728273	2.4132941550339906	MED30;MED10;NCOA3;H2AFX;GPS2;TBL1X;LPIN1;PHLDA1
Epigenetic Regulation of Gene Expression by MLL3 and MLL4 Complexes	0.19460840427202358	0.43154688517948736	1.4744283965728273	2.4132941550339906	MED30;MED10;NCOA3;H2AFX;GPS2;TBL1X;LPIN1;PHLDA1
MLL4 and MLL3 Complexes Regulate Expression of PPARG Targets in Adipogenesis and Hepatic Steatosis	0.19460840427202358	0.43154688517948736	1.4744283965728273	2.4132941550339906	MED30;MED10;NCOA3;H2AFX;GPS2;TBL1X;LPIN1;PHLDA1
Chromosome Maintenance	0.19606212594705738	0.4341573169772639	1.4327323514474353	2.334384777199432	STN1;RPA3;RUVBL1;ATRX;H2AFX;CENPK;RPA1;TERF2IP;CENPC
Epigenetic Regulation by WDR5-containing Histone Modifying Complexes	0.19639611306027724	0.4342843626825849	1.401081081081081	2.280429934869421	MED30;PHF20;SETD1B;MED10;NCOA3;H2AFX;GPS2;TBL1X;LPIN1;PHLDA1
Activation of Gene Expression by SREBF (SREBP)	0.20234891216970113	0.4468182730048253	1.7944440483828807	2.86709	IDI1;PMVK;MVD;TBL1X
Glycosphingolipid Metabolism	0.20436789216337398	0.4500106461381447	1.6508558826618125	2.621284301138985	CTSA;ARSA;CERK;SMPD1;M6PR
Signaling by PDGF	0.20436789216337398	0.4500106461381447	1.6508558826618125	2.621284301138985	STAT5B;FURIN;PIK3R1;PLCG1;SOS1
Downregulation of ERBB2 Signaling	0.2057225803131122	0.4517265050231974	2.018269230769231	3.191341226388049	HSP90AA1;UBC;MATK
VEGFR2 Mediated Vascular Permeability	0.2057225803131122	0.4517265050231974	2.018269230769231	3.191341226388049	HSP90AA1;THEM4;PAK2
Meiosis	0.2068012991003736	0.45346094914467394	1.4942991205004987	2.3550107135175233	RPA3;H2AFX;LMNA;RPA1;TERF2IP;SMC1A;SYNE1
G2 M Checkpoints	0.20866644815602786	0.45534158259189594	1.3788700457177243	2.1607145173673663	RNF168;HERC2;PSMD7;DBF4;RPA3;UBC;H2AFX;NSD2;UBE2V2;RPA1
Signaling by NOTCH1	0.21124258959686137	0.45534158259189594	1.544240537440603	2.4009050294706404	NCSTN;HDAC1;UBC;ADAM10;TBL1X;HDAC7
Vesicle-mediated Transport	0.2136390321785812	0.45534158259189594	1.1442164010916214	1.76606	ARF1;RAB5C;SYS1;TFRC;VPS4B;GDI2;ACTG1;TUBA1C;BLOC1S6;TUBA1A;CAPZB;UBC;AP1S1;TBC1D14;SNX9;CD59;VPS36;SPTAN1;SNX5;SPTBN1;CD55;AP1M1;HSP90AA1;TRAPPC1;FNBP1;VTA1;COG3;SYTL1;M6PR;LNPEP;CSNK1D;ARPC5;ANK3;DYNLL1;TUBB4B;TRAPPC6A;CD4;NECAP1;RAB14;COPS2;RAB9A;CALR;KIF20B;CHMP6;RAB5A;CHMP7
Heme Degradation	0.21373684385693553	0.45534158259189594	2.4980837848552926	3.8545675670688038	ABCC1;HMOX2
MAP3K8 (TPL2)-dependent MAPK1 3 Activation	0.21373684385693553	0.45534158259189594	2.4980837848552926	3.8545675670688038	UBC;MAP3K8
Maturation of Nucleoprotein 9694631	0.21373684385693553	0.45534158259189594	2.4980837848552926	3.8545675670688038	PRMT1;PARP8
NRIF Signals Cell Death From the Nucleus	0.21373684385693553	0.45534158259189594	2.4980837848552926	3.8545675670688038	NCSTN;UBC
STING Mediated Induction of Host Immune Responses	0.21373684385693553	0.45534158259189594	2.4980837848552926	3.8545675670688038	PRKDC;XRCC5
SUMOylation of DNA Methylation Proteins	0.21373684385693553	0.45534158259189594	2.4980837848552926	3.8545675670688038	DNMT1;DNMT3A
Sema3A PAK Dependent Axon Repulsion	0.21373684385693553	0.45534158259189594	2.4980837848552926	3.8545675670688038	HSP90AA1;PAK2
Spry Regulation of FGF Signaling	0.21373684385693553	0.45534158259189594	2.4980837848552926	3.8545675670688038	PPP2CA;UBC
TRAF6-mediated Induction of TAK1 Complex Within TLR4 Complex	0.21373684385693553	0.45534158259189594	2.4980837848552926	3.8545675670688038	UBC;TAB2
Transcription of E2F Targets Under Neg Control by P107 (RBL1) and P130 (RBL2) in Complex With HDAC1	0.21373684385693553	0.45534158259189594	2.4980837848552926	3.8545675670688038	RBL2;HDAC1
VLDLR Internalisation and Degradation	0.21373684385693553	0.45534158259189594	2.4980837848552926	3.8545675670688038	MYLIP;UBC
p75NTR Signals via NF-kB	0.21373684385693553	0.45534158259189594	2.4980837848552926	3.8545675670688038	UBC;RELA
PI3K Cascade	0.21380042401335317	0.45534158259189594	1.7494902687673772	2.6989601514047026	PDE3B;THEM4;FLT3LG;PIK3R1
Smooth Muscle Contraction	0.21380042401335317	0.45534158259189594	1.7494902687673772	2.6989601514047026	ANXA2;TPM4;TLN1;PAK2
Stabilization of P53	0.21380042401335317	0.45534158259189594	1.7494902687673772	2.6989601514047026	PSMD7;PHF20;CDKN2A;UBC
Arachidonate Metabolism	0.2141476234356144	0.45534158259189594	1.6201985844842988	2.4968713061822423	CBR1;ABCC1;PTGES3;MAPKAPK2;ALOX5AP
Cytoprotection by HMOX1	0.2141476234356144	0.45534158259189594	1.6201985844842988	2.4968713061822423	ABCC1;CYCS;TBL1X;HMOX2;NFE2L2
Meiotic Synapsis	0.2141476234356144	0.45534158259189594	1.6201985844842988	2.4968713061822423	H2AFX;LMNA;TERF2IP;SMC1A;SYNE1
RNA Polymerase I Promoter Escape	0.2141476234356144	0.45534158259189594	1.6201985844842988	2.4968713061822423	CCNH;H2AFX;UBTF;POLR1D;GTF2H5
Opioid Signalling	0.21461959943821848	0.45534158259189594	1.4762171362028038	2.271733017667353	PPP2CA;GNG10;PPP3CC;GNAQ;PDE4B;PRKX;KPNA2
RAB GEFs Exchange GTP for GDP on RABs	0.21461959943821848	0.45534158259189594	1.4762171362028038	2.271733017667353	TRAPPC6A;RAB5C;TRAPPC1;RAB14;GDI2;RAB9A;RAB5A
Homology Directed Repair	0.21585272022468555	0.4573397715961623	1.3944727344638355	2.1379483598942004	RNF168;HERC2;PARP1;RPA3;UBC;H2AFX;NSD2;UBE2V2;RPA1
Cyclin A Cdk2-associated Events at S Phase Entry	0.2199677235634865	0.46190696730503666	1.5217795002220338	2.304391822519244	RBL2;FZR1;CDKN1B;PSMD7;CCNH;UBC
Signaling by FGFR2	0.2199677235634865	0.46190696730503666	1.5217795002220338	2.304391822519244	PPP2CA;FGFBP2;UBC;PIK3R1;PLCG1;SOS1
Transcriptional Regulation by Small RNAs	0.2199677235634865	0.46190696730503666	1.5217795002220338	2.304391822519244	RANBP2;NUP210;H2AFX;TPR;NUP54;NUP98
Downstream Signaling of Activated FGFR2	0.2200677780536098	0.46190696730503666	1.9434156378600822	2.941980874023846	PIK3R1;PLCG1;SOS1
PD-1 Signaling	0.2200677780536098	0.46190696730503666	1.9434156378600822	2.941980874023846	CD4;LCK;TRAC
Regulation of CDH11 Expression and Function	0.2200677780536098	0.46190696730503666	1.9434156378600822	2.941980874023846	ADAM19;ZEB2;TNRC6B
Respiratory Syncytial Virus (RSV) Genome Replication, Transcription and Translation	0.2200677780536098	0.46190696730503666	1.9434156378600822	2.941980874023846	HSP90AA1;XPO1;FURIN
HCMV Early Events	0.22209465541554066	0.46553886382162724	1.2839910078901355	1.9319591401190452	RANBP2;ITGB1;DUT;NUP210;GPS2;DYNLL1;TUBB4B;TUBA1C;TUBA1A;DBP;TPR;NUP54;NUP98;TBL1X
Rab Regulation of Trafficking	0.22261848135363962	0.4660146876336189	1.3821670097030285	2.076423719336397	TRAPPC6A;RAB5C;TRAPPC1;RAB14;GDI2;SYTL1;TBC1D14;RAB9A;RAB5A
Carboxyterminal Post-Translational Modifications of Tubulin	0.22542537540824692	0.4693870548951561	1.706729356450191	2.5426275443885444	TUBA1C;TUBA1A;TUBB4B;TPGS2
Regulation of RUNX3 Expression and Activity	0.22542537540824692	0.4693870548951561	1.706729356450191	2.5426275443885444	PSMD7;CDKN2A;UBC;RUNX3
TAK1-dependent IKK and NF-kappa-B Activation	0.22542537540824692	0.4693870548951561	1.706729356450191	2.5426275443885444	UBC;TAB2;RELA;NFKBIB
TBC RABGAPs	0.22542537540824692	0.4693870548951561	1.706729356450191	2.5426275443885444	RAB5C;SYTL1;TBC1D14;RAB5A
Metabolism of Carbohydrates	0.2269497628463406	0.47193526843543676	1.2286505007907222	1.8221213686820434	RANBP2;GALT;NUP210;UXS1;AKR1A1;TALDO1;PHKB;ENO1;PPP2CA;PFKL;UGP2;CHST11;TPR;UBC;NUP54;NUP98;MAN2C1;PGLS;PGM1
Transcription-Coupled Nucleotide Excision Repair (TC-NER)	0.2288107777750825	0.4751758215699464	1.4999602069239952	2.2122311831757173	CCNH;COPS2;RPA3;UBC;RPA1;GTF2H5
HATs Acetylate Histones	0.2305667853360833	0.47649685719748397	1.4003348837209302	2.0545919506250425	MORF4L1;ENY2;BRD1;PHF20;USP22;RUVBL1;EPC1;ELP5
Telomere Maintenance	0.23056854020689976	0.47649685719748397	1.4413295429696042	2.114728947921499	STN1;RPA3;RUVBL1;ATRX;H2AFX;RPA1;TERF2IP
Butyrate Response Factor 1 (BRF1) Binds and Destabilizes mRNA	0.23409750965222548	0.47649685719748397	2.3314215232809126	3.3852649507836134	MAPKAPK2;DCP1A
GAB1 Signalosome	0.23409750965222548	0.47649685719748397	2.3314215232809126	3.3852649507836134	PIK3R1;PAG1
Germ Layer Formation at Gastrulation	0.23409750965222548	0.47649685719748397	2.3314215232809126	3.3852649507836134	LEF1;TCF7
Platelet Sensitization by LDL	0.23409750965222548	0.47649685719748397	2.3314215232809126	3.3852649507836134	PPP2CA;PECAM1
RIP-mediated NFkB Activation via ZBP1	0.23409750965222548	0.47649685719748397	2.3314215232809126	3.3852649507836134	RELA;NFKBIB
Regulation of MITF-M-dependent Genes Involved in Lysosome Biogenesis and Autophagy	0.23409750965222548	0.47649685719748397	2.3314215232809126	3.3852649507836134	ATP6V0E1;ATP6V0C
Translation of Replicase and Assembly of the Replication Transcription Complex 9694676	0.23409750965222548	0.47649685719748397	2.3314215232809126	3.3852649507836134	CHMP6;CHMP7
Tristetraprolin (TTP, ZFP36) Binds and Destabilizes mRNA	0.23409750965222548	0.47649685719748397	2.3314215232809126	3.3852649507836134	MAPKAPK2;DCP1A
Nucleotide-binding Domain, Leucine Rich Repeat Containing Receptor (NLR) Signaling Pathways	0.2341293388913184	0.47649685719748397	1.5621686986482906	2.268083967822383	CYLD;UBC;BCL2;TAB2;RELA
Regulation of PTEN Gene Transcription	0.2341293388913184	0.47649685719748397	1.5621686986482906	2.268083967822383	JUN;HDAC1;CHD4;RCOR1;HDAC7
Activated NOTCH1 Transmits Signal to the Nucleus	0.23460641440360197	0.47649685719748397	1.87391	2.7168790791519135	NCSTN;UBC;ADAM10
Downstream Signaling of Activated FGFR1	0.23460641440360197	0.47649685719748397	1.87391	2.7168790791519135	PIK3R1;PLCG1;SOS1
FGFR1 Mutant Receptor Activation	0.23460641440360197	0.47649685719748397	1.87391	2.7168790791519135	STAT5B;CPSF6;PIK3R1
FOXO-mediated Transcription of Oxidative Stress, Metabolic and Neuronal Genes	0.23460641440360197	0.47649685719748397	1.87391	2.7168790791519135	HDAC1;CAT;SOD2
Transferrin Endocytosis and Recycling	0.23460641440360197	0.47649685719748397	1.87391	2.7168790791519135	ATP6V0E1;TFRC;ATP6V0C
Sensory Processing of Sound	0.23776490461296074	0.48108579096156656	1.478755541606183	2.124192245339946	CAPZB;TWF2;EZR;SPTAN1;SPTBN1;ACTG1
RSV-host Interactions	0.23802827746404334	0.48108579096156656	1.3863965001151277	1.9899861208037406	IFNAR2;MED30;MED10;STAT2;UBC;MED9;ELOC;MED15
HCMV Infection	0.24021219896767845	0.48108579096156656	1.2306568154683455	1.7552028498394017	RANBP2;ITGB1;DUT;NUP210;GPS2;DYNLL1;TUBB4B;TUBA1C;TUBA1A;DBP;TPR;NUP54;NUP98;TBL1X;CHMP6;VPS36;CHMP7
Activation of NOXA and Translocation to Mitochondria	0.24299428804619252	0.48108579096156656	4.369916820702403	6.182197108910848	PMAIP1
Activation of RAS in B Cells	0.24299428804619252	0.48108579096156656	4.369916820702403	6.182197108910848	RASGRP1
Alternative Complement Activation	0.24299428804619252	0.48108579096156656	4.369916820702403	6.182197108910848	GZMM
Defective LFNG Causes SCDO3	0.24299428804619252	0.48108579096156656	4.369916820702403	6.182197108910848	LFNG
Formation of Xylulose-5-Phosphate	0.24299428804619252	0.48108579096156656	4.369916820702403	6.182197108910848	AKR1A1
HDL Clearance	0.24299428804619252	0.48108579096156656	4.369916820702403	6.182197108910848	HDLBP
MET Interacts With TNS Proteins	0.24299428804619252	0.48108579096156656	4.369916820702403	6.182197108910848	ITGB1
Maturation of Protein E 9683683	0.24299428804619252	0.48108579096156656	4.369916820702403	6.182197108910848	UBC
Maturation of Protein E 9694493	0.24299428804619252	0.48108579096156656	4.369916820702403	6.182197108910848	UBC
NFE2L2 Regulating ER-stress Associated Genes	0.24299428804619252	0.48108579096156656	4.369916820702403	6.182197108910848	NFE2L2
NR1H2 & NR1H3 Regulate Gene Expression to Limit Cholesterol Uptake	0.24299428804619252	0.48108579096156656	4.369916820702403	6.182197108910848	MYLIP
RHOT1 GTPase Cycle	0.24299428804619252	0.48108579096156656	4.369916820702403	6.182197108910848	TRAK2
RUNX1 Regulates Transcription of Genes Involved in Interleukin Signaling	0.24299428804619252	0.48108579096156656	4.369916820702403	6.182197108910848	ELF1
RUNX3 Regulates BCL2L11 (BIM) Transcription	0.24299428804619252	0.48108579096156656	4.369916820702403	6.182197108910848	RUNX3
Regulation of HMOX1 Expression and Activity	0.24299428804619252	0.48108579096156656	4.369916820702403	6.182197108910848	NFE2L2
TFAP2 (AP-2) Family Regulates Transcription of Cell Cycle Factors	0.24299428804619252	0.48108579096156656	4.369916820702403	6.182197108910848	KDM5B
The Fatty Acid Cycling Model	0.24299428804619252	0.48108579096156656	4.369916820702403	6.182197108910848	UCP2
Signaling by NOTCH	0.24334467971099374	0.4811727294033503	1.2573840876927873	1.7770312639704546	JUN;HDAC1;H2AFX;ADAM10;GZMB;FURIN;HDAC7;LFNG;NCSTN;PSMD7;UBC;TACC3;TBL1X;TNRC6B
Gap-filling DNA Repair Synthesis and Ligation in TC-NER	0.24431108481630784	0.4824759788196268	1.5346808579891287	2.162845573457151	CCNH;RPA3;UBC;RPA1;GTF2H5
G-protein Beta Gamma Signalling	0.249307	0.4904915753339489	1.8091954022988506	2.5130981106950614	CDC42;GNG10;ARHGEF6
Nuclear Signaling by ERBB4	0.249307	0.4904915753339489	1.8091954022988506	2.5130981106950614	NCSTN;STMN1;TAB2
PINK1-PRKN Mediated Mitophagy	0.249307	0.4904915753339489	1.8091954022988506	2.5130981106950614	UBE2D3;UBC;TOMM20
Caspase Activation via Death Receptors in the Presence of Ligand	0.25456044834538444	0.4947181766714298	2.18559	2.9903640877961486	TRADD;TNFSF10
Gastrin-CREB Signalling Pathway via PKC and MAPK	0.25456044834538444	0.4947181766714298	2.18559	2.9903640877961486	RPS6KA1;SOS1
Pre-NOTCH Processing in Golgi	0.25456044834538444	0.4947181766714298	2.18559	2.9903640877961486	LFNG;FURIN
RORA Activates Gene Expression	0.25456044834538444	0.4947181766714298	2.18559	2.9903640877961486	CPT1A;TBL1X
Tie2 Signaling	0.25456044834538444	0.4947181766714298	2.18559	2.9903640877961486	PIK3R1;SOS1
Translation of Replicase and Assembly of the Replication Transcription Complex 9679504	0.25456044834538444	0.4947181766714298	2.18559	2.9903640877961486	CHMP6;CHMP7
Dual Incision in TC-NER	0.2546065520703919	0.4947181766714298	1.5081408739044206	2.063190795062213	CCNH;RPA3;UBC;RPA1;GTF2H5
Peroxisomal Protein Import	0.2546065520703919	0.4947181766714298	1.5081408739044206	2.063190795062213	UBE2D3;ECH1;CAT;UBC;ACAA1
Signaling by FGFR in Disease	0.2546065520703919	0.4947181766714298	1.5081408739044206	2.063190795062213	STAT5B;CPSF6;PIK3R1;PLCG1;SOS1
Translation of Structural Proteins 9694635	0.2546065520703919	0.4947181766714298	1.5081408739044206	2.063190795062213	FUT8;PRMT1;CANX;UBC;PARP8
PTEN Regulation	0.26064471492780716	0.5043619157617831	1.2966069517793655	1.743413875218726	JUN;PSMD7;VAPA;HDAC1;UBC;MKRN1;CHD4;RCOR1;HDAC7;TNRC6B
Defective CFTR Causes Cystic Fibrosis	0.2611759474613565	0.5043619157617831	1.5901086864942287	2.134817861463188	PSMD7;UBC;DERL2;RNF5
Gap Junction Trafficking	0.2611759474613565	0.5043619157617831	1.5901086864942287	2.134817861463188	TUBA1C;TUBA1A;TUBB4B;ACTG1
NOTCH1 Intracellular Domain Regulates Transcription	0.2611759474613565	0.5043619157617831	1.5901086864942287	2.134817861463188	HDAC1;UBC;TBL1X;HDAC7
RMTs Methylate Histone Arginines	0.2611759474613565	0.5043619157617831	1.5901086864942287	2.134817861463188	SMARCC1;PRMT1;DNMT3A;H2AFX
Activation of the Pre-Replicative Complex	0.26413988180674913	0.5057312371178001	1.7487962962962964	2.328131344047686	DBF4;RPA3;RPA1
DNA Methylation	0.26413988180674913	0.5057312371178001	1.7487962962962964	2.328131344047686	DNMT1;DNMT3A;H2AFX
Formation of the Early Elongation Complex	0.26413988180674913	0.5057312371178001	1.7487962962962964	2.328131344047686	CCNH;SUPT5H;GTF2H5
Formation of the HIV-1 Early Elongation Complex	0.26413988180674913	0.5057312371178001	1.7487962962962964	2.328131344047686	CCNH;SUPT5H;GTF2H5
Regulation of Expression and Function of Type II Classical Cadherins	0.26413988180674913	0.5057312371178001	1.7487962962962964	2.328131344047686	ADAM19;ZEB2;TNRC6B
Regulation of Homotypic Cell-Cell Adhesion	0.26413988180674913	0.5057312371178001	1.7487962962962964	2.328131344047686	ADAM19;ZEB2;TNRC6B
Signal Amplification	0.26413988180674913	0.5057312371178001	1.7487962962962964	2.328131344047686	GNA13;GNG10;GNAQ
Late SARS-CoV-2 Infection Events	0.26522433098038123	0.506572	1.418580140028608	1.8827101675896052	FUT8;PRMT1;CANX;UBC;FURIN;PARP8
Post NMDA Receptor Activation Events	0.26522433098038123	0.506572	1.418580140028608	1.8827101675896052	TUBA1C;TUBA1A;RPS6KA1;PRKX;KPNA2;TUBB4B
Dectin-1 Mediated Noncanonical NF-kB Signaling	0.27333061795744484	0.5190339860803606	1.5546905571001957	2.0165473964304415	PSMD7;UBC;RELA;RELB
Retrograde Transport at the Trans-Golgi-Network	0.27333061795744484	0.5190339860803606	1.5546905571001957	2.0165473964304415	SYS1;COG3;M6PR;RAB9A
Signaling by NOTCH3	0.27333061795744484	0.5190339860803606	1.5546905571001957	2.0165473964304415	NCSTN;UBC;TACC3;ADAM10
Aflatoxin Activation and Detoxification	0.27505495313303185	0.5190339860803606	2.0569189748054635	2.655038866540665	AKR7A2;MGST3
Competing Endogenous RNAs (ceRNAs) Regulate PTEN Translation	0.27505495313303185	0.5190339860803606	2.0569189748054635	2.655038866540665	VAPA;TNRC6B
NFE2L2 Regulating Anti-Oxidant Detoxification Enzymes	0.27505495313303185	0.5190339860803606	2.0569189748054635	2.655038866540665	PRDX1;NFE2L2
Other Semaphorin Interactions	0.27505495313303185	0.5190339860803606	2.0569189748054635	2.655038866540665	ITGB1;PTPRC
RHO GTPases Activate CIT	0.27505495313303185	0.5190339860803606	2.0569189748054635	2.655038866540665	CDKN1B;RHOC
TICAM1, RIP1-mediated IKK Complex Recruitment	0.27505495313303185	0.5190339860803606	2.0569189748054635	2.655038866540665	UBE2D3;UBC
Transcription of E2F Targets Under Negative Control by DREAM Complex	0.27505495313303185	0.5190339860803606	2.0569189748054635	2.655038866540665	RBL2;HDAC1
Disorders of Transmembrane Transporters	0.2756486548981225	0.5195298777791745	1.2584382011511073	1.621658971206177	RANBP2;PSMD7;NUP210;TPR;UBC;SLC40A1;DERL2;NUP54;SLC3A2;NUP98;RNF5
Signalling to ERKs	0.279075	0.5208811384499906	1.6922939068100358	2.159829018831429	MAPKAPK3;MAPKAPK2;SOS1
C-type Lectin Receptors (CLRs)	0.2793569491783148	0.5208811384499906	1.290983606557377	1.6463461149604746	PSMD7;RPS6KA5;UBC;NFATC3;TAB2;PAK2;MALT1;RELA;RELB
Activated NTRK2 Signals Through CDK5	0.2839963404542624	0.5208811384499906	3.4957486136783733	4.400427123917918	TIAM1
Activated NTRK3 Signals Through PI3K	0.2839963404542624	0.5208811384499906	3.4957486136783733	4.400427123917918	PIK3R1
Activation of Caspases Through Apoptosome-Mediated Cleavage	0.2839963404542624	0.5208811384499906	3.4957486136783733	4.400427123917918	CYCS
Biosynthesis of Lipoxins (LX)	0.2839963404542624	0.5208811384499906	3.4957486136783733	4.400427123917918	ALOX5AP
Fibronectin Matrix Formation	0.2839963404542624	0.5208811384499906	3.4957486136783733	4.400427123917918	ITGB1
MET Activates PI3K AKT Signaling	0.2839963404542624	0.5208811384499906	3.4957486136783733	4.400427123917918	PIK3R1
Maturation of Spike Protein 9683686	0.2839963404542624	0.5208811384499906	3.4957486136783733	4.400427123917918	CANX
NFE2L2 Regulating Inflammation Associated Genes	0.2839963404542624	0.5208811384499906	3.4957486136783733	4.400427123917918	NFE2L2
PDH Complex Synthesizes acetyl-CoA From PYR	0.2839963404542624	0.5208811384499906	3.4957486136783733	4.400427123917918	PDHB
PTK6 Regulates Cell Cycle	0.2839963404542624	0.5208811384499906	3.4957486136783733	4.400427123917918	CDKN1B
Phosphorylation of Emi1	0.2839963404542624	0.5208811384499906	3.4957486136783733	4.400427123917918	FZR1
Protein Repair	0.2839963404542624	0.5208811384499906	3.4957486136783733	4.400427123917918	PCMT1
RUNX1 Regulates Transcription of Genes Involved in BCR Signaling	0.2839963404542624	0.5208811384499906	3.4957486136783733	4.400427123917918	ELF1
RUNX1 Regulates Transcription of Genes Involved in WNT Signaling	0.2839963404542624	0.5208811384499906	3.4957486136783733	4.400427123917918	FOXP3
SUMO Is Proteolytically Processed	0.2839963404542624	0.5208811384499906	3.4957486136783733	4.400427123917918	SUMO3
Sensing of DNA Double Strand Breaks	0.2839963404542624	0.5208811384499906	3.4957486136783733	4.400427123917918	KPNA2
Synthesis of Dolichyl-phosphate	0.2839963404542624	0.5208811384499906	3.4957486136783733	4.400427123917918	MVD
Synthesis of GDP-mannose	0.2839963404542624	0.5208811384499906	3.4957486136783733	4.400427123917918	MPI
Uptake and Function of Diphtheria Toxin	0.2839963404542624	0.5208811384499906	3.4957486136783733	4.400427123917918	HSP90AA1
p75NTR Negatively Regulates Cell Cycle via SC1	0.2839963404542624	0.5208811384499906	3.4957486136783733	4.400427123917918	HDAC1
vRNA Synthesis	0.2839963404542624	0.5208811384499906	3.4957486136783733	4.400427123917918	PARP1
Interferon Gamma Signaling	0.28914195649045255	0.5290826010373083	1.3311681752060773	1.6517634072944634	GBP5;SOCS3;IFNG;IFNGR1;IRF2;IRF7;GBP2
SLC Transporter Disorders	0.28914195649045255	0.5290826010373083	1.3311681752060773	1.6517634072944634	RANBP2;NUP210;TPR;SLC40A1;NUP54;SLC3A2;NUP98
HDR Through Homologous Recombination (HRR) or Single Strand Annealing (SSA)	0.2923095408115706	0.5342560873971663	1.2960551248923342	1.5940725895469983	RNF168;HERC2;RPA3;UBC;H2AFX;NSD2;UBE2V2;RPA1
Negative Regulators of DDX58 IFIH1 Signaling	0.2940861628974207	0.5345192728961692	1.6393229166666667	2.0063386025096657	CYLD;UBE2D3;UBC
Translation of Structural Proteins 9683701	0.2940861628974207	0.5345192728961692	1.6393229166666667	2.0063386025096657	UBC;CANX;PARP8
S Phase	0.2950820961465082	0.5345192728961692	1.2499667154839569	1.5255864628629783	RBL2;FZR1;PSMD7;CDKN1B;CCNH;RPA3;UBC;CDC16;RPA1;SMC1A
Aberrant Regulation of Mitotic Exit in Cancer Due to RB1 Defects	0.295518	0.5345192728961692	1.9425429129406928	2.3680116282947807	FZR1;CDC16
Conversion From APC C Cdc20 to APC C Cdh1 in Late Anaphase	0.295518	0.5345192728961692	1.9425429129406928	2.3680116282947807	FZR1;CDC16
Diseases Associated With N-glycosylation of Proteins	0.295518	0.5345192728961692	1.9425429129406928	2.3680116282947807	CTSA;ALG13
Lagging Strand Synthesis	0.295518	0.5345192728961692	1.9425429129406928	2.3680116282947807	RPA3;RPA1
SUMOylation of Transcription Factors	0.295518	0.5345192728961692	1.9425429129406928	2.3680116282947807	CDKN2A;SUMO3
Signaling by PDGFR in Disease	0.295518	0.5345192728961692	1.9425429129406928	2.3680116282947807	PIK3R1;SOS1
Formation of TC-NER Pre-Incision Complex	0.2979019627058782	0.5375931970669297	1.4883757616390274	1.8024094001482418	CCNH;COPS2;UBC;GTF2H5
Gap Junction Trafficking and Regulation	0.2979019627058782	0.5375931970669297	1.4883757616390274	1.8024094001482418	TUBA1C;TUBA1A;TUBB4B;ACTG1
PPARA Activates Gene Expression	0.30030890934486804	0.5413145667869608	1.284096436953275	1.5446956372090108	CPT1A;MED30;MED10;NCOA3;MED9;GPS2;TBL1X;MED15
PI Metabolism	0.30296862236515965	0.5454824966895649	1.3455467466609528	1.606752402016432	INPP4B;ARF1;RAB14;PIK3CD;PIK3R1;RAB5A
rRNA Processing	0.30389801027660446	0.5465290677368488	1.182748759995951	1.4087284357996377	NOP56;MT-ND4L;MT-ND4;MT-ND5;RPL21;KRR1;MTERF4;DDX21;CSNK1D;MT-ND2;MT-ND3;MT-ATP8;EBNA1BP2;RPS29;NCL
DNA Replication Pre-Initiation	0.30835731009296113	0.5521709205363105	1.272355179704017	1.4969208694533969	FZR1;PSMD7;DBF4;RPA3;UBC;CDC16;H2AFX;RPA1
Cleavage of the Damaged Purine	0.30914537525567953	0.5521709205363105	1.5895622895622896	1.8660565444081756	MPG;H2AFX;TERF2IP
Depurination	0.30914537525567953	0.5521709205363105	1.5895622895622896	1.8660565444081756	MPG;H2AFX;TERF2IP
Recognition and Association of DNA Glycosylase With Site Containing an Affected Purine	0.30914537525567953	0.5521709205363105	1.5895622895622896	1.8660565444081756	MPG;H2AFX;TERF2IP
Signaling by High-Kinase Activity BRAF Mutants	0.30914537525567953	0.5521709205363105	1.5895622895622896	1.8660565444081756	RAP1B;TLN1;ACTG1
Striated Muscle Contraction	0.30914537525567953	0.5521709205363105	1.5895622895622896	1.8660565444081756	TPM4;VIM;TTN
Interleukin-1 Signaling	0.3152456567025712	0.5533097011916833	1.288925846214048	1.4879399687504928	PSMD7;UBC;PELI1;MAP3K8;TAB2;RELA;NFKBIB
PCNA-Dependent Long Patch Base Excision Repair	0.3158919695356276	0.5533097011916833	1.8402064365353716	2.1205710741950368	RPA3;RPA1
ZBP1(DAI) Mediated Induction of Type I IFNs	0.3158919695356276	0.5533097011916833	1.8402064365353716	2.1205710741950368	RELA;NFKBIB
Regulation of Lipid Metabolism by PPARalpha	0.3164506556367549	0.5533097011916833	1.2608254766394302	1.4506906079302644	CPT1A;MED30;MED10;NCOA3;MED9;GPS2;TBL1X;MED15
TP53 Regulates Metabolic Genes	0.3222000461760071	0.5533097011916833	1.3117688022284122	1.4856866057927267	PRDX2;SESN3;PRDX1;DDIT4;CYCS;TNRC6B
Deposition of New CENPA-containing Nucleosomes at the Centromere	0.3227217342383448	0.5533097011916833	1.4274744188685669	1.6144233648543904	RUVBL1;H2AFX;CENPK;CENPC
Formation of the Ternary Complex, and Subsequently, the 43S Complex	0.3227217342383448	0.5533097011916833	1.4274744188685669	1.6144233648543904	EIF2S3;EIF1AX;RPS29;EIF3B
Intraflagellar Transport	0.3227217342383448	0.5533097011916833	1.4274744188685669	1.6144233648543904	TUBA1C;TUBA1A;DYNLL1;TUBB4B
Nucleosome Assembly	0.3227217342383448	0.5533097011916833	1.4274744188685669	1.6144233648543904	RUVBL1;H2AFX;CENPK;CENPC
Oxygen-dependent Proline Hydroxylation of Hypoxia-inducible Factor Alpha	0.3227217342383448	0.5533097011916833	1.4274744188685669	1.6144233648543904	PSMD7;UBE2D3;UBC;ELOC
Activated NTRK2 Signals Through PI3K	0.32278	0.5533097011916833	2.912969808995687	3.2939448966416327	PIK3R1
Aryl Hydrocarbon Receptor Signalling	0.32278	0.5533097011916833	2.912969808995687	3.2939448966416327	PTGES3
Constitutive Signaling by NOTCH1 t(7;9)(NOTCH1 M1580 K2555) Translocation Mutant	0.32278	0.5533097011916833	2.912969808995687	3.2939448966416327	ADAM10
Erythropoietin Activates Phospholipase C Gamma (PLCG)	0.32278	0.5533097011916833	2.912969808995687	3.2939448966416327	PLCG1
Erythropoietin Activates STAT5	0.32278	0.5533097011916833	2.912969808995687	3.2939448966416327	STAT5B
IkBA Variant Leads to EDA-ID	0.32278	0.5533097011916833	2.912969808995687	3.2939448966416327	RELA
Loss of Function of TGFBR1 in Cancer	0.32278	0.5533097011916833	2.912969808995687	3.2939448966416327	FKBP1A
Mitochondrial Uncoupling	0.32278	0.5533097011916833	2.912969808995687	3.2939448966416327	UCP2
PP2A-mediated Dephosphorylation of Key Metabolic Factors	0.32278	0.5533097011916833	2.912969808995687	3.2939448966416327	PPP2CA
Phosphate Bond Hydrolysis by NUDT Proteins	0.32278	0.5533097011916833	2.912969808995687	3.2939448966416327	NUDT5
Post-transcriptional Silencing by Small RNAs	0.32278	0.5533097011916833	2.912969808995687	3.2939448966416327	TNRC6B
RHOT2 GTPase Cycle	0.32278	0.5533097011916833	2.912969808995687	3.2939448966416327	TRAK2
RSK Activation	0.32278	0.5533097011916833	2.912969808995687	3.2939448966416327	RPS6KA1
RUNX1 Regulates Transcription of Genes Involved in Differentiation of Myeloid Cells	0.32278	0.5533097011916833	2.912969808995687	3.2939448966416327	LGALS3
RUNX3 Regulates CDKN1A Transcription	0.32278	0.5533097011916833	2.912969808995687	3.2939448966416327	RUNX3
SMAC (DIABLO) Binds to IAPs	0.32278	0.5533097011916833	2.912969808995687	3.2939448966416327	CYCS
SMAC(DIABLO)-mediated Dissociation of IAP Caspase Complexes	0.32278	0.5533097011916833	2.912969808995687	3.2939448966416327	CYCS
SOS-mediated Signalling	0.32278	0.5533097011916833	2.912969808995687	3.2939448966416327	SOS1
Signaling by LTK in Cancer	0.32278	0.5533097011916833	2.912969808995687	3.2939448966416327	PIK3R1
Signaling by NOTCH1 t(7;9)(NOTCH1 M1580 K2555) Translocation Mutant	0.32278	0.5533097011916833	2.912969808995687	3.2939448966416327	ADAM10
TYSND1 Cleaves Peroxisomal Proteins	0.32278	0.5533097011916833	2.912969808995687	3.2939448966416327	ACAA1
Vitamin B2 (Riboflavin) Metabolism	0.32278	0.5533097011916833	2.912969808995687	3.2939448966416327	ACP5
vRNP Assembly	0.32278	0.5533097011916833	2.912969808995687	3.2939448966416327	HSP90AA1
Immunoregulatory Interactions Between a Lymphoid and a non-Lymphoid Cell	0.3230537700156757	0.5533097011916833	1.1722801348127525	1.3246021113510908	NPDC1;ITGB1;ITGA4;CD81;TRAC;KLRK1;CLEC2B;SELL;CD8A;KLRD1;HCST;CLEC2D;CD99;KLRG1
Activation of ATR in Response to Replication Stress	0.32422783861075594	0.5533097011916833	1.5427287581699347	1.73759	DBF4;RPA3;RPA1
Gap Junction Assembly	0.32422783861075594	0.5533097011916833	1.5427287581699347	1.73759	TUBA1C;TUBA1A;TUBB4B
Glutathione Conjugation	0.32422783861075594	0.5533097011916833	1.5427287581699347	1.73759	GSTM1;MGST3;AKR1A1
NOD1 2 Signaling Pathway	0.32422783861075594	0.5533097011916833	1.5427287581699347	1.73759	CYLD;UBC;TAB2
RUNX1 Interacts With Co-Factors Whose Precise Effect on RUNX1 Targets Is Not Known	0.32422783861075594	0.5533097011916833	1.5427287581699347	1.73759	SMARCC1;PCGF5;HIPK2
Regulation of Activated PAK-2p34 by Proteasome Mediated Degradation	0.32422783861075594	0.5533097011916833	1.5427287581699347	1.73759	PSMD7;UBC;PAK2
Nonsense Mediated Decay (NMD) Enhanced by the Exon Junction Complex (EJC)	0.32458486292836963	0.5533097011916833	1.2495016611295682	1.4059495874733081	PPP2CA;RPL21;RBM8A;RPS29;EIF4A3;ETF1;DCP1A;PNRC2
Nonsense-Mediated Decay (NMD)	0.32458486292836963	0.5533097011916833	1.2495016611295682	1.4059495874733081	PPP2CA;RPL21;RBM8A;RPS29;EIF4A3;ETF1;DCP1A;PNRC2
TCF Dependent Signaling in Response to WNT	0.32715972273325145	0.5570941048711548	1.186282422573549	1.3254413920892074	PPP2CA;PSMD7;XPO1;HDAC1;RYK;CUL3;RUVBL1;TCF7;UBC;H2AFX;LEF1;RUNX3
RHOB GTPase Cycle	0.32901512267751193	0.5596465250310875	1.3452262023690595	1.495422811377645	DIAPH1;TFRC;STOM;PIK3R1;ARHGAP5
Ub-specific Processing Proteases	0.33365280376781803	0.5669208895189115	1.1795549680546376	1.2947436256454443	CYLD;PSMD7;USP16;USP42;USP10;USP22;RUVBL1;UBC;USP12;MAT2B;TOMM20;DDB2
Autodegradation of Cdh1 by Cdh1 APC C	0.33518837779621224	0.5682999493953059	1.3988507877664504	1.529031455896469	FZR1;PSMD7;UBC;CDC16
NR1H2 and NR1H3-mediated Signaling	0.33518837779621224	0.5682999493953059	1.3988507877664504	1.529031455896469	MYLIP;GPS2;TBL1X;TNRC6B
JNK (c-Jun Kinases) Phosphorylation and Activation Mediated by Activated Human TAK1	0.33612748469287973	0.5692774012597855	1.7481036077705827	1.9058957817975097	UBC;TAB2
Fanconi Anemia Pathway	0.3393095682318746	0.5740474376336672	1.4985714285714287	1.6197195509262936	RPA3;UBC;RPA1
SARS-CoV-1 Infection	0.34507234693856365	0.5831685518767976	1.19	1.2661621493935775	FKBP1A;RPS29;UBC;RCAN3;CANX;KPNA2;CHMP6;CHMP7;RELA;PARP8
Signaling by ROBO Receptors	0.3501136351588202	0.5909509391783265	1.1545139712510082	1.211659532674449	RPL21;RBM8A;EIF4A3;CDC42;NELL2;PSMD7;RPS29;UBC;ETF1;EVL;ELOC;SOS1;PAK2
Signaling by NOTCH4	0.35073386398610534	0.5909509391783265	1.3049317420319553	1.3672129570583438	NCSTN;PSMD7;UBC;TACC3;ADAM10
Mitophagy	0.35436787679301174	0.5909509391783265	1.4568672839506174	1.5113828286141537	UBE2D3;UBC;TOMM20
NGF-stimulated Transcription	0.35436787679301174	0.5909509391783265	1.4568672839506174	1.5113828286141537	JUND;FOSB;CHD4
IKK Complex Recruitment Mediated by RIP1	0.35617952219202786	0.5909509391783265	1.6647724769833927	1.7185785883731404	UBE2D3;UBC
Telomere Extension By Telomerase	0.35617952219202786	0.5909509391783265	1.6647724769833927	1.7185785883731404	RUVBL1;TERF2IP
Activated NTRK3 Signals Through RAS	0.3594637878441413	0.5909509391783265	2.4966992342223397	2.554477438736883	SOS1
CREB1 Phosphorylation Through the Activation of CaMKII CaMKK CaMKIV Cascasde	0.3594637878441413	0.5909509391783265	2.4966992342223397	2.554477438736883	KPNA2
Cross-presentation of Particulate Exogenous Antigens (Phagosomes)	0.3594637878441413	0.5909509391783265	2.4966992342223397	2.554477438736883	NCF1
Fatty Acids Bound to GPR40 (FFAR1) Regulate Insulin Secretion	0.3594637878441413	0.5909509391783265	2.4966992342223397	2.554477438736883	GNAQ
Inactivation of CDC42 and RAC1	0.3594637878441413	0.5909509391783265	2.4966992342223397	2.554477438736883	CDC42
MECP2 Regulates Transcription of Neuronal Ligands	0.3594637878441413	0.5909509391783265	2.4966992342223397	2.554477438736883	HDAC1
Miro GTPase Cycle	0.3594637878441413	0.5909509391783265	2.4966992342223397	2.554477438736883	TRAK2
Noncanonical Activation of NOTCH3	0.3594637878441413	0.5909509391783265	2.4966992342223397	2.554477438736883	NCSTN
POLB-Dependent Long Patch Base Excision Repair	0.3594637878441413	0.5909509391783265	2.4966992342223397	2.554477438736883	PARP1
RUNX1 Regulates Transcription of Genes Involved in Differentiation of Keratinocytes	0.3594637878441413	0.5909509391783265	2.4966992342223397	2.554477438736883	SOCS3
RUNX3 Regulates YAP1-mediated Transcription	0.3594637878441413	0.5909509391783265	2.4966992342223397	2.554477438736883	RUNX3
Recycling of eIF2 GDP	0.3594637878441413	0.5909509391783265	2.4966992342223397	2.554477438736883	EIF2S3
SMAC, XIAP-regulated Apoptotic Response	0.3594637878441413	0.5909509391783265	2.4966992342223397	2.554477438736883	CYCS
Signaling by TGF-beta Receptor Complex in Cancer	0.3594637878441413	0.5909509391783265	2.4966992342223397	2.554477438736883	FKBP1A
Synthesis of Ketone Bodies	0.3594637878441413	0.5909509391783265	2.4966992342223397	2.554477438736883	ACAT1
Synthesis of PG	0.3594637878441413	0.5909509391783265	2.4966992342223397	2.554477438736883	CDS2
TRAIL Signaling	0.3594637878441413	0.5909509391783265	2.4966992342223397	2.554477438736883	TNFSF10
Transport of RCbl Within the Body	0.3594637878441413	0.5909509391783265	2.4966992342223397	2.554477438736883	ABCC1
Vitamin C (Ascorbate) Metabolism	0.3594637878441413	0.5909509391783265	2.4966992342223397	2.554477438736883	SLC2A3
rRNA Modification in the Mitochondrion	0.3594637878441413	0.5909509391783265	2.4966992342223397	2.554477438736883	MTERF4
Regulation of Cholesterol Biosynthesis by SREBP (SREBF)	0.36016609495916424	0.5914861601316819	1.3449062522278463	1.373404787531498	IDI1;PMVK;MVD;TBL1X
ABC-family Proteins Mediated Transport	0.36110783159575893	0.592413	1.2490383339965512	1.2722437959914674	ABCC1;PSMD7;EIF2S3;UBC;DERL2;RNF5
Cyclin E Associated Events During G1 S Transition	0.36162295922651183	0.5926388788993983	1.2856733602531922	1.30773	RBL2;CDKN1B;PSMD7;CCNH;UBC
MAP2K and MAPK Activation	0.3693813708320131	0.6034638420460567	1.4174174174174174	1.411642353366921	RAP1B;TLN1;ACTG1
Regulation of Apoptosis	0.3693813708320131	0.6034638420460567	1.4174174174174174	1.411642353366921	PSMD7;UBC;PAK2
Vpu Mediated Degradation of CD4	0.3693813708320131	0.6034638420460567	1.4174174174174174	1.411642353366921	CD4;PSMD7;UBC
Signaling by FGFR	0.37088883095914305	0.6052967407545266	1.2342782238243486	1.2242224459370157	PPP2CA;FGFBP2;UBC;PIK3R1;PLCG1;SOS1
Chemokine Receptors Bind Chemokines	0.3726509070301153	0.6060919469716298	1.3194607165964292	1.3024570950595311	CCL5;CCL4;CCR7;CCR4
APC C Cdc20 Mediated Degradation of Cyclin B	0.37600863461806844	0.6060919469716298	1.5890169035404929	1.554286033510661	CDC16;UBC
Assembly Of The HIV Virion	0.37600863461806844	0.6060919469716298	1.5890169035404929	1.554286033510661	UBC;FURIN
Cytosolic tRNA Aminoacylation	0.37600863461806844	0.6060919469716298	1.5890169035404929	1.554286033510661	AIMP1;PPA1
G-protein Activation	0.37600863461806844	0.6060919469716298	1.5890169035404929	1.554286033510661	GNG10;GNAQ
Glutamate Neurotransmitter Release Cycle	0.37600863461806844	0.6060919469716298	1.5890169035404929	1.554286033510661	ARL6IP5;SLC38A2
Interleukin-6 Family Signaling	0.37600863461806844	0.6060919469716298	1.5890169035404929	1.554286033510661	SOCS3;IL6R
Maturation of hRSV A Proteins	0.37600863461806844	0.6060919469716298	1.5890169035404929	1.554286033510661	XPO1;FURIN
Metal Ion SLC Transporters	0.37600863461806844	0.6060919469716298	1.5890169035404929	1.554286033510661	SLC40A1;SLC39A8
Other Interleukin Signaling	0.37600863461806844	0.6060919469716298	1.5890169035404929	1.554286033510661	CD4;IL16
RHO GTPases Activate NADPH Oxidases	0.37600863461806844	0.6060919469716298	1.5890169035404929	1.554286033510661	NCF1;RAC2
RUNX2 Regulates Osteoblast Differentiation	0.37600863461806844	0.6060919469716298	1.5890169035404929	1.554286033510661	YES1;MAF
Reproduction	0.3823289656217359	0.615648	1.175563806918116	1.1302738880627614	RPA3;H2AFX;LMNA;RPA1;TERF2IP;PRDM1;SMC1A;SYNE1
Plasma Lipoprotein Assembly, Remodeling, and Clearance	0.38341667953238917	0.6157122507881271	1.2488073151338457	1.197147834318243	MYLIP;NPC2;UBC;HDLBP;FURIN
Positive Epigenetic Regulation of rRNA Expression	0.38341667953238917	0.6157122507881271	1.2488073151338457	1.197147834318243	HDAC1;H2AFX;POLR1D;DDX21;CHD4
DAG and IP3 Signaling	0.38432993998239784	0.6157122507881271	1.380043859649123	1.3196722906776224	PRKX;PLCG1;KPNA2
Defective Pyroptosis	0.38432993998239784	0.6157122507881271	1.380043859649123	1.3196722906776224	DNMT1;DNMT3A;H2AFX
Signaling by RAF1 Mutants	0.38432993998239784	0.6157122507881271	1.380043859649123	1.3196722906776224	RAP1B;TLN1;ACTG1
Transcriptional Regulation of Granulopoiesis	0.38511631237539284	0.6161318228743146	1.2949576082106202	1.2356613442652504	CEBPB;H2AFX;LEF1;IL6R
Activation of NMDA Receptors and Postsynaptic Events	0.3904709792466239	0.6161318228743146	1.2057759421125092	1.1339136606226807	TUBA1C;TUBA1A;RPS6KA1;PRKX;KPNA2;TUBB4B
Activated NTRK2 Signals Through RAS	0.3941626453722892	0.6161318228743146	2.1844963031423292	2.033747816264805	SOS1
Autointegration Results in Viral DNA Circles	0.3941626453722892	0.6161318228743146	2.1844963031423292	2.033747816264805	BANF1
Axonal Growth Inhibition (RHOA Activation)	0.3941626453722892	0.6161318228743146	2.1844963031423292	2.033747816264805	ARHGDIA
CD163 Mediating an Anti-Inflammatory Response	0.3941626453722892	0.6161318228743146	2.1844963031423292	2.033747816264805	FURIN
CHL1 Interactions	0.3941626453722892	0.6161318228743146	2.1844963031423292	2.033747816264805	ITGB1
Cellular Response to Mitochondrial Stress	0.3941626453722892	0.6161318228743146	2.1844963031423292	2.033747816264805	EIF2S3
Displacement of DNA Glycosylase by APEX1	0.3941626453722892	0.6161318228743146	2.1844963031423292	2.033747816264805	MPG
EGFR Transactivation by Gastrin	0.3941626453722892	0.6161318228743146	2.1844963031423292	2.033747816264805	SOS1
EGFR Interacts With Phospholipase C-gamma	0.3941626453722892	0.6161318228743146	2.1844963031423292	2.033747816264805	PLCG1
Integration of Viral DNA Into Host Genomic DNA	0.3941626453722892	0.6161318228743146	2.1844963031423292	2.033747816264805	BANF1
MAPK1 (ERK2) Activation	0.3941626453722892	0.6161318228743146	2.1844963031423292	2.033747816264805	IL6R
Malate-aspartate Shuttle	0.3941626453722892	0.6161318228743146	2.1844963031423292	2.033747816264805	SLC25A11
Myoclonic Epilepsy of Lafora	0.3941626453722892	0.6161318228743146	2.1844963031423292	2.033747816264805	UBC
PI3K AKT Activation	0.3941626453722892	0.6161318228743146	2.1844963031423292	2.033747816264805	PIK3R1
PTK6 Regulates RTKs and Their Effectors AKT1 and DOK1	0.3941626453722892	0.6161318228743146	2.1844963031423292	2.033747816264805	UBC
RHO GTPases Activate Rhotekin and Rhophilins	0.3941626453722892	0.6161318228743146	2.1844963031423292	2.033747816264805	RHOC
Regulation of PTEN Localization	0.3941626453722892	0.6161318228743146	2.1844963031423292	2.033747816264805	UBC
Respiratory Syncytial Virus Genome Replication	0.3941626453722892	0.6161318228743146	2.1844963031423292	2.033747816264805	HSP90AA1
SHC-related Events Triggered by IGF1R	0.3941626453722892	0.6161318228743146	2.1844963031423292	2.033747816264805	SOS1
Synthesis of 5-Eicosatetraenoic Acids	0.3941626453722892	0.6161318228743146	2.1844963031423292	2.033747816264805	ALOX5AP
Regulation of mRNA Stability by Proteins That Bind AU-rich Elements	0.3943044162182738	0.6161318228743146	1.2311531526823278	1.1457505675874835	PSMD7;XPO1;MAPKAPK2;UBC;DCP1A
Phase II - Conjugation of Compounds	0.3953930033707938	0.6161318228743146	1.1768212038890478	1.091943049249577	GSTM1;UGP2;UXS1;MGST3;AKR1A1;MAT2B;COMT
Regulation of Endogenous Retroelements	0.3953930033707938	0.6161318228743146	1.1768212038890478	1.091943049249577	SMARCC1;HDAC1;BCL7B;DNMT3A;H2AFX;CHD4;RBM7
ADP Signalling Through P2Y Purinoceptor 1	0.3955801767244007	0.6161318228743146	1.5198487712665407	1.4095104708216535	GNG10;GNAQ
Inflammasomes	0.3955801767244007	0.6161318228743146	1.5198487712665407	1.4095104708216535	BCL2;RELA
Metabolism of Cofactors	0.3955801767244007	0.6161318228743146	1.5198487712665407	1.4095104708216535	GCHFR;HSP90AA1
Adherens Junctions Interactions	0.39755039545491133	0.6174736378606984	1.2713455219479315	1.1727317909360346	ADAM19;ZEB2;ACTG1;TNRC6B
GSK3B and BTRC CUL1-mediated-degradation of NFE2L2	0.39919474040038777	0.6174736378606984	1.3445868945868946	1.234742091782621	PSMD7;UBC;NFE2L2
RND3 GTPase Cycle	0.39919474040038777	0.6174736378606984	1.3445868945868946	1.234742091782621	PIK3R1;ARHGAP5;RBMX
Regulation of MITF-M-dependent Genes Involved in Pigmentation	0.39919474040038777	0.6174736378606984	1.3445868945868946	1.234742091782621	SMARCC1;LEF1;BCL7B
SCF-beta-TrCP Mediated Degradation of Emi1	0.39919474040038777	0.6174736378606984	1.3445868945868946	1.234742091782621	FZR1;PSMD7;UBC
Vif-mediated Degradation of APOBEC3G	0.39919474040038777	0.6174736378606984	1.3445868945868946	1.234742091782621	PSMD7;UBC;ELOC
tRNA Aminoacylation	0.39919474040038777	0.6174736378606984	1.3445868945868946	1.234742091782621	AIMP1;PPA1;WARS2
CDK-mediated Phosphorylation and Removal of Cdc6	0.40994174349702844	0.6328500858312042	1.248576724480339	1.1134060809910187	FZR1;PSMD7;UBC;CDC16
DNA Damage Telomere Stress Induced Senescence	0.40994174349702844	0.6328500858312042	1.248576724480339	1.1134060809910187	CDKN1B;H2AFX;TERF2IP;ASF1A
Assembly and Cell Surface Presentation of NMDA Receptors	0.41395817296505233	0.6342205989545517	1.3109027777777778	1.1562035889683016	TUBA1C;TUBA1A;TUBB4B
Base-Excision Repair, AP Site Formation	0.41395817296505233	0.6342205989545517	1.3109027777777778	1.1562035889683016	MPG;H2AFX;TERF2IP
Hh Mutants Are Degraded by ERAD	0.41395817296505233	0.6342205989545517	1.3109027777777778	1.1562035889683016	PSMD7;UBC;DERL2
Signaling by FGFR2 in Disease	0.41395817296505233	0.6342205989545517	1.3109027777777778	1.1562035889683016	PIK3R1;PLCG1;SOS1
APC-Cdc20 Mediated Degradation of Nek2A	0.41486390192713707	0.6342205989545517	1.4564446500154178	1.2813869353251963	UBC;CDC16
Glucuronidation	0.41486390192713707	0.6342205989545517	1.4564446500154178	1.2813869353251963	UGP2;UXS1
HDMs Demethylate Histones	0.41486390192713707	0.6342205989545517	1.4564446500154178	1.2813869353251963	KDM5B;ARID5B
Polymerase Switching on the C-strand of the Telomere	0.41486390192713707	0.6342205989545517	1.4564446500154178	1.2813869353251963	STN1;TERF2IP
TNFR1-induced Proapoptotic Signaling	0.41486390192713707	0.6342205989545517	1.4564446500154178	1.2813869353251963	CYLD;TRADD
Influenza Viral RNA Transcription and Replication	0.4172315110179874	0.6342205989545517	1.1239225857940942	0.9824364996881487	RANBP2;HSP90AA1;NUP210;RPL21;PARP1;RPS29;TPR;NUP54;NUP98
Antigen processing-Cross Presentation	0.4198034653629145	0.6342205989545517	1.1653977096874033	1.0115286381397472	PSMD7;NCF1;UBC;LNPEP;CALR;TAPBP
APC C Cdh1 Mediated Degradation of Cdc20 and Other APC C Cdh1 Targets in Late Mitosis Early G1	0.42227945214970497	0.6342205989545517	1.2266068321870478	1.0574430003562079	FZR1;PSMD7;UBC;CDC16
Signaling by MET	0.42683492231297815	0.6342205989545517	1.1810535024820739	1.0054992760770596	ITGB1;RAP1B;UBC;PIK3R1;SOS1
Acetylcholine Regulates Insulin Secretion	0.4269834488055331	0.6342205989545517	1.9416718011912097	1.6523821740622437	GNAQ
Activation of the AP-1 Family of Transcription Factors	0.4269834488055331	0.6342205989545517	1.9416718011912097	1.6523821740622437	JUN
Alpha-defensins	0.4269834488055331	0.6342205989545517	1.9416718011912097	1.6523821740622437	CD4
CaMK IV-mediated Phosphorylation of CREB	0.4269834488055331	0.6342205989545517	1.9416718011912097	1.6523821740622437	KPNA2
Cohesin Loading Onto Chromatin	0.4269834488055331	0.6342205989545517	1.9416718011912097	1.6523821740622437	SMC1A
FGFR2b Ligand Binding and Activation	0.4269834488055331	0.6342205989545517	1.9416718011912097	1.6523821740622437	FGFBP2
Formation of the Posterior Neural Plate	0.4269834488055331	0.6342205989545517	1.9416718011912097	1.6523821740622437	ZEB2
HuR (ELAVL1) Binds and Stabilizes mRNA	0.4269834488055331	0.6342205989545517	1.9416718011912097	1.6523821740622437	XPO1
InlA-mediated Entry of Listeria Monocytogenes Into Host Cells	0.4269834488055331	0.6342205989545517	1.9416718011912097	1.6523821740622437	UBC
Ketone Body Metabolism	0.4269834488055331	0.6342205989545517	1.9416718011912097	1.6523821740622437	ACAT1
MAPK3 (ERK1) Activation	0.4269834488055331	0.6342205989545517	1.9416718011912097	1.6523821740622437	IL6R
MASTL Facilitates Mitotic Progression	0.4269834488055331	0.6342205989545517	1.9416718011912097	1.6523821740622437	PPP2CA
Neurotransmitter Clearance	0.4269834488055331	0.6342205989545517	1.9416718011912097	1.6523821740622437	COMT
PI3K Events in ERBB4 Signaling	0.4269834488055331	0.6342205989545517	1.9416718011912097	1.6523821740622437	PIK3R1
Reactions Specific to the Complex N-glycan Synthesis Pathway	0.4269834488055331	0.6342205989545517	1.9416718011912097	1.6523821740622437	FUT8
Regulation of CDH11 Gene Transcription	0.4269834488055331	0.6342205989545517	1.9416718011912097	1.6523821740622437	ZEB2
Regulation of NPAS4 mRNA Translation	0.4269834488055331	0.6342205989545517	1.9416718011912097	1.6523821740622437	TNRC6B
Regulation of Commissural Axon Pathfinding by SLIT and ROBO	0.4269834488055331	0.6342205989545517	1.9416718011912097	1.6523821740622437	NELL2
Removal of Aminoterminal Propeptides From Gamma-Carboxylated Proteins	0.4269834488055331	0.6342205989545517	1.9416718011912097	1.6523821740622437	FURIN
Role of Second Messengers in Netrin-1 Signaling	0.4269834488055331	0.6342205989545517	1.9416718011912097	1.6523821740622437	PLCG1
SLBP Independent Processing of Histone Pre-mRNAs	0.4269834488055331	0.6342205989545517	1.9416718011912097	1.6523821740622437	SNRPB
STAT5 Activation Downstream of FLT3 ITD Mutants	0.4269834488055331	0.6342205989545517	1.9416718011912097	1.6523821740622437	STAT5B
Signal Attenuation	0.4269834488055331	0.6342205989545517	1.9416718011912097	1.6523821740622437	SOS1
Zinc Influx Into Cells by the SLC39 Gene Family	0.4269834488055331	0.6342205989545517	1.9416718011912097	1.6523821740622437	SLC39A8
p75NTR Regulates Axonogenesis	0.4269834488055331	0.6342205989545517	1.9416718011912097	1.6523821740622437	ARHGDIA
Degradation of DVL	0.4286038570004964	0.6342205989545517	1.2788617886178861	1.0834800941038303	PSMD7;CUL3;UBC
NR1H3 & NR1H2 Regulate Gene Expression Linked to Cholesterol Transport and Efflux	0.4286038570004964	0.6342205989545517	1.2788617886178861	1.0834800941038303	GPS2;TBL1X;TNRC6B
Negative Regulation of NOTCH4 Signaling	0.4286038570004964	0.6342205989545517	1.2788617886178861	1.0834800941038303	PSMD7;UBC;TACC3
SUMOylation of Transcription Cofactors	0.4286038570004964	0.6342205989545517	1.2788617886178861	1.0834800941038303	DDX17;SUMO3;HIPK2
TP53 Regulates Transcription of Cell Death Genes	0.4286038570004964	0.6342205989545517	1.2788617886178861	1.0834800941038303	PMAIP1;RABGGTB;NDRG1
Uptake and Actions of Bacterial Toxins	0.4286038570004964	0.6342205989545517	1.2788617886178861	1.0834800941038303	HSP90AA1;FURIN;ANTXR2
Cell Recruitment (Pro-Inflammatory Response)	0.4338335881579654	0.6382117976717344	1.398112858464385	1.1675560171150385	GSDMD;RELA
G0 and Early G1	0.4338335881579654	0.6382117976717344	1.398112858464385	1.1675560171150385	RBL2;HDAC1
Postmitotic Nuclear Pore Complex (NPC) Reformation	0.4338335881579654	0.6382117976717344	1.398112858464385	1.1675560171150385	NUP54;NUP98
Purinergic Signaling in Leishmaniasis Infection	0.4338335881579654	0.6382117976717344	1.398112858464385	1.1675560171150385	GSDMD;RELA
RNA Polymerase III Transcription Initiation From Type 2 Promoter	0.4338335881579654	0.6382117976717344	1.398112858464385	1.1675560171150385	GTF3C6;POLR1D
Syndecan Interactions	0.4338335881579654	0.6382117976717344	1.398112858464385	1.1675560171150385	ITGB1;ITGA6
Cellular Response to Hypoxia	0.4345531284783975	0.6382117976717344	1.2053945223866287	1.0046204750416898	PSMD7;UBE2D3;UBC;ELOC
Kinesins	0.4345531284783975	0.6382117976717344	1.2053945223866287	1.0046204750416898	TUBA1C;TUBA1A;KIF20B;TUBB4B
PKR-mediated Signaling	0.43760895808053907	0.6420991254078938	1.1652442795299938	0.9629923139038956	PPP2CA;TUBA1C;TUBA1A;EIF2S3;TUBB4B
L13a-mediated Translational Silencing of Ceruloplasmin Expression	0.44013438388628534	0.644569	1.1225401589304593	0.9212408478597128	EIF4A1;EIF2S3;RPL21;EIF1AX;RPS29;EIF4H;EIF3B
Beta-catenin Independent WNT Signaling	0.440524	0.644569	1.1098412698412699	0.9098369141541639	GNG10;PSMD7;RYK;TCF7;UBC;LEF1;RAC2;TNRC6B
Gene Silencing by RNA	0.440524	0.644569	1.1098412698412699	0.9098369141541639	RANBP2;HSP90AA1;NUP210;TPR;H2AFX;NUP54;NUP98;TNRC6B
ERCC6 (CSB) and EHMT2 (G9a) Positively Regulate rRNA Expression	0.44311660038362316	0.6447572405952626	1.248346560846561	1.0160571505473281	HDAC1;H2AFX;CHD4
Paradoxical Activation of RAF Signaling by Kinase Inactive BRAF	0.44311660038362316	0.6447572405952626	1.248346560846561	1.0160571505473281	RAP1B;TLN1;ACTG1
Signaling by RAS Mutants	0.44311660038362316	0.6447572405952626	1.248346560846561	1.0160571505473281	RAP1B;TLN1;ACTG1
Signaling by Moderate Kinase Activity BRAF Mutants	0.44311660038362316	0.6447572405952626	1.248346560846561	1.0160571505473281	RAP1B;TLN1;ACTG1
Signaling Downstream of RAS Mutants	0.44311660038362316	0.6447572405952626	1.248346560846561	1.0160571505473281	RAP1B;TLN1;ACTG1
Somitogenesis	0.44311660038362316	0.6447572405952626	1.248346560846561	1.0160571505473281	LFNG;PSMD7;LEF1
Ca2+ Pathway	0.4467528919553115	0.6478410626151738	1.1849012739353764	0.9547337887064867	GNG10;LEF1;TCF7;TNRC6B
NCAM Signaling for Neurite Out-Growth	0.4467528919553115	0.6478410626151738	1.1849012739353764	0.9547337887064867	RPS6KA5;SOS1;SPTAN1;SPTBN1
GTP Hydrolysis and Joining of the 60S Ribosomal Subunit	0.4490323656108125	0.6478410626151738	1.1122761067928355	0.8905553325504989	EIF4A1;EIF2S3;RPL21;EIF1AX;RPS29;EIF4H;EIF3B
BMAL1 CLOCK,NPAS2 Activates Circadian Gene Expression	0.4524666915498223	0.6478410626151738	1.3442681278018929	1.0660599129255368	DBP;TBL1X
Caspase Activation via Extrinsic Apoptotic Signalling Pathway	0.4524666915498223	0.6478410626151738	1.3442681278018929	1.0660599129255368	TRADD;TNFSF10
RNA Polymerase III Transcription Initiation From Type 1 Promoter	0.4524666915498223	0.6478410626151738	1.3442681278018929	1.0660599129255368	GTF3C6;POLR1D
Regulation of PTEN mRNA Translation	0.4524666915498223	0.6478410626151738	1.3442681278018929	1.0660599129255368	VAPA;TNRC6B
Early SARS-CoV-2 Infection Events	0.45748236673047576	0.6478410626151738	1.219250645994832	0.953475	FURIN;CHMP6;CHMP7
Hh Mutants Abrogate Ligand Secretion	0.45748236673047576	0.6478410626151738	1.219250645994832	0.953475	PSMD7;UBC;DERL2
NIK-->noncanonical NF-kB Signaling	0.45748236673047576	0.6478410626151738	1.219250645994832	0.953475	PSMD7;UBC;RELB
PKMTs Methylate Histone Lysines	0.45748236673047576	0.6478410626151738	1.219250645994832	0.953475	SETD1B;NSD2;RELA
APOBEC3G Mediated Resistance to HIV-1 Infection	0.4580277576451229	0.6478410626151738	1.7474121996303142	1.3644239878687012	BANF1
Activated NTRK2 Signals Through FRS2 and FRS3	0.4580277576451229	0.6478410626151738	1.7474121996303142	1.3644239878687012	SOS1
Assembly and Release of Respiratory Syncytial Virus (RSV) Virions	0.4580277576451229	0.6478410626151738	1.7474121996303142	1.3644239878687012	HSP90AA1
Beta-oxidation of Very Long Chain Fatty Acids	0.4580277576451229	0.6478410626151738	1.7474121996303142	1.3644239878687012	ACAA1
CLEC7A (Dectin-1) Induces NFAT Activation	0.4580277576451229	0.6478410626151738	1.7474121996303142	1.3644239878687012	NFATC3
Condensation of Prometaphase Chromosomes	0.4580277576451229	0.6478410626151738	1.7474121996303142	1.3644239878687012	SMC4
Establishment of Sister Chromatid Cohesion	0.4580277576451229	0.6478410626151738	1.7474121996303142	1.3644239878687012	SMC1A
Formation of Annular Gap Junctions	0.4580277576451229	0.6478410626151738	1.7474121996303142	1.3644239878687012	ACTG1
Formation of the Anterior Neural Plate	0.4580277576451229	0.6478410626151738	1.7474121996303142	1.3644239878687012	ZEB2
Free Fatty Acids Regulate Insulin Secretion	0.4580277576451229	0.6478410626151738	1.7474121996303142	1.3644239878687012	GNAQ
Gamma-carboxylation, Transport, and Amino-Terminal Cleavage of Proteins	0.4580277576451229	0.6478410626151738	1.7474121996303142	1.3644239878687012	FURIN
MET Activates RAP1 and RAC1	0.4580277576451229	0.6478410626151738	1.7474121996303142	1.3644239878687012	RAP1B
MET Activates RAS Signaling	0.4580277576451229	0.6478410626151738	1.7474121996303142	1.3644239878687012	SOS1
Metallothioneins Bind Metals	0.4580277576451229	0.6478410626151738	1.7474121996303142	1.3644239878687012	MT1F
Modulation by Mtb of Host Immune System	0.4580277576451229	0.6478410626151738	1.7474121996303142	1.3644239878687012	UBC
Pyrimidine Salvage	0.4580277576451229	0.6478410626151738	1.7474121996303142	1.3644239878687012	UPP1
RHO GTPases Activate KTN1	0.4580277576451229	0.6478410626151738	1.7474121996303142	1.3644239878687012	CDC42
Regulation of CDH11 Function	0.4580277576451229	0.6478410626151738	1.7474121996303142	1.3644239878687012	ADAM19
Regulation of CDH11 mRNA Translation by microRNAs	0.4580277576451229	0.6478410626151738	1.7474121996303142	1.3644239878687012	TNRC6B
SLBP Dependent Processing of Replication-Dependent Histone Pre-mRNAs	0.4580277576451229	0.6478410626151738	1.7474121996303142	1.3644239878687012	SNRPB
Collagen Degradation	0.4588693736027067	0.6484472696275873	1.1650911337658325	0.9075939910471089	PHYKPL;ADAM10;FURIN;CTSB
Developmental Biology	0.46910475439149146	0.6617967261923925	1.015206768813872	0.7684396255917123	ITGB1;EIF4A1;KDM5B;ARPC1B;EIF4A3;PIK3CD;CHD4;MED15;ACTG1;LFNG;TUBA1C;PSMD7;TUBA1A;RPS6KA5;XPO1;MED10;BCL7B;RPS6KA1;CAPN1;ELOC;KPNA2;SPTAN1;IL6R;HSP90AA1;SMARCC1;ATP6V0E1;RPL21;NCOA3;H2AFX;ADAM10;MED9;ANK3;RHOC;TIAM1;ZEB2;ETF1;PRKCQ;EVL;SOS1;EZR;TLN1;ATP6V0C;CEBPB;RBM8A;HDAC1;TCF7;LEF1;FURIN;PIK3R1;RELA;CDC42;NCSTN;ABLIM1;MED30;UBC;PLCG1;TBL1X;PAIP2;PAK2;SPTBN1;JUN;YES1;CDKN2A;ARPC5;KRT10;TUBB4B;E…
Acyl Chain Remodelling of PE	0.4707440253858573	0.6617967261923925	1.2944118957069928	0.9752627383960216	PLAAT3;PLAAT4
G1 S-Specific Transcription	0.4707440253858573	0.6617967261923925	1.2944118957069928	0.9752627383960216	RBL2;HDAC1
Negative Regulation of FGFR3 Signaling	0.4707440253858573	0.6617967261923925	1.2944118957069928	0.9752627383960216	PPP2CA;UBC
TRAF6 Mediated IRF7 Activation	0.4707440253858573	0.6617967261923925	1.2944118957069928	0.9752627383960216	IRF7;TANK
ABC Transporter Disorders	0.4708937133994718	0.6617967261923925	1.1459305063887328	0.8630264740877583	PSMD7;UBC;DERL2;RNF5
Heme Signaling	0.47168823987852687	0.6617967261923925	1.1914772727272727	0.8953201316454487	XPO1;TBL1X;NFE2L2
Inhibition of DNA Recombination at Telomere	0.47168823987852687	0.6617967261923925	1.1914772727272727	0.8953201316454487	ATRX;H2AFX;TERF2IP
GPCR Downstream Signalling	0.474215	0.6647473996904981	1.0230746891674538	0.7633110070282484	ITGB1;PTGER4;DGKE;DGKA;GPR65;PTGER2;PDE3B;PRKX;PIK3R1;RASGRP2;RASGRP1;FGD3;CDC42;PPP2CA;GNA13;GNG10;PPP3CC;CCL5;CCL4;RPS6KA1;PDE4B;CCR7;KPNA2;S1PR5;CCR4;S1PR4;F2R;ARHGEF18;RHOC;TIAM1;GNAQ;RGS10;PRKCQ;SOS1;ARHGEF6
Fatty Acid Metabolism	0.48431228709572516	0.671155	1.0527290897045778	0.7632552862550177	CBR1;CPT1A;ABCC1;ACAA2;PTGES3;MAPKAPK2;ALOX5AP;PPT1;THEM4;ACAA1
Activation of the TFAP2 (AP-2) Family of Transcription Factors	0.4873916440995324	0.671155	1.5884725256259453	1.1416150015978292	CITED4
Binding and Entry of HIV Virion	0.4873916440995324	0.671155	1.5884725256259453	1.1416150015978292	CD4
CREB1 Phosphorylation Through the Activation of Adenylate Cyclase	0.4873916440995324	0.671155	1.5884725256259453	1.1416150015978292	PRKX
Defective RIPK1-mediated Regulated Necrosis	0.4873916440995324	0.671155	1.5884725256259453	1.1416150015978292	TRADD
Endosomal Vacuolar Pathway	0.4873916440995324	0.671155	1.5884725256259453	1.1416150015978292	LNPEP
Ethanol Oxidation	0.4873916440995324	0.671155	1.5884725256259453	1.1416150015978292	ACSS1
Gap Junction Degradation	0.4873916440995324	0.671155	1.5884725256259453	1.1416150015978292	ACTG1
HDR Through MMEJ (alt-NHEJ)	0.4873916440995324	0.671155	1.5884725256259453	1.1416150015978292	PARP1
Josephin Domain DUBs	0.4873916440995324	0.671155	1.5884725256259453	1.1416150015978292	UBC
Killing Mechanisms	0.4873916440995324	0.671155	1.5884725256259453	1.1416150015978292	JUN
Lysine Catabolism	0.4873916440995324	0.671155	1.5884725256259453	1.1416150015978292	PHYKPL
Maturation of Nucleoprotein 9683610	0.4873916440995324	0.671155	1.5884725256259453	1.1416150015978292	PARP8
NOTCH2 Intracellular Domain Regulates Transcription	0.4873916440995324	0.671155	1.5884725256259453	1.1416150015978292	GZMB
Organic Anion Transporters	0.4873916440995324	0.671155	1.5884725256259453	1.1416150015978292	SLC25A11
Reduction of Cytosolic Ca++ Levels	0.4873916440995324	0.671155	1.5884725256259453	1.1416150015978292	ATP2B4
Regulation of Glycolysis by Fructose 2,6-Bisphosphate Metabolism	0.4873916440995324	0.671155	1.5884725256259453	1.1416150015978292	PPP2CA
Specification of Primordial Germ Cells	0.4873916440995324	0.671155	1.5884725256259453	1.1416150015978292	PRDM1
WNT5 FZD7-mediated Leishmania Damping	0.4873916440995324	0.671155	1.5884725256259453	1.1416150015978292	JUN
Insulin Receptor Recycling	0.4886494633531366	0.671155	1.2481168230474429	0.8937888013854771	ATP6V0E1;ATP6V0C
Laminin Interactions	0.4886494633531366	0.671155	1.2481168230474429	0.8937888013854771	ITGB1;ITGA6
Paracetamol ADME	0.4886494633531366	0.671155	1.2481168230474429	0.8937888013854771	ABCC1;GSTM1
Surfactant Metabolism	0.4886494633531366	0.671155	1.2481168230474429	0.8937888013854771	CCDC59;CTSH
Signaling by WNT	0.489045	0.671155	1.031744000663999	0.7380064079212492	RYK;HDAC1;CUL3;TCF7;H2AFX;LEF1;RUNX3;PPP2CA;GNG10;PSMD7;XPO1;RUVBL1;UBC;RAC2;VPS35;TNRC6B
Interleukin-1 Family Signaling	0.48982016557378716	0.6716311440618742	1.0590556730091614	0.755866	GSDMD;PSMD7;UBC;PELI1;MAP3K8;TAB2;RELA;NFKBIB
PLC Beta Mediated Events	0.49957401694963777	0.683215	1.1395531400966183	0.7908493206067677	GNAQ;PRKX;KPNA2
Signaling by TGFBR3	0.49957401694963777	0.683215	1.1395531400966183	0.7908493206067677	NCSTN;TIMP1;TNRC6B
XBP1(S) Activates Chaperone Genes	0.49957401694963777	0.683215	1.1395531400966183	0.7908493206067677	TSPYL2;LMNA;TLN1
Cargo Recognition for Clathrin-Mediated Endocytosis	0.5061178366637779	0.6858055430256363	1.058946006021215	0.7211271486174334	CD4;NECAP1;TFRC;COPS2;UBC;M6PR
EGFR Downregulation	0.5061696648275695	0.6858055430256363	1.205014514019586	0.8204743310505757	CDC42;UBC
Negative Regulation of FGFR4 Signaling	0.5061696648275695	0.6858055430256363	1.205014514019586	0.8204743310505757	PPP2CA;UBC
RNA Polymerase I Promoter Opening	0.5061696648275695	0.6858055430256363	1.205014514019586	0.8204743310505757	H2AFX;UBTF
RUNX2 Regulates Bone Development	0.5061696648275695	0.6858055430256363	1.205014514019586	0.8204743310505757	YES1;MAF
Transcriptional Regulation of Brown and Beige Adipocyte Differentiation	0.5061696648275695	0.6858055430256363	1.205014514019586	0.8204743310505757	HDAC1;CHD4
Transcriptional Regulation of Brown and Beige Adipocyte Differentiation by EBF2	0.5061696648275695	0.6858055430256363	1.205014514019586	0.8204743310505757	HDAC1;CHD4
Regulation of APC C Activators Between G1 S and Early Anaphase	0.5063328156485832	0.6858055430256363	1.0920412418906396	0.7432007751473958	FZR1;PSMD7;UBC;CDC16
Cap-dependent Translation Initiation	0.5103580146317162	0.6858055430256363	1.0453404505449115	0.7031407381335044	EIF4A1;EIF2S3;RPL21;EIF1AX;RPS29;EIF4H;EIF3B
Eukaryotic Translation Initiation	0.5103580146317162	0.6858055430256363	1.0453404505449115	0.7031407381335044	EIF4A1;EIF2S3;RPL21;EIF1AX;RPS29;EIF4H;EIF3B
SCF(Skp2)-mediated Degradation of P27 P21	0.5132333457375229	0.6858055430256363	1.1152482269503545	0.7438980830541138	CDKN1B;PSMD7;UBC
DNA Replication	0.5140321868343727	0.6858055430256363	1.035355727820844	0.6889975499965457	FZR1;PSMD7;DBF4;RPA3;UBC;CDC16;H2AFX;RPA1
Advanced Glycosylation Endproduct Receptor Signaling	0.5151659894323972	0.6858055430256363	1.456022797288971	0.9657305923671278	LGALS3
Apoptosis Induced DNA Fragmentation	0.5151659894323972	0.6858055430256363	1.456022797288971	0.9657305923671278	HMGB2
Diseases of Branched-Chain Amino Acid Catabolism	0.5151659894323972	0.6858055430256363	1.456022797288971	0.9657305923671278	ACAT1
Dissolution of Fibrin Clot	0.5151659894323972	0.6858055430256363	1.456022797288971	0.9657305923671278	ANXA2
Downregulation of ERBB2 ERBB3 Signaling	0.5151659894323972	0.6858055430256363	1.456022797288971	0.9657305923671278	UBC
GRB2 Events in EGFR Signaling	0.5151659894323972	0.6858055430256363	1.456022797288971	0.9657305923671278	SOS1
Inhibition of Replication Initiation of Damaged DNA by RB1 E2F1	0.5151659894323972	0.6858055430256363	1.456022797288971	0.9657305923671278	PPP2CA
Mitochondrial Iron-Sulfur Cluster Biogenesis	0.5151659894323972	0.6858055430256363	1.456022797288971	0.9657305923671278	ISCA1
Mitotic Telophase Cytokinesis	0.5151659894323972	0.6858055430256363	1.456022797288971	0.9657305923671278	SMC1A
Nephron Development	0.5151659894323972	0.6858055430256363	1.456022797288971	0.9657305923671278	LFNG
Passive Transport by Aquaporins	0.5151659894323972	0.6858055430256363	1.456022797288971	0.9657305923671278	AQP3
Phospholipase C-mediated Cascade; FGFR3	0.5151659894323972	0.6858055430256363	1.456022797288971	0.9657305923671278	PLCG1
Synthesis of PE	0.5151659894323972	0.6858055430256363	1.456022797288971	0.9657305923671278	LPIN1
Synthesis, Secretion, and Inactivation of Glucose-dependent Insulinotropic Polypeptide (GIP)	0.5151659894323972	0.6858055430256363	1.456022797288971	0.9657305923671278	DPP4
The Activation of Arylsulfatases	0.5151659894323972	0.6858055430256363	1.456022797288971	0.9657305923671278	ARSA
Trafficking and Processing of Endosomal TLR	0.5151659894323972	0.6858055430256363	1.456022797288971	0.9657305923671278	CTSB
Alpha-Linolenic (Omega3) and Linoleic (Omega6) Acid Metabolism	0.5151659894323972	0.6858055430256363	1.456022797288971	0.9657305923671278	ACAA1
Alpha-Linolenic Acid (ALA) Metabolism	0.5151659894323972	0.6858055430256363	1.456022797288971	0.9657305923671278	ACAA1
p75NTR Recruits Signalling Complexes	0.5151659894323972	0.6858055430256363	1.456022797288971	0.9657305923671278	UBC
Transcriptional Regulation by RUNX2	0.5154462043122617	0.6858055430256363	1.0483008356545962	0.6947323799984442	LGALS3;PSMD7;MAF;YES1;UBC;WWP1
COPII-mediated Vesicle Transport	0.5179099878302424	0.6885	1.0751835745348257	0.7074211405929217	TRAPPC6A;TRAPPC1;CSNK1D;CD59
DNA Strand Elongation	0.5232938211434615	0.6944812334701898	1.1647856922602529	0.7543293934279987	RPA3;RPA1
Packaging Of Telomere Ends	0.5232938211434615	0.6944812334701898	1.1647856922602529	0.7543293934279987	H2AFX;TERF2IP
G Alpha (Q) Signalling Events	0.5254659154886263	0.6967749048286683	1.0127335958538004	0.6516636381862695	GNG10;DGKE;DGKA;GPR65;GNAQ;RPS6KA1;F2R;PRKCQ;PIK3R1;RASGRP2;SOS1;RASGRP1
Pre-NOTCH Expression and Processing	0.531721	0.699059	1.039899726124216	0.6568385990024046	LFNG;JUN;H2AFX;FURIN;TNRC6B
Synthesis of DNA	0.5338945328315935	0.699059	1.0276366814135125	0.6449005554606679	FZR1;PSMD7;RPA3;UBC;CDC16;RPA1
Metabolism of Water-Soluble Vitamins and Cofactors	0.5359284121831425	0.699059	1.0190442998760842	0.6356336574839234	ABCC1;MTHFD2;SHMT2;ACP5;MTHFS;SLC2A3;PARP8
Hedgehog Ligand Biogenesis	0.5399407287356319	0.699059	1.0696145124716554	0.6591990461562189	PSMD7;UBC;DERL2
Proteasome Assembly	0.5399407287356319	0.699059	1.0696145124716554	0.6591990461562189	PSMD7;PSME4;POMP
Signaling by GPCR	0.539978	0.699059	0.9934131736526947	0.6121672954254017	ITGB1;PTGER4;DGKE;DGKA;GPR65;PTGER2;PDE3B;PRKX;PIK3R1;RASGRP2;RASGRP1;FGD3;CDC42;PPP2CA;GNA13;GNG10;PPP3CC;ADGRE5;CCL5;CCL4;RPS6KA1;PDE4B;S1PR1;CCR7;KPNA2;S1PR5;CCR4;S1PR4;CD55;F2R;ARHGEF18;RHOC;TIAM1;GNAQ;RGS10;PRKCQ;SOS1;ARHGEF6
Activation of Matrix Metalloproteinases	0.5400134205186178	0.699059	1.1271522783563606	0.6945075983873024	FURIN;TIMP1
Amino Acid Transport Across the Plasma Membrane	0.5400134205186178	0.699059	1.1271522783563606	0.6945075983873024	SLC3A2;SLC38A2
Negative Regulation of FGFR1 Signaling	0.5400134205186178	0.699059	1.1271522783563606	0.6945075983873024	PPP2CA;UBC
APC Truncation Mutants Have Impaired AXIN Binding	0.5414367642868712	0.699059	1.3439499502346082	0.8245522665274275	PPP2CA
AXIN Missense Mutants Destabilize the Destruction Complex	0.5414367642868712	0.699059	1.3439499502346082	0.8245522665274275	PPP2CA
Carnitine Shuttle	0.5414367642868712	0.699059	1.3439499502346082	0.8245522665274275	CPT1A
Erythropoietin Activates RAS	0.5414367642868712	0.699059	1.3439499502346082	0.8245522665274275	SOS1
Glutamate and Glutamine Metabolism	0.5414367642868712	0.699059	1.3439499502346082	0.8245522665274275	PYCR2
Golgi Cisternae Pericentriolar Stack Reorganization	0.5414367642868712	0.699059	1.3439499502346082	0.8245522665274275	RAB2A
Heme Biosynthesis	0.5414367642868712	0.699059	1.3439499502346082	0.8245522665274275	UROD
Physiological Factors	0.5414367642868712	0.699059	1.3439499502346082	0.8245522665274275	HIPK2
RUNX3 Regulates NOTCH Signaling	0.5414367642868712	0.699059	1.3439499502346082	0.8245522665274275	RUNX3
Regulation of NPAS4 Gene Expression	0.5414367642868712	0.699059	1.3439499502346082	0.8245522665274275	TNRC6B
Regulation of TP53 Activity Through Association With Co-factors	0.5414367642868712	0.699059	1.3439499502346082	0.8245522665274275	PHF20
Response to Metal Ions	0.5414367642868712	0.699059	1.3439499502346082	0.8245522665274275	MT1F
SEMA3A-Plexin Repulsion Signaling by Inhibiting Integrin Adhesion	0.5414367642868712	0.699059	1.3439499502346082	0.8245522665274275	TLN1
SHC1 Events in EGFR Signaling	0.5414367642868712	0.699059	1.3439499502346082	0.8245522665274275	SOS1
SHC1 Events in ERBB4 Signaling	0.5414367642868712	0.699059	1.3439499502346082	0.8245522665274275	SOS1
Signaling by AMER1 Mutants	0.5414367642868712	0.699059	1.3439499502346082	0.8245522665274275	PPP2CA
Signaling by APC Mutants	0.5414367642868712	0.699059	1.3439499502346082	0.8245522665274275	PPP2CA
Signaling by AXIN Mutants	0.5414367642868712	0.699059	1.3439499502346082	0.8245522665274275	PPP2CA
Synthesis of IP2, IP, and Ins in the Cytosol	0.5414367642868712	0.699059	1.3439499502346082	0.8245522665274275	INPP4B
TP53 Regulates Transcription of Genes Involved in G1 Cell Cycle Arrest	0.5414367642868712	0.699059	1.3439499502346082	0.8245522665274275	CDKN1B
Triglyceride Biosynthesis	0.5414367642868712	0.699059	1.3439499502346082	0.8245522665274275	LPIN1
Truncations of AMER1 Destabilize the Destruction Complex	0.5414367642868712	0.699059	1.3439499502346082	0.8245522665274275	PPP2CA
Tryptophan Catabolism	0.5414367642868712	0.699059	1.3439499502346082	0.8245522665274275	SLC3A2
FCERI Mediated NF-kB Activation	0.5456906080414639	0.7039722716722253	1.0053471641291618	0.6089419097574689	PSMD7;UBC;PRKCQ;TAB2;RASGRP2;RASGRP1;MALT1;RELA
Intra-Golgi and Retrograde Golgi-to-ER Traffic	0.5497599353035859	0.7086396538806485	0.9954953213208568	0.595579	TUBA1C;ARF1;TUBA1A;SYS1;CAPZB;COG3;M6PR;RAB9A;KIF20B;DYNLL1;TUBB4B
Diseases of Carbohydrate Metabolism	0.5563220318634012	0.7159226147750327	1.0918709528214616	0.6402818162811011	UBC;TALDO1
Negative Regulation of FGFR2 Signaling	0.5563220318634012	0.7159226147750327	1.0918709528214616	0.6402818162811011	PPP2CA;UBC
FCERI Mediated MAPK Activation	0.5609919643580233	0.7187291112180934	0.9981164610691073	0.5769599201191165	JUN;MAP3K1;PLCG1;SOS1;PAK2;LAT
Fcgamma Receptor (FCGR) Dependent Phagocytosis	0.5616663713063629	0.7187291112180934	0.9886160008432592	0.5702804221121098	CDC42;HSP90AA1;YES1;ARPC1B;NCKAP1L;PIK3R1;PLCG1;ARPC5;ACTG1
G-protein Mediated Events	0.5657847636609588	0.7187291112180934	1.0275599128540305	0.5852380647856779	GNAQ;PRKX;KPNA2
CTNNB1 S33 Mutants Aren'T Phosphorylated	0.5662852933610073	0.7187291112180934	1.2478875099022972	0.70962	PPP2CA
CTNNB1 S37 Mutants Aren'T Phosphorylated	0.5662852933610073	0.7187291112180934	1.2478875099022972	0.70962	PPP2CA
CTNNB1 S45 Mutants Aren'T Phosphorylated	0.5662852933610073	0.7187291112180934	1.2478875099022972	0.70962	PPP2CA
CTNNB1 T41 Mutants Aren'T Phosphorylated	0.5662852933610073	0.7187291112180934	1.2478875099022972	0.70962	PPP2CA
ERBB2 Regulates Cell Motility	0.5662852933610073	0.7187291112180934	1.2478875099022972	0.70962	DIAPH1
Membrane Binding and Targetting of GAG Proteins	0.5662852933610073	0.7187291112180934	1.2478875099022972	0.70962	UBC
Phospholipase C-mediated Cascade; FGFR4	0.5662852933610073	0.7187291112180934	1.2478875099022972	0.70962	PLCG1
Prolactin Receptor Signaling	0.5662852933610073	0.7187291112180934	1.2478875099022972	0.70962	STAT5B
Regulation of Innate Immune Responses to Cytosolic DNA	0.5662852933610073	0.7187291112180934	1.2478875099022972	0.70962	UBC
Signaling by CTNNB1 Phospho-Site Mutants	0.5662852933610073	0.7187291112180934	1.2478875099022972	0.70962	PPP2CA
Signaling by GSK3beta Mutants	0.5662852933610073	0.7187291112180934	1.2478875099022972	0.70962	PPP2CA
Synthesis And Processing Of GAG, GAGPOL Polyproteins	0.5662852933610073	0.7187291112180934	1.2478875099022972	0.70962	UBC
YAP1- and WWTR1 (TAZ)-stimulated Gene Expression	0.5662852933610073	0.7187291112180934	1.2478875099022972	0.70962	HIPK2
Zinc Transporters	0.5662852933610073	0.7187291112180934	1.2478875099022972	0.70962	SLC39A8
SARS-CoV-1-host Interactions	0.5698579042470185	0.7221685804267816	0.988648	0.5559840733240066	FKBP1A;RPS29;UBC;RCAN3;KPNA2;RELA
Leishmania Infection	0.570531	0.7221685804267816	0.9785087012568482	0.5491271424210437	GSDMD;JUN;YES1;ARPC1B;PRKX;FURIN;ARPC5;RELA;ACTG1;CDC42;GNG10;NCKAP1L;PLCG1
Parasitic Infection Pathways	0.570531	0.7221685804267816	0.9785087012568482	0.5491271424210437	GSDMD;JUN;YES1;ARPC1B;PRKX;FURIN;ARPC5;RELA;ACTG1;CDC42;GNG10;NCKAP1L;PLCG1
CaM Pathway	0.5722151044910295	0.7221685804267816	1.0587278894401928	0.5910245761985286	PRKX;KPNA2
Calmodulin Induced Events	0.5722151044910295	0.7221685804267816	1.0587278894401928	0.5910245761985286	PRKX;KPNA2
Impaired BRCA2 Binding to RAD51	0.5722151044910295	0.7221685804267816	1.0587278894401928	0.5910245761985286	RPA3;RPA1
Transcriptional Regulation by NPAS4	0.5722151044910295	0.7221685804267816	1.0587278894401928	0.5910245761985286	XPO1;TNRC6B
APC C Cdc20 Mediated Degradation of Securin	0.5783680522905336	0.7275944247565206	1.0077457264957266	0.551786	PSMD7;UBC;CDC16
Regulation of RAS by GAPs	0.5783680522905336	0.7275944247565206	1.0077457264957266	0.551786	PSMD7;CUL3;UBC
Signaling by Non-Receptor Tyrosine Kinases	0.5783680522905336	0.7275944247565206	1.0077457264957266	0.551786	SOCS3;CDKN1B;UBC
Signaling by PTK6	0.5783680522905336	0.7275944247565206	1.0077457264957266	0.551786	SOCS3;CDKN1B;UBC
HCMV Late Events	0.5832037173128575	0.7325663381611114	0.9701531140078626	0.5231247245253141	RANBP2;DBP;NUP210;TPR;NUP54;NUP98;CHMP6;VPS36;CHMP7
APC C-mediated Degradation of Cell Cycle Proteins	0.5844716151096455	0.7325663381611114	0.9840097116526779	0.5284595245594454	FZR1;PSMD7;UBC;CDC16
Regulation of Mitotic Cell Cycle	0.5844716151096455	0.7325663381611114	0.9840097116526779	0.5284595245594454	FZR1;PSMD7;UBC;CDC16
RNA Polymerase III Transcription Initiation	0.5876897837494064	0.7325663381611114	1.027534418022528	0.5461921354140264	GTF3C6;POLR1D
Transcriptional Regulation by the AP-2 (TFAP2) Family of Transcription Factors	0.5876897837494064	0.7325663381611114	1.027534418022528	0.5461921354140264	KDM5B;CITED4
FOXO-mediated Transcription of Cell Death Genes	0.5897885068237365	0.7325663381611114	1.1646333949476277	0.6149162645330312	DDIT3
GRB2 Events in ERBB2 Signaling	0.5897885068237365	0.7325663381611114	1.1646333949476277	0.6149162645330312	SOS1
Glycogen Storage Diseases	0.5897885068237365	0.7325663381611114	1.1646333949476277	0.6149162645330312	UBC
InlB-mediated Entry of Listeria Monocytogenes Into Host Cell	0.5897885068237365	0.7325663381611114	1.1646333949476277	0.6149162645330312	UBC
PI3K Events in ERBB2 Signaling	0.5897885068237365	0.7325663381611114	1.1646333949476277	0.6149162645330312	PIK3R1
Phospholipase C-mediated Cascade FGFR1	0.5897885068237365	0.7325663381611114	1.1646333949476277	0.6149162645330312	PLCG1
Platelet Adhesion to Exposed Collagen	0.5897885068237365	0.7325663381611114	1.1646333949476277	0.6149162645330312	ITGB1
Processing of SMDT1	0.5897885068237365	0.7325663381611114	1.1646333949476277	0.6149162645330312	MCUB
Regulation of BACH1 Activity	0.5897885068237365	0.7325663381611114	1.1646333949476277	0.6149162645330312	UBC
Signal Regulatory Protein Family Interactions	0.5897885068237365	0.7325663381611114	1.1646333949476277	0.6149162645330312	SIRPG
Synthesis of PIPs at the Early Endosome Membrane	0.5897885068237365	0.7325663381611114	1.1646333949476277	0.6149162645330312	INPP4B
Regulation of PTEN Stability and Activity	0.5907190981604885	0.7325663381611114	0.9886792452830189	0.5204552623859832	PSMD7;UBC;MKRN1
Transcriptional Activation of Mitochondrial Biogenesis	0.5907190981604885	0.7325663381611114	0.9886792452830189	0.5204552623859832	CYCS;TBL1X;SOD2
Metabolism of Lipids	0.5915935301391745	0.7330716987517789	0.9720727385381253	0.510275	IDI1;ARF1;ACAA2;SGMS1;CERK;GPS2;PIK3CD;PIK3R1;MED15;ACAT1;MED30;MED10;SMPD1;PMVK;ORMDL3;THEM4;KDSR;TBL1X;ACAA1;CTSA;ARSA;CBR1;CPT1A;ABCC1;NCOA3;PTGES3;M6PR;MED9;PLAAT3;PLAAT4;INPP4B;RAB14;VAPA;MAPKAPK2;ALOX5AP;PPT1;MVD;LPIN1;RAB5A;CDS2
Golgi-to-ER Retrograde Transport	0.601229	0.7444242916413194	0.9549474326208178	0.48585709055675713	TUBA1C;ARF1;TUBA1A;CAPZB;KIF20B;DYNLL1;TUBB4B
Ca-dependent Events	0.6027447410299687	0.7446493807572948	0.9981234306858728	0.5053114521482909	PRKX;KPNA2
HDR Through Single Strand Annealing (SSA)	0.6027447410299687	0.7446493807572948	0.9981234306858728	0.5053114521482909	RPA3;RPA1
Meiotic Recombination	0.6028339891353641	0.7446493807572948	0.9703189300411522	0.4910914403172188	RPA3;H2AFX;RPA1
Signaling by Hedgehog	0.609053	0.7512666989625489	0.9474943085213683	0.4698156374503149	TUBA1C;PSMD7;TUBA1A;CUL3;UBC;DERL2;TUBB4B
Acyl Chain Remodelling of PI	0.612019	0.7512666989625489	1.091786044362292	0.5360578443682419	PLAAT3
Beta-catenin Phosphorylation Cascade	0.612019	0.7512666989625489	1.091786044362292	0.5360578443682419	PPP2CA
Formation of Senescence-Associated Heterochromatin Foci (SAHF)	0.612019	0.7512666989625489	1.091786044362292	0.5360578443682419	ASF1A
Metabolism of Angiotensinogen to Angiotensins	0.612019	0.7512666989625489	1.091786044362292	0.5360578443682419	GZMH
Protein Methylation	0.612019	0.7512666989625489	1.091786044362292	0.5360578443682419	ETFB
TNF Receptor Superfamily (TNFSF) Members Mediating Non-Canonical NF-kB Pathway	0.612019	0.7512666989625489	1.091786044362292	0.5360578443682419	LTB
The NLRP3 Inflammasome	0.612019	0.7512666989625489	1.091786044362292	0.5360578443682419	RELA
Cooperation of PDCL (PhLP1) and TRiC CCT in G-protein Beta Folding	0.6173800171343192	0.7554845104449581	0.9703463870901429	0.4679694698743694	GNG10;GNAQ
Maturation of Spike Protein 9694548	0.6173800171343192	0.7554845104449581	0.9703463870901429	0.4679694698743694	FUT8;CANX
Mitochondrial Fatty Acid Beta-Oxidation	0.6173800171343192	0.7554845104449581	0.9703463870901429	0.4679694698743694	ACAA2;THEM4
Regulation of Ornithine Decarboxylase (ODC)	0.6173800171343192	0.7554845104449581	0.9703463870901429	0.4679694698743694	PSMD7;ODC1
Biosynthesis of the N-glycan Precursor (Dolichol LLO) and Transfer to a Nascent Protein	0.6257502922831057	0.7604303331359837	0.9313314797652147	0.43661181274962607	CTSA;MPI;ALG13;MVD
PCP CE Pathway	0.6257502922831057	0.7604303331359837	0.9313314797652147	0.43661181274962607	PSMD7;RYK;UBC;RAC2
Switching of Origins to a Post-Replicative State	0.6257502922831057	0.7604303331359837	0.9313314797652147	0.43661181274962607	FZR1;PSMD7;UBC;CDC16
B-WICH Complex Positively Regulates rRNA Expression	0.6263430040739226	0.7604303331359837	0.9355654761904761	0.43771097684955484	H2AFX;POLR1D;DDX21
Formation of Paraxial Mesoderm	0.6263430040739226	0.7604303331359837	0.9355654761904761	0.43771097684955484	LFNG;PSMD7;LEF1
Regulation of RUNX2 Expression and Activity	0.6263430040739226	0.7604303331359837	0.9355654761904761	0.43771097684955484	PSMD7;UBC;WWP1
Hedgehog 'Off' State	0.6270689932123623	0.7604303331359837	0.9287786681403702	0.4334598038646533	TUBA1C;PSMD7;TUBA1A;UBC;TUBB4B
Association of TriC CCT With Target Proteins During Biosynthesis	0.6315968780120654	0.7604303331359837	0.9440708053103983	0.4338042542973788	NOP56;DCAF7
Autodegradation of the E3 Ubiquitin Ligase COP1	0.6315968780120654	0.7604303331359837	0.9440708053103983	0.4338042542973788	PSMD7;UBC
Chromatin Modifications During the Maternal to Zygotic Transition (MZT)	0.6315968780120654	0.7604303331359837	0.9440708053103983	0.4338042542973788	KDM5B;H2AFX
Regulation of Endogenous Retroelements by the Human Silencing Hub (HUSH) Complex	0.6315968780120654	0.7604303331359837	0.9440708053103983	0.4338042542973788	H2AFX;RBM7
Ubiquitin Mediated Degradation of Phosphorylated Cdc25A	0.6315968780120654	0.7604303331359837	0.9440708053103983	0.4338042542973788	PSMD7;UBC
Ubiquitin-dependent Degradation of Cyclin D	0.6315968780120654	0.7604303331359837	0.9440708053103983	0.4338042542973788	PSMD7;UBC
p53-Independent DNA Damage Response	0.6315968780120654	0.7604303331359837	0.9440708053103983	0.4338042542973788	PSMD7;UBC
p53-Independent G1 S DNA Damage Checkpoint	0.6315968780120654	0.7604303331359837	0.9440708053103983	0.4338042542973788	PSMD7;UBC
G Beta Gamma Signalling Through BTK	0.6330461435724399	0.7604303331359837	1.0275089703164075	0.4697893931703745	GNG10
PI-3K Cascade FGFR3	0.6330461435724399	0.7604303331359837	1.0275089703164075	0.4697893931703745	PIK3R1
Phospholipase C-mediated Cascade; FGFR2	0.6330461435724399	0.7604303331359837	1.0275089703164075	0.4697893931703745	PLCG1
RNA Polymerase III Chain Elongation	0.6330461435724399	0.7604303331359837	1.0275089703164075	0.4697893931703745	POLR1D
Regulation of NF-kappa B Signaling	0.6330461435724399	0.7604303331359837	1.0275089703164075	0.4697893931703745	UBC
SHC-mediated Cascade FGFR3	0.6330461435724399	0.7604303331359837	1.0275089703164075	0.4697893931703745	SOS1
Synthesis of PIPs at the Golgi Membrane	0.6330461435724399	0.7604303331359837	1.0275089703164075	0.4697893931703745	ARF1
Synthesis of Glycosylphosphatidylinositol (GPI)	0.6330461435724399	0.7604303331359837	1.0275089703164075	0.4697893931703745	PIGA
TRAF3-dependent IRF Activation Pathway	0.6330461435724399	0.7604303331359837	1.0275089703164075	0.4697893931703745	IRF7
Metabolism of Vitamins and Cofactors	0.6349877771490524	0.7621795184434345	0.9284467886815649	0.4216536716502647	VKORC1;GCHFR;ABCC1;HSP90AA1;MTHFD2;SHMT2;ACP5;MTHFS;SLC2A3;PARP8
ER-Phagosome Pathway	0.6356524602071741	0.7623944709895061	0.9190283400809717	0.41641478398954684	PSMD7;UBC;CALR;TAPBP
Cdc20 Phospho-APC C Mediated Degradation of Cyclin A	0.6377325349819415	0.7643054045203421	0.919103	0.41344604109508065	PSMD7;UBC;CDC16
Degradation of the Extracellular Matrix	0.6395064874743343	0.7658468232911554	0.9188025826648405	0.410759	NCSTN;PHYKPL;ADAM10;FURIN;CAPN1;TIMP1;CTSB
Assembly of the Pre-Replicative Complex	0.6446719397724655	0.7708567748992924	0.9093324829931972	0.3992094288787286	FZR1;PSMD7;UBC;CDC16;H2AFX
COPI-dependent Golgi-to-ER Retrograde Traffic	0.6446719397724655	0.7708567748992924	0.9093324829931972	0.3992094288787286	TUBA1C;ARF1;TUBA1A;KIF20B;TUBB4B
Presynaptic Phase of Homologous DNA Pairing and Strand Exchange	0.645398	0.7711372612718839	0.9191781488874824	0.40249762392266547	RPA3;RPA1
Cilium Assembly	0.6475012923772764	0.771918	0.9185755628586845	0.39924462079441164	TUBA1C;HSP90AA1;TUBA1A;SEPTIN2;HAUS3;CSNK1D;DYNLL1;MAPRE1;TUBB4B;HAUS2
APC Cdc20 Mediated Degradation of Cell Cycle Proteins Prior to Satisfation of the Checkpoint	0.6488766506398931	0.771918	0.9032088122605364	0.39064922875550046	PSMD7;UBC;CDC16
Assembly of Collagen Fibrils and Other Multimeric Structures	0.6488766506398931	0.771918	0.9032088122605364	0.39064922875550046	ITGA6;CTSB;PLEC
Assembly of Active LPL and LIPC Lipase Complexes	0.6529345251911678	0.771918	0.9703737933867324	0.4136494098161627	FURIN
Biosynthesis of Specialized Proresolving Mediators (SPMs)	0.6529345251911678	0.771918	0.9703737933867324	0.4136494098161627	ALOX5AP
Ephrin Signaling	0.6529345251911678	0.771918	0.9703737933867324	0.4136494098161627	PAK2
Glycosphingolipid Biosynthesis	0.6529345251911678	0.771918	0.9703737933867324	0.4136494098161627	CERK
LDL Clearance	0.6529345251911678	0.771918	0.9703737933867324	0.4136494098161627	NPC2
Nicotinamide Salvaging	0.6529345251911678	0.771918	0.9703737933867324	0.4136494098161627	PARP8
Prostacyclin Signalling Through Prostacyclin Receptor	0.6529345251911678	0.771918	0.9703737933867324	0.4136494098161627	GNG10
RHO GTPases Activate ROCKs	0.6529345251911678	0.771918	0.9703737933867324	0.4136494098161627	RHOC
Regulation of TP53 Activity Through Methylation	0.6529345251911678	0.771918	0.9703737933867324	0.4136494098161627	UBC
Scavenging by Class A Receptors	0.6529345251911678	0.771918	0.9703737933867324	0.4136494098161627	CALR
VEGFR2 Mediated Cell Proliferation	0.6529345251911678	0.771918	0.9703737933867324	0.4136494098161627	PLCG1
Infection With Mycobacterium Tuberculosis	0.6549407411458784	0.7724373731909413	0.8953684560728119	0.378929	UBC;ENO1;CORO1A;RAB5A
Cleavage of the Damaged Pyrimidine	0.6587857596832295	0.7724373731909413	0.8955620389477928	0.3737689931543844	H2AFX;TERF2IP
Defective Homologous Recombination Repair (HRR) Due to BRCA2 Loss of Function	0.6587857596832295	0.7724373731909413	0.8955620389477928	0.3737689931543844	RPA3;RPA1
Depyrimidination	0.6587857596832295	0.7724373731909413	0.8955620389477928	0.3737689931543844	H2AFX;TERF2IP
Diseases of DNA Double-Strand Break Repair	0.6587857596832295	0.7724373731909413	0.8955620389477928	0.3737689931543844	RPA3;RPA1
MET Promotes Cell Motility	0.6587857596832295	0.7724373731909413	0.8955620389477928	0.3737689931543844	ITGB1;RAP1B
MTOR Signalling	0.6587857596832295	0.7724373731909413	0.8955620389477928	0.3737689931543844	FKBP1A;PPM1A
RNA Polymerase III Abortive And Retractive Initiation	0.6587857596832295	0.7724373731909413	0.8955620389477928	0.3737689931543844	GTF3C6;POLR1D
RNA Polymerase III Transcription	0.6587857596832295	0.7724373731909413	0.8955620389477928	0.3737689931543844	GTF3C6;POLR1D
Recognition and Association of DNA Glycosylase With Site Containing an Affected Pyrimidine	0.6587857596832295	0.7724373731909413	0.8955620389477928	0.3737689931543844	H2AFX;TERF2IP
Signaling by Retinoic Acid	0.6587857596832295	0.7724373731909413	0.8955620389477928	0.3737689931543844	PDHB;PDK1
Bacterial Infection Pathways	0.6614231551450209	0.7749510101325991	0.8983913732779357	0.37136037847457143	HSP90AA1;UBC;FURIN;ENO1;ANTXR2;CORO1A;RAB5A
Regulation of Expression of SLITs and ROBOs	0.6691715795112368	0.7760643991063625	0.894979	0.3595263441788345	PSMD7;RPL21;RBM8A;RPS29;EIF4A3;UBC;ETF1;ELOC
Ion Channel Transport	0.6703115650924082	0.7760643991063625	0.8974620909816441	0.35899619122717386	ATP6V0E1;ATP8B2;TSC22D3;UBC;ATP2B4;STOM;WWP1;ATP6V0C;MCOLN2
APC C Cdc20 Mediated Degradation of Mitotic Proteins	0.6704255156260351	0.7760643991063625	0.8730092592592592	0.34906635336399916	PSMD7;UBC;CDC16
Chondroitin Sulfate Biosynthesis	0.6717459207702978	0.7760643991063625	0.9192528456075494	0.36574782159105235	CHST11
FGFR2 Ligand Binding and Activation	0.6717459207702978	0.7760643991063625	0.9192528456075494	0.36574782159105235	FGFBP2
FRS-mediated FGFR3 Signaling	0.6717459207702978	0.7760643991063625	0.9192528456075494	0.36574782159105235	SOS1
G Beta Gamma Signalling Through PLC Beta	0.6717459207702978	0.7760643991063625	0.9192528456075494	0.36574782159105235	GNG10
Induction of Cell-Cell Fusion	0.6717459207702978	0.7760643991063625	0.9192528456075494	0.36574782159105235	FURIN
PI-3K Cascade FGFR4	0.6717459207702978	0.7760643991063625	0.9192528456075494	0.36574782159105235	PIK3R1
PKA-mediated Phosphorylation of CREB	0.6717459207702978	0.7760643991063625	0.9192528456075494	0.36574782159105235	PRKX
Phosphorylation of the APC C	0.6717459207702978	0.7760643991063625	0.9192528456075494	0.36574782159105235	CDC16
SHC-mediated Cascade FGFR4	0.6717459207702978	0.7760643991063625	0.9192528456075494	0.36574782159105235	SOS1
Sema4D Induced Cell Migration and Growth-Cone Collapse	0.6717459207702978	0.7760643991063625	0.9192528456075494	0.36574782159105235	RHOC
TP53 Regulates Transcription of Genes Involved in Cytochrome C Release	0.6717459207702978	0.7760643991063625	0.9192528456075494	0.36574782159105235	PMAIP1
AUF1 (hnRNP D0) Binds and Destabilizes mRNA	0.6717652983347431	0.7760643991063625	0.8731267345050879	0.3473702039903714	PSMD7;UBC
Condensation of Prophase Chromosomes	0.6717652983347431	0.7760643991063625	0.8731267345050879	0.3473702039903714	H2AFX;SMC4
Degradation of AXIN	0.6717652983347431	0.7760643991063625	0.8731267345050879	0.3473702039903714	PSMD7;UBC
FBXL7 Down-Regulates AURKA During Mitotic Entry and in Early Mitosis	0.6717652983347431	0.7760643991063625	0.8731267345050879	0.3473702039903714	PSMD7;UBC
Formation of WDR5-containing Histone-Modifying Complexes	0.6717652983347431	0.7760643991063625	0.8731267345050879	0.3473702039903714	PHF20;SETD1B
Activation of APC C and APC C Cdc20 Mediated Degradation of Mitotic Proteins	0.6808299062993505	0.7844750738308625	0.8586520947176685	0.330103	PSMD7;UBC;CDC16
Synthesis of Substrates in N-glycan Biosythesis	0.6808299062993505	0.7844750738308625	0.8586520947176685	0.330103	CTSA;MPI;MVD
Integrin Cell Surface Interactions	0.6825627218473412	0.7844750738308625	0.862069	0.3292250265413426	ITGB1;ITGA4;PECAM1;ITGA6
RUNX1 Regulates Transcription of Genes Involved in Differentiation of HSCs	0.6825627218473412	0.7844750738308625	0.862069	0.3292250265413426	PSMD7;CCNH;H2AFX;UBC
ADORA2B Mediated Anti-Inflammatory Cytokines Production	0.6843412431893461	0.7844750738308625	0.851786	0.32308116814286797	GNG10;PRKX
Homologous DNA Pairing and Strand Exchange	0.6843412431893461	0.7844750738308625	0.851786	0.32308116814286797	RPA3;RPA1
Vasopressin Regulates Renal Water Homeostasis via Aquaporins	0.6843412431893461	0.7844750738308625	0.851786	0.32308116814286797	GNG10;AQP3
Response of EIF2AK4 (GCN2) to Amino Acid Deficiency	0.6863383037593057	0.7844750738308625	0.8640864086408641	0.32522883339583425	CEBPB;EIF2S3;RPL21;RPS29;DDIT3
Branched-chain Amino Acid Catabolism	0.6895385999277645	0.7844750738308625	0.8732439926062847	0.32461326052583717	ACAT1
Formation of the Ureteric Bud	0.6895385999277645	0.7844750738308625	0.8732439926062847	0.32461326052583717	ITGB1
Inactivation of APC C via Direct Inhibition of the APC C Complex	0.6895385999277645	0.7844750738308625	0.8732439926062847	0.32461326052583717	CDC16
Inhib of Proteolytic Activity of APC C Required for Onset of Anaphase by Mitotic Spindle Checkpoint	0.6895385999277645	0.7844750738308625	0.8732439926062847	0.32461326052583717	CDC16
Mitochondrial tRNA Aminoacylation	0.6895385999277645	0.7844750738308625	0.8732439926062847	0.32461326052583717	WARS2
Negative Regulation of MET Activity	0.6895385999277645	0.7844750738308625	0.8732439926062847	0.32461326052583717	UBC
PI-3K Cascade FGFR1	0.6895385999277645	0.7844750738308625	0.8732439926062847	0.32461326052583717	PIK3R1
Presynaptic Function of Kainate Receptors	0.6895385999277645	0.7844750738308625	0.8732439926062847	0.32461326052583717	GNG10
Regulation of FZD by Ubiquitination	0.6895385999277645	0.7844750738308625	0.8732439926062847	0.32461326052583717	UBC
SHC-mediated Cascade FGFR1	0.6895385999277645	0.7844750738308625	0.8732439926062847	0.32461326052583717	SOS1
Signal Transduction by L1	0.6895385999277645	0.7844750738308625	0.8732439926062847	0.32461326052583717	ITGB1
Synaptic Adhesion-Like Molecules	0.6895385999277645	0.7844750738308625	0.8732439926062847	0.32461326052583717	RTN3
Synthesis, Secretion, and Inactivation of Glucagon-like Peptide-1 (GLP-1)	0.6895385999277645	0.7844750738308625	0.8732439926062847	0.32461326052583717	DPP4
Stimuli-sensing Channels	0.6942614308958676	0.7892762103595308	0.8555695005274837	0.31220303264627847	TSC22D3;UBC;STOM;WWP1;MCOLN2
Elastic Fibre Formation	0.6965192013065798	0.790698	0.8314611691114929	0.30070617812705885	ITGB1;FURIN
Intra-Golgi Traffic	0.6965192013065798	0.790698	0.8314611691114929	0.30070617812705885	ARF1;COG3
Platelet Homeostasis	0.7000946188191793	0.7941824794408321	0.8412072758131692	0.29992385985543824	PPP2CA;GNG10;PECAM1;ATP2B4
ADP Signalling Through P2Y Purinoceptor 12	0.7063676818941115	0.7949801151066344	0.831617	0.2890861643616761	GNG10
Acyl Chain Remodelling of PS	0.7063676818941115	0.7949801151066344	0.831617	0.2890861643616761	PLAAT3
Cellular Hexose Transport	0.7063676818941115	0.7949801151066344	0.831617	0.2890861643616761	SLC2A3
Cobalamin (Cbl, Vitamin B12) Transport and Metabolism	0.7063676818941115	0.7949801151066344	0.831617	0.2890861643616761	ABCC1
Common Pathway of Fibrin Clot Formation	0.7063676818941115	0.7949801151066344	0.831617	0.2890861643616761	F2R
E2F Mediated Regulation of DNA Replication	0.7063676818941115	0.7949801151066344	0.831617	0.2890861643616761	PPP2CA
FRS-mediated FGFR4 Signaling	0.7063676818941115	0.7949801151066344	0.831617	0.2890861643616761	SOS1
Listeria Monocytogenes Entry Into Host Cells	0.7063676818941115	0.7949801151066344	0.831617	0.2890861643616761	UBC
NPAS4 Regulates Expression of Target Genes	0.7063676818941115	0.7949801151066344	0.831617	0.2890861643616761	XPO1
Regulation of TLR by Endogenous Ligand	0.7063676818941115	0.7949801151066344	0.831617	0.2890861643616761	GSDMD
SHC1 Events in ERBB2 Signaling	0.7063676818941115	0.7949801151066344	0.831617	0.2890861643616761	SOS1
GPER1 Signaling	0.7083053559021328	0.7965898343598486	0.8120818363702859	0.2800707712389529	ITGB1;GNG10
Phospholipid Metabolism	0.7118783283310838	0.8000350576090204	0.8677952270335183	0.2949187060562146	INPP4B;ARF1;RAB14;PIK3CD;PLAAT3;PIK3R1;LPIN1;PLAAT4;RAB5A;CDS2
FCERI Mediated Ca+2 Mobilization	0.7171995424921761	0.8054386850591676	0.8309921371145861	0.2762227629253177	TXK;NFATC3;PLCG1;SOS1;LAT
Kidney Development	0.7197063878387912	0.8059615715350179	0.7935833823900429	0.2610190536717904	ITGB1;LFNG
Metabolism of Polyamines	0.7197063878387912	0.8059615715350179	0.7935833823900429	0.2610190536717904	PSMD7;ODC1
Abortive Elongation of HIV-1 Transcript in the Absence of Tat	0.7222853064648218	0.8059615715350179	0.7937741556041001	0.2582425600286943	SUPT5H
FRS-mediated FGFR1 Signaling	0.7222853064648218	0.8059615715350179	0.7937741556041001	0.2582425600286943	SOS1
Mitochondrial Calcium Ion Transport	0.7222853064648218	0.8059615715350179	0.7937741556041001	0.2582425600286943	MCUB
PI-3K Cascade FGFR2	0.7222853064648218	0.8059615715350179	0.7937741556041001	0.2582425600286943	PIK3R1
RNA Polymerase III Transcription Termination	0.7222853064648218	0.8059615715350179	0.7937741556041001	0.2582425600286943	POLR1D
SHC-mediated Cascade FGFR2	0.7222853064648218	0.8059615715350179	0.7937741556041001	0.2582425600286943	SOS1
Signaling by NODAL	0.7222853064648218	0.8059615715350179	0.7937741556041001	0.2582425600286943	FURIN
HDR Through Homologous Recombination (HRR)	0.7291818030898529	0.8130724049915913	0.7933922558922559	0.2505788145887168	RPA3;UBC;RPA1
Degradation of GLI1 by the Proteasome	0.7307294034669651	0.8130724049915913	0.7759070819200329	0.24341140970433403	PSMD7;UBC
Degradation of GLI2 by the Proteasome	0.7307294034669651	0.8130724049915913	0.7759070819200329	0.24341140970433403	PSMD7;UBC
GLI3 Is Processed to GLI3R by the Proteasome	0.7307294034669651	0.8130724049915913	0.7759070819200329	0.24341140970433403	PSMD7;UBC
Incretin Synthesis, Secretion, and Inactivation	0.7373407947639629	0.81811	0.7592220525596721	0.2313388204980976	DPP4
Replacement of Protamines by Nucleosomes in the Male Pronucleus	0.7373407947639629	0.81811	0.7592220525596721	0.2313388204980976	H2AFX
Sema4D in Semaphorin Signaling	0.7373407947639629	0.81811	0.7592220525596721	0.2313388204980976	RHOC
mTORC1-mediated Signalling	0.7373407947639629	0.81811	0.7592220525596721	0.2313388204980976	FKBP1A
Cell-cell Junction Organization	0.7408329184968115	0.8208529863128127	0.793201	0.23794449561098285	ADAM19;ZEB2;ACTG1;TNRC6B
G Alpha (Z) Signalling Events	0.741382	0.8208529863128127	0.7589993162530668	0.22712253295536322	GNG10;PRKCQ
Inositol Phosphate Metabolism	0.741382	0.8208529863128127	0.7589993162530668	0.22712253295536322	INPP4B;PLCG1
FRS-mediated FGFR2 Signaling	0.7515808011311664	0.8309731392788249	0.7275492914356131	0.2077710207989009	SOS1
G Beta Gamma Signalling Through PI3Kgamma	0.7515808011311664	0.8309731392788249	0.7275492914356131	0.2077710207989009	GNG10
Antigen Activates B Cell Receptor (BCR) Leading to Generation of Second Messengers	0.7631824056562343	0.8405371927370642	0.7669290857428022	0.2072688838265191	CD79B;PIK3CD;PIK3R1;SOS1
Hedgehog 'On' State	0.7635662922870051	0.8405371927370642	0.7478968253968254	0.20174915588297518	PSMD7;CUL3;UBC
Pre-NOTCH Transcription and Translation	0.7635662922870051	0.8405371927370642	0.7478968253968254	0.20174915588297518	JUN;H2AFX;TNRC6B
Attachment and Entry 9694614	0.7650494575931622	0.8405371927370642	0.6984103512014788	0.18704462628778715	FURIN
Constitutive Signaling by AKT1 E17K in Cancer	0.7650494575931622	0.8405371927370642	0.6984103512014788	0.18704462628778715	CDKN1B
Gluconeogenesis	0.7650494575931622	0.8405371927370642	0.6984103512014788	0.18704462628778715	ENO1
N-glycan Antennae Elongation in the Medial trans-Golgi	0.7650494575931622	0.8405371927370642	0.6984103512014788	0.18704462628778715	FUT8
Synthesis of IP3 and IP4 in the Cytosol	0.7650494575931622	0.8405371927370642	0.6984103512014788	0.18704462628778715	PLCG1
WNT Ligand Biogenesis and Trafficking	0.7650494575931622	0.8405371927370642	0.6984103512014788	0.18704462628778715	VPS35
Biological Oxidations	0.768226	0.8434368840039076	0.8222845486996431	0.2168129026937542	AKR7A2;GSTM1;UGP2;UXS1;MGST3;PTGES3;AKR1A1;MAT2B;COMT;ACSS1
Asymmetric Localization of PCP Proteins	0.7711948133164273	0.8449238359433293	0.7124166965583644	0.18509601766850436	PSMD7;UBC
Diseases of DNA Repair	0.7711948133164273	0.8449238359433293	0.7124166965583644	0.18509601766850436	RPA3;RPA1
Neurotransmitter Release Cycle	0.7711948133164273	0.8449238359433293	0.7124166965583644	0.18509601766850436	ARL6IP5;SLC38A2
Cellular Response to Starvation	0.7749477191034287	0.8484434581536842	0.7926241973639743	0.20208723639111742	CEBPB;ATP6V0E1;EIF2S3;RPL21;RPS29;DDIT3;ATP6V0C
Acyl Chain Remodelling of PC	0.7777885098523785	0.8503676604931992	0.6715128679084317	0.1687516067547845	PLAAT3
Cardiogenesis	0.7777885098523785	0.8503676604931992	0.6715128679084317	0.1687516067547845	LEF1
Aquaporin-mediated Transport	0.7804449629146213	0.8526782127877213	0.6981313598519889	0.1730605204929232	GNG10;AQP3
Eukaryotic Translation Termination	0.7840021754316228	0.8540715006877163	0.7423343127008853	0.18064221783428544	RPL21;RPS29;ETF1;APEH
Gastrulation	0.7846873486960585	0.8540715006877163	0.7583286278938453	0.18387188359770731	LFNG;ZEB2;PSMD7;TCF7;LEF1
Regulation of Endogenous Retroelements by KRAB-ZFP Proteins	0.7869590786878887	0.8540715006877163	0.7170471841704719	0.1717894677731132	HDAC1;H2AFX;CHD4
FCGR3A-mediated Phagocytosis	0.787239	0.8540715006877163	0.7693347533999673	0.18404273450270506	CDC42;YES1;ARPC1B;NCKAP1L;ARPC5;ACTG1
Leishmania Phagocytosis	0.787239	0.8540715006877163	0.7693347533999673	0.18404273450270506	CDC42;YES1;ARPC1B;NCKAP1L;ARPC5;ACTG1
Parasite Infection	0.787239	0.8540715006877163	0.7693347533999673	0.18404273450270506	CDC42;YES1;ARPC1B;NCKAP1L;ARPC5;ACTG1
Adrenaline,noradrenaline Inhibits Insulin Secretion	0.7898374463539598	0.8540715006877163	0.646608	0.15255295968288587	GNG10
CREB1 Phosphorylation Through NMDA Receptor-Mediated Activation of RAS Signaling	0.7898374463539598	0.8540715006877163	0.646608	0.15255295968288587	RPS6KA1
Peroxisomal Lipid Metabolism	0.7898374463539598	0.8540715006877163	0.646608	0.15255295968288587	ACAA1
Platelet Calcium Homeostasis	0.7898374463539598	0.8540715006877163	0.646608	0.15255295968288587	ATP2B4
RNA Polymerase III Transcription Initiation From Type 3 Promoter	0.7898374463539598	0.8540715006877163	0.646608	0.15255295968288587	POLR1D
Synthesis of PC	0.7898374463539598	0.8540715006877163	0.646608	0.15255295968288587	LPIN1
TGFBR3 Expression	0.7898374463539598	0.8540715006877163	0.646608	0.15255295968288587	TNRC6B
TRP Channels	0.7898374463539598	0.8540715006877163	0.646608	0.15255295968288587	MCOLN2
Deubiquitination	0.7898801394895313	0.8540715006877163	0.8167454481792717	0.19264907072683837	CYLD;PSMD7;USP16;USP42;USP10;USP22;RUVBL1;UBC;USP12;MAT2B;TOMM20;DDB2
Regulation of Actin Dynamics for Phagocytic Cup Formation	0.7927493194978665	0.8565839171449763	0.7636785068011305	0.17736297688940986	CDC42;HSP90AA1;ARPC1B;NCKAP1L;ARPC5;ACTG1
Activation of G Protein Gated Potassium Channels	0.8012336200902557	0.8616005366723983	0.6234816477422762	0.13816522520734015	GNG10
EPHA-mediated Growth Cone Collapse	0.8012336200902557	0.8616005366723983	0.6234816477422762	0.13816522520734015	YES1
Energy Dependent Regulation of mTOR by LKB1-AMPK	0.8012336200902557	0.8616005366723983	0.6234816477422762	0.13816522520734015	PPM1A
G Protein Gated Potassium Channels	0.8012336200902557	0.8616005366723983	0.6234816477422762	0.13816522520734015	GNG10
Inhibition of Voltage Gated Ca2+ Channels via Gbeta Gamma Subunits	0.8012336200902557	0.8616005366723983	0.6234816477422762	0.13816522520734015	GNG10
Myogenesis	0.8012336200902557	0.8616005366723983	0.6234816477422762	0.13816522520734015	CDC42
PIWI-interacting RNA (piRNA) Biogenesis	0.8012336200902557	0.8616005366723983	0.6234816477422762	0.13816522520734015	HSP90AA1
Amino Acids Regulate mTORC1	0.8062512741885303	0.8652183872016352	0.6585097655909099	0.1418165514900652	ATP6V0E1;ATP6V0C
Ion Transport by P-type ATPases	0.8062512741885303	0.8652183872016352	0.6585097655909099	0.1418165514900652	ATP8B2;ATP2B4
SARS-CoV-2 Modulates Host Translation Machinery	0.8062512741885303	0.8652183872016352	0.6585097655909099	0.1418165514900652	RPS29;SNRPB
Diseases of Glycosylation	0.808623	0.8669175388912088	0.7471945881416634	0.15872087144920924	CTSA;LFNG;GALT;MPI;ALG13;PGM1
Major Pathway of rRNA Processing in the Nucleolus and Cytosol	0.808939	0.8669175388912088	0.7703353462675061	0.16333558581140367	NOP56;EBNA1BP2;RPL21;RPS29;KRR1;NCL;DDX21;CSNK1D
Activation of Kainate Receptors Upon Glutamate Binding	0.8120123641683799	0.8684328417877087	0.6019504111160686	0.12534998032616315	GNG10
MET Activates PTK2 Signaling	0.8120123641683799	0.8684328417877087	0.6019504111160686	0.12534998032616315	ITGB1
SUMOylation of Intracellular Receptors	0.8120123641683799	0.8684328417877087	0.6019504111160686	0.12534998032616315	SUMO3
G Alpha (I) Signalling Events	0.8157650614317009	0.8718523801550514	0.8072469783606638	0.16437879839825428	PRKX;PPP2CA;GNG10;PPP3CC;GNAQ;CCL5;CCL4;PDE4B;RGS10;CCR7;KPNA2;S1PR5;CCR4;S1PR4
Metabolism of Amino Acids and Derivatives	0.8189044341794524	0.8746122188175104	0.8144384704341296	0.1627149418496293	RPL21;TSTD1;PHYKPL;ODC1;PYCR2;SLC3A2;ACAT1;AIMP1;MTAP;PSMD7;ADI1;RPS29;ETHE1;SERINC1;SEPHS2;SERINC5
Neurexins and Neuroligins	0.8219211898335711	0.8751628123285736	0.6344966781599529	0.12443162871373882	DBNL;EPB41
Disassembly of the Destruction Complex and Recruitment of AXIN to the Membrane	0.8222071007545516	0.8751628123285736	0.5818545902649415	0.11390558169144357	PPP2CA
Metalloprotease DUBs	0.8222071007545516	0.8751628123285736	0.5818545902649415	0.11390558169144357	UBC
Nicotinate Metabolism	0.8222071007545516	0.8751628123285736	0.5818545902649415	0.11390558169144357	PARP8
Signaling by BMP	0.8222071007545516	0.8751628123285736	0.5818545902649415	0.11390558169144357	UBE2D3
UCH Proteinases	0.8279897115724207	0.8807207636644312	0.6623769338959212	0.12502666029406867	PSMD7;RUVBL1;UBC
Orc1 Removal From Chromatin	0.829322	0.8812869432769511	0.6231333421435179	0.11661770364168152	PSMD7;UBC
Transport of Small Molecules	0.8296446510594483	0.8812869432769511	0.8561887788231718	0.1598999336762244	ARF1;TFRC;MCUB;HDLBP;SLC40A1;DERL2;FURIN;SLC2A3;SLC3A2;ADD3;AQP3;RNF5;GNG10;PSMD7;ANKH;NIPAL3;UBC;STOM;SLC39A8;SLC38A2;HMOX2;MYLIP;ABCC1;ATP6V0E1;ATP8B2;TSC22D3;ATP2B4;WWP1;MCOLN2;EIF2S3;NPC2;ESYT1;SLC25A11;ATP6V0C
Extracellular Matrix Organization	0.8318614998787047	0.8830407611998365	0.7886613045035658	0.1451841220812329	ITGB1;ITGA4;PHYKPL;ADAM10;FURIN;ADAM19;NCSTN;PECAM1;ITGA6;TIMP1;CAPN1;CTSB;PLEC
Formation of a Pool of Free 40S Subunits	0.8324205901756422	0.8830407611998365	0.6838212578822076	0.12542475059260738	RPL21;EIF1AX;RPS29;EIF3B
Non-integrin membrane-ECM Interactions	0.8364436350134588	0.8867093227354018	0.6121687196715192	0.10933097205045433	ITGB1;ITGA6
Cargo Concentration in the ER	0.8409693002651742	0.8885072687862204	0.5454309149722736	0.0944687	CD59
Glucagon Signaling in Metabolic Regulation	0.8409693002651742	0.8885072687862204	0.5454309149722736	0.0944687	GNG10
Glucagon-type Ligand Receptors	0.8409693002651742	0.8885072687862204	0.5454309149722736	0.0944687	GNG10
Inactivation, Recovery and Regulation of the Phototransduction Cascade	0.8409693002651742	0.8885072687862204	0.5454309149722736	0.0944687	PRKCQ
Sialic Acid Metabolism	0.8409693002651742	0.8885072687862204	0.5454309149722736	0.0944687	CTSA
Integration of Energy Metabolism	0.8430067351061717	0.8900609106366439	0.6705995579952948	0.11452521486004107	PPP2CA;GNG10;GNAQ;TALDO1
Plasma Lipoprotein Remodeling	0.8495949549896478	0.8940107770333424	0.5288746989301518	0.0862042	FURIN
RAF Activation	0.8495949549896478	0.8940107770333424	0.5288746989301518	0.0862042	PPP2CA
Signaling by WNT in Cancer	0.8495949549896478	0.8940107770333424	0.5288746989301518	0.0862042	PPP2CA
The Phototransduction Cascade	0.8495949549896478	0.8940107770333424	0.5288746989301518	0.0862042	PRKCQ
Transcriptional Regulation by E2F6	0.8495949549896478	0.8940107770333424	0.5288746989301518	0.0862042	EPC1
rRNA Processing in the Nucleus and Cytosol	0.8503267489894729	0.8941815109936186	0.729614	0.11829567308654869	NOP56;EBNA1BP2;RPL21;RPS29;KRR1;NCL;DDX21;CSNK1D
Diseases of Metabolism	0.8520152021782736	0.8953573409771683	0.7569759896171318	0.12123039311582627	CTSA;LFNG;PNP;GALT;MPI;UBC;TALDO1;ALG13;HPRT1;PGM1;ACAT1
RHO GTPases Activate PKNs	0.8562232341832028	0.8983805672412468	0.5814677767499229	0.0902578	H2AFX;RHOC
Activated PKN1 Stimulates Transcription of AR (Androgen Receptor) Regulated Genes KLK2 and KLK3	0.8577531657927573	0.8983805672412468	0.5132923779493314	0.078759	H2AFX
Diseases Associated With the TLR Signaling Cascade	0.8577531657927573	0.8983805672412468	0.5132923779493314	0.078759	RELA
Diseases of Immune System	0.8577531657927573	0.8983805672412468	0.5132923779493314	0.078759	RELA
Inwardly Rectifying K+ Channels	0.8577531657927573	0.8983805672412468	0.5132923779493314	0.078759	GNG10
Protein-protein Interactions at Synapses	0.8620552723675434	0.9019550092391779	0.6154248366013072	0.0913511	RTN3;DBNL;EPB41
rRNA Modification in the Nucleus and Cytosol	0.8623149483235707	0.9019550092391779	0.571905	0.084719	NOP56;KRR1
Muscle Contraction	0.8681606402016279	0.907465	0.7108115804461319	0.10049348361860248	ANXA2;TPM4;ATP2B4;VIM;TLN1;PAK2;HIPK2;TTN
Collagen Formation	0.8720165313078464	0.9092530764990926	0.601213	0.0823343	ITGA6;CTSB;PLEC
Assembly of the ORC Complex at the Origin of Replication	0.8727671250217405	0.9092530764990926	0.4847247894844937	0.0659645	H2AFX
Cross-presentation of Soluble Exogenous Antigens (Endosomes)	0.8727671250217405	0.9092530764990926	0.4847247894844937	0.0659645	PSMD7
Fatty acyl-CoA Biosynthesis	0.8727671250217405	0.9092530764990926	0.4847247894844937	0.0659645	PPT1
Molecules Associated With Elastic Fibres	0.8727671250217405	0.9092530764990926	0.4847247894844937	0.0659645	ITGB1
Activation of HOX Genes During Differentiation	0.8767544689346295	0.9121964984939485	0.5943497474747474	0.0781738	JUN;NCOA3;H2AFX
Activation of Anterior HOX Genes in Hindbrain Development During Early Embryogenesis	0.8767544689346295	0.9121964984939485	0.5943497474747474	0.0781738	JUN;NCOA3;H2AFX
Complement Cascade	0.8777251835577066	0.9126016809176154	0.650147	0.0847933	GZMM;CD81;CD59;CD46;CD55
Triglyceride Metabolism	0.8796694592593512	0.914018	0.4715991407303792	0.0604633	LPIN1
Formation of Fibrin Clot (Clotting Cascade)	0.8861976650420308	0.9189764426129381	0.45916431559490223	0.0554741	F2R
Ovarian Tumor Domain Proteases	0.8861976650420308	0.9189764426129381	0.45916431559490223	0.0554741	UBC
SIRT1 Negatively Regulates rRNA Expression	0.8861976650420308	0.9189764426129381	0.45916431559490223	0.0554741	H2AFX
Class B 2 (Secretin Family Receptors)	0.8900465527000943	0.9223584737552133	0.5746642246642246	0.0669378	GNG10;ADGRE5;CD55
SARS-CoV-1 Modulates Host Translation Machinery	0.8982116397943725	0.930206	0.4361598890942699	0.0468216	RPS29
Selenoamino Acid Metabolism	0.9023604340384548	0.9338865401716374	0.5905970688490598	0.0606787	AIMP1;RPL21;RPS29;SEPHS2
Glucagon-like Peptide-1 (GLP1) Regulates Insulin Secretion	0.903735	0.9346926753605472	0.4254993012037329	0.0430688	GNG10
Selenocysteine Synthesis	0.9057675670288041	0.9361784596676909	0.5503508771929825	0.0544696	RPL21;RPS29;SEPHS2
Activation of GABAB Receptors	0.9089583353963374	0.9370349885228193	0.4153463603556025	0.039647311105188036	GNG10
GABA B Receptor Activation	0.9089583353963374	0.9370349885228193	0.4153463603556025	0.039647311105188036	GNG10
tRNA Modification in the Nucleus and Cytosol	0.9089583353963374	0.9370349885228193	0.4153463603556025	0.039647311105188036	LAGE3
Regulation of IGF Transport and Uptake by Insulin-like Growth Factor Binding Proteins (IGFBPs)	0.9089836226243655	0.9370349885228193	0.5806919987642879	0.0554144	ADAM10;NUCB1;TIMP1;GZMH
Nonsense Mediated Decay (NMD) Independent of the Exon Junction Complex (EJC)	0.9128397770043905	0.9403926836593787	0.5389461626575028	0.049149143819470956	RPL21;RPS29;ETF1
Glycerophospholipid Biosynthesis	0.9210432176195483	0.9476001649165734	0.5618404137642381	0.0462104	PLAAT3;LPIN1;PLAAT4;CDS2
Regulation of Complement Cascade	0.9210432176195483	0.9476001649165734	0.5618404137642381	0.0462104	CD81;CD59;CD46;CD55
Transmission Across Chemical Synapses	0.9220515939906572	0.948016	0.6713756760355083	0.054484887552859886	TUBA1C;GNG10;TUBA1A;RPS6KA1;ARL6IP5;PRKX;TUBB4B;COMT;KPNA2;SLC38A2
Regulation of Insulin Secretion	0.9292894762359512	0.954741	0.45866400506353766	0.0336361	GNG10;GNAQ
Neurotransmitter Receptors and Postsynaptic Signal Transmission	0.9298084656106297	0.954741	0.6181948559243674	0.044990159935541445	TUBA1C;GNG10;TUBA1A;RPS6KA1;PRKX;TUBB4B;KPNA2
Metabolism of Fat-Soluble Vitamins	0.9311230113621591	0.9554660966265293	0.3710622566563102	0.0264804	VKORC1
Post-translational Protein Phosphorylation	0.933949	0.9566743938850399	0.5024839743589744	0.0343362	ADAM10;NUCB1;TIMP1
Transport of Inorganic Cations Anions and Amino Acids Oligopeptides	0.933949	0.9566743938850399	0.5024839743589744	0.0343362	SLC3A2;SLC38A2;SLC25A11
G Alpha (S) Signalling Events	0.9341285642202333	0.9566743938850399	0.5688335940436781	0.038761	ITGB1;PTGER4;GNG10;PTGER2;PDE3B
Defensins	0.9348615642476318	0.9568009490670024	0.3633125385089341	0.024471577363110293	CD4
Anti-inflammatory Response Favouring Leishmania Parasite Infection	0.9363197803669976	0.957046	0.56511	0.037183212992558466	GNG10;YES1;FURIN;PRKX;PLCG1
Leishmania Parasite Growth and Survival	0.9363197803669976	0.957046	0.56511	0.037183212992558466	GNG10;YES1;FURIN;PRKX;PLCG1
Chondroitin Sulfate Dermatan Sulfate Metabolism	0.9383973636322258	0.9585451274577712	0.35587913538798144	0.022627432834329837	CHST11
Transport of Bile Salts and Organic Acids, Metal Ions and Amine Compounds	0.9462442783360564	0.9659320656616441	0.42496784819837097	0.023481394859180247	SLC40A1;SLC39A8
Ion Homeostasis	0.9507240212653708	0.969505	0.32895058068566246	0.016622352126856473	ATP2B4
Peptide Hormone Metabolism	0.9509790291411709	0.969505	0.4148055151755429	0.020849480800436887	DPP4;GZMH
SRP-dependent Cotranslational Protein Targeting to Membrane	0.9595095082625322	0.9775664685088745	0.4502155172413793	0.018608782277714196	RPL21;RPS29;SRP54
FCGR3A-mediated IL10 Synthesis	0.9627384809273178	0.9802201135252198	0.4425376647834275	0.016804691232585534	YES1;PRKX;PLCG1
GABA Receptor Activation	0.9647504304353588	0.9816319998596975	0.29540399135311257	0.010600818124555534	GNG10
Peptide Chain Elongation	0.9662246430639143	0.9824952652916746	0.3785745887463299	0.013007414784663208	RPL21;RPS29
Role of LAT2 NTAL LAB on Calcium Mobilization	0.9677739040936585	0.983434	0.3744840002785155	0.012266893432863536	PIK3R1;SOS1
Metabolism of Steroids	0.9712477027624544	0.9863252867639414	0.4607160174063549	0.013440810476428863	IDI1;PMVK;MVD;TBL1X
Eukaryotic Translation Elongation	0.9733136127996391	0.9872168844568426	0.35896506670990014	0.00970962	RPL21;RPS29
Formation of the Cornified Envelope	0.9733832720631798	0.9872168844568426	0.4142636684303351	0.011175742930953221	FURIN;CAPN1;KRT10
Class A 1 (Rhodopsin-like Receptors)	0.9742015153043069	0.9874088954343201	0.5925680216927783	0.015488010929443673	PTGER4;PTGER2;GPR65;CCL5;F2R;CCL4;S1PR1;CCR7;S1PR5;CCR4;S1PR4
Viral mRNA Translation	0.9768526562069295	0.9894572066095996	0.34814061054579093	0.00815326	RPL21;RPS29
CD22 Mediated BCR Regulation	0.9798352294820071	0.9913007215158972	0.2524578745747274	0.00514278	CD79B
Phase I - Functionalization of Compounds	0.9799354903138041	0.9913007215158972	0.3379467052261929	0.00684968	PTGES3;ACSS1
Diseases Associated With O-glycosylation of Proteins	0.9809308570934867	0.9916686707255468	0.24883813044626354	0.00479096	LFNG
Role of Phospholipids in Phagocytosis	0.9817654217179761	0.9918736886082513	0.3314743843883529	0.00610008	PIK3R1;PLCG1
Peptide Ligand-Binding Receptors	0.9843277235006669	0.993823	0.4499793322887327	0.00710805	CCL5;F2R;CCL4;CCR7;CCR4
ECM Proteoglycans	0.9855786832666716	0.9944463577947779	0.23218730745532964	0.00337283	ITGB1
Neuronal System	0.9891146797916782	0.997373	0.5653195885971916	0.00618742	RTN3;DBNL;EPB41;PRKX;TUBB4B;COMT;TUBA1C;GNG10;TUBA1A;RPS6KA1;ARL6IP5;KPNA2;SLC38A2
Binding and Uptake of Ligands by Scavenger Receptors	0.9911707929481653	0.9982572440944073	0.28980881899475797	0.00257015	HSP90AA1;CALR
Glycosaminoglycan Metabolism	0.9930863288696786	0.9982572440944073	0.27814246068455134	0.00192966	CHST11;UXS1
SLC-mediated Transmembrane Transport	0.993573	0.9982572440944073	0.42812109540676546	0.00276055	SLC40A1;SLC39A8;SLC2A3;SLC3A2;SLC38A2;SLC25A11
Cardiac Conduction	0.9940335025452912	0.9982572440944073	0.2715801341350601	0.00162524	ATP2B4;HIPK2
Post-translational Modification Synthesis of GPI-anchored Proteins	0.9944239795233056	0.9982572440944073	0.18911235232660933	0.00105745	PIGA
FCGR Activation	0.9947271857188542	0.9982572440944073	0.18706894838312166	9.889894990026574E-4	YES1
Antimicrobial Peptides	0.9950139103637062	0.9982572440944073	0.18506902111928264	9.250789127239556E-4	CD4
GPCR Ligand Binding	0.9956984586964509	0.9982572440944073	0.5337992016635794	0.00230111	PTGER4;GPR65;PTGER2;F2R;GNG10;ADGRE5;CCL5;CCL4;S1PR1;CCR7;S1PR5;CCR4;S1PR4;CD55
Visual Phototransduction	0.9960131827140906	0.9982572440944073	0.17747746048511825	7.089844440084867E-4	PRKCQ
Potassium Channels	0.996812	0.9982572440944073	0.1704813163712805	5.443252285374387E-4	GNG10
Initial Triggering of Complement	0.9969855788153063	0.9982572440944073	0.16881718500439674	5.096546422002895E-4	GZMM
Keratinization	0.999509	0.9999950434225422	0.24277	1.1930596548616467E-4	FURIN;KRT10;CAPN1
Sensory Perception	0.9999950434225422	0.9999950434225422	0.18791146191206093	9.314000244564436E-7	CAPZB;TWF2;PRKCQ;EZR;SPTAN1;SPTBN1;ACTG1

## Sheet: GO_BP_Pre_Good_vs_Poor
Term	P-value	Adjusted P-value	Odds Ratio	Combined Score	Genes
mRNA Processing (GO:0006397)	8.347557209458749E-11	2.8331609168902994E-7	3.872107438016529	89.85793377753642	SF3B5;RBM8A;DDX46;RNMT;YTHDC1;SF3B6;EIF4A3;C9ORF78;HTATSF1;ZMAT2;U2AF2;TRA2B;TRA2A;PAPOLA;SNRNP35;RBM10;BCAS2;SRRM2;CPSF6;BUD31;PRPF40A;PRPF4B;CWC15;SRRM1;ERN1;LSM8;PRPF6;LSM6;SON;SYF2;HNRNPA2B1;SNRPA1;HNRNPH3;SRSF5;SLU7;RBMX;SNRPA;SNRPB
RNA Splicing, Via Transesterification Reactions With Bulged Adenosine As Nucleophile (GO:0000377)	6.168286882867256E-10	9.279962445036859E-7	4.013022351797862	85.10187672210064	SF3B5;RBM8A;DDX46;YTHDC1;SF3B6;EIF4A3;C9ORF78;HTATSF1;ZMAT2;U2AF2;TRA2B;TRA2A;SNRNP35;RBM10;BCAS2;SRRM2;BUD31;PRPF4B;PRPF40A;CWC15;SRRM1;LSM8;PRPF6;LSM6;SYF2;HNRNPA2B1;SNRPA1;SRSF5;HNRNPH3;SLU7;RBMX;SNRPA;SNRPB
mRNA Splicing, Via Spliceosome (GO:0000398)	8.202677470568821E-10	9.279962445036859E-7	3.682423250102333	77.04141409525421	SF3B5;RBM8A;DDX46;YTHDC1;SF3B6;EIF4A3;C9ORF78;HTATSF1;ZMAT2;U2AF2;TRA2B;TRA2A;SNRNP35;RBM10;BCAS2;DDX17;SRRM2;BUD31;PRPF40A;PRPF4B;CWC15;SRRM1;LSM8;PRPF6;LSM6;SYF2;HNRNPA2B1;SDE2;STRAP;SNRPA1;HNRNPH3;SRSF5;SLU7;RBMX;SNRPA;SNRPB
Regulation Of Translation (GO:0006417)	4.421874212775513E-8	3.751960269540023E-5	3.3576089998320926	56.85814400501869	DDX6;BTG2;DDX3X;PRKDC;SHMT2;EIF4A3;BZW2;BZW1;TOB1;RBM3;LARP1;RNF139;RPS6KA1;ENC1;EIF4H;PAIP2;PRMT1;PCIF1;GZMB;PASK;ELP5;PATL2;CNOT1;CSDE1;NCL;CD28;ETF1;CALR;VIM;EIF1B;LSM14A;EIF3B
Regulation Of Apoptotic Process (GO:0042981)	1.6035868848126707E-7	1.0885147774108408E-4	2.057068924297186	32.1846	ITGB1;USP36;MTCH2;FCMR;DDX3X;TFRC;TRADD;ETFA;IKZF3;PTMS;CCND2;SMPD1;ARHGDIA;RUVBL1;RPS6KA1;ARL6IP5;TNFSF10;CTLA4;EPC1;CTSH;PIM2;PHLDA1;CTSB;HSP90AA1;USP42;ANXA5;NME2;NME1;SUPV3L1;MORF4L1;HAX1;PLSCR3;CAT;ITGA6;TMBIM6;TNFRSF25;NSMF;PRKDC;HDAC1;LEF1;PIK3R1;MALT1;RELA;PRDX3;SOCS2;PRDX2;SOCS3;BCLAF1;FLNA;SAP18;PMAIP1;NCKAP1L;PAK2;HSPA9;PLK3;CD74;JUN;GADD45B;HSPA5;GADD45A;PA2G4;HIGD2A;DNAJA1;LSM8;SON;S…
Regulation Of p38MAPK Cascade (GO:1900744)	3.139865221320572E-7	1.7761170935270035E-4	8.467002801120449	126.78418681156161	CYLD;MFHAS1;PER1;DUSP10;NCF1;GADD45B;GADD45A;PRMT1;RELL1;LGALS9;EZR;RASGRP1
Regulation Of I-kappaB kinase/NF-kappaB Signaling (GO:0043122)	3.694331288638365E-7	1.7912229133769443E-4	2.956180904522613	43.7849	TFRC;USP10;TRADD;DDX21;TANK;RELA;MALT1;TNFSF10;FLNA;CCR7;SLC39A8;LGALS9;PIM2;CD74;NDFIP1;PARP1;CARD8;F2R;RHOH;RHOC;FKBP1A;PER1;PPM1A;CD4;VAPA;TRAF5;REL;PELI1;TERF2IP;TAB2;TNFRSF25;CARD16;LTB
Negative Regulation Of Amide Metabolic Process (GO:0034249)	4.675011740743629E-7	1.9833737310104846E-4	4.547055984555985	66.27726952592708	DDX6;RTN3;BTG2;DDX3X;EIF4A3;PCIF1;GZMB;TOB1;SORL1;PATL2;LARP1;RNF139;CNOT1;NCL;ENC1;ORMDL3;CALR;PAIP2;LSM14A
Positive Regulation Of I-kappaB kinase/NF-kappaB Signaling (GO:0043123)	8.407404088353151E-7	3.170525497318955E-4	3.2424946253071254	45.35920184814716	TFRC;TRADD;DDX21;MALT1;RELA;TNFSF10;FLNA;CCR7;LGALS9;PIM2;CD74;NDFIP1;PARP1;F2R;RHOC;FKBP1A;PPM1A;CD4;VAPA;TRAF5;REL;PELI1;TERF2IP;TAB2;TNFRSF25;CARD16;LTB
Positive Regulation Of RNA Splicing (GO:0033120)	1.9155293715358835E-6	5.910970039380519E-4	7.754179104477612	102.08777324877335	RBM3;ERN1;U2AF2;TRA2B;NCL;TRA2A;PIK3R1;NUP98;HNRNPLL;SLC38A2;RBMX
T Cell Activation (GO:0042110)	1.9157534010956306E-6	5.910970039380519E-4	3.892363516070007	51.24452104546408	CD74;CHD7;PIK3CD;RHOH;PIK3R1;FOXP3;RASGRP1;DPP4;LFNG;FKBP1A;CD4;PTPRC;CD8A;LCK;TRBC2;CD7;CD28;CEACAM21;CCR7;TNFRSF4
Negative Regulation Of Gene Expression (GO:0010629)	2.532995015003755E-6	7.164154234102286E-4	2.4126091575756003	31.089142540183726	PTGER4;DDX6;BTG2;DNMT1;DDX3X;HDAC1;EIF4A3;CHD4;TOB1;RPS6KA5;LARP1;RNF139;ENC1;EPC1;LGALS9;PAIP2;NDFIP1;PCIF1;ATP2B4;ADAM10;GZMB;CNPY2;FOXP3;PATL2;ERN1;RBL2;LSM6;RGCC;IFNG;CNOT1;NCL;CD28;REL;TMBIM6;CALR;CD46;TARDBP;LSM14A;PHF19;TNRC6B
Negative Regulation Of Apoptotic Process (GO:0043066)	3.839379291348321E-6	0.00100237	2.1196109642259753	26.431972322443748	ITGB1;FCMR;DDX3X;TFRC;IL27RA;PTMS;CCND2;ARHGDIA;RPS6KA1;CTSH;PIM2;ANXA5;F2R;NME2;SUPV3L1;HAX1;CAT;HCLS1;TMBIM6;CARD16;GRN;PRKDC;HDAC1;LEF1;PIK3R1;MALT1;RELA;PRDX3;SOCS2;PRDX2;SOCS3;DNAJB6;FLNA;NCKAP1L;PAK2;HSPA9;PLK3;CD74;HSPA5;MTRNR2L12;PA2G4;SOD2;HIGD2A;DNAJA1;LSM8;SON;PPT1;BCL2;CD28;CD27;RETREG1
T Cell Differentiation (GO:0030217)	4.194766180456563E-6	0.00101693	6.222771461525787	77.04832112446245	LFNG;CD4;PTPRC;CD8A;LCK;CHD7;TCF7;CD28;PIK3CD;RHOH;PIK3R1;FOXP3
RNA Processing (GO:0006396)	6.363081901608931E-6	0.00143975	2.9392162652381155	35.16771591879322	RBM8A;PDCD7;DEDD2;RBM3;PPP2CA;U2AF2;SNRNP35;BCAS2;DDX17;IVNS1ABP;RBM39;CPSF6;PRMT1;PABPC4;PRPF4B;SRRM1;PRPF6;LSM6;SON;HNRNPA2B1;SNRPA1;SRSF5;HNRNPH3;TARDBP;SLU7;SNRPB
Negative Regulation Of Programmed Cell Death (GO:0043069)	1.0058644467663529E-5	0.00201963	2.211046220023293	25.442681640739085	FCMR;DDX3X;TFRC;PRKDC;HDAC1;LEF1;PIK3R1;PEPD;RELA;MALT1;PTMS;PRDX3;SOCS2;PRDX2;SOCS3;CCND2;ARHGDIA;RPS6KA1;CTSH;FLNA;NCKAP1L;PIM2;PAK2;HSPA9;PLK3;CD74;HSPA5;ANXA5;NME2;PA2G4;HIGD2A;SUPV3L1;DNAJA1;LSM8;SON;HAX1;CAT;CD28;PPT1;BCL2;CD27;TMBIM6
Modulation By Host Of Symbiont Process (GO:0051851)	1.0116017024665055E-5	0.00201963	6.251384207992297	71.89961123055173	CDC42;EEA1;JUN;SAP30BP;CCNT1;HDAC1;CCL5;LEF1;CCL4;TARDBP;RAB5A
Response To Cytokine (GO:0034097)	1.244837639060545E-5	0.00234721	3.370873090534426	38.070372207772024	IFITM3;IFNAR2;CD74;SHMT2;LEF1;RELA;RELB;HAX1;MAPKAPK3;SELL;SMPD1;MAPKAPK2;BCL2;REL;HCLS1;CCR7;LGALS9;TIMP1;XAF1;IL6R
Negative Regulation Of Translation (GO:0017148)	1.6584088689429247E-5	0.00296244	3.575502452919766	39.355794467829114	DDX6;BTG2;DDX3X;EIF4A3;PCIF1;GZMB;TOB1;PATL2;LARP1;RNF139;CNOT1;NCL;TPR;ENC1;CALR;PAIP2;LSM14A;TNRC6B
RNA Splicing (GO:0008380)	1.8686052649368108E-5	0.00302002	3.708475204410164	40.3769	IVNS1ABP;RBM8A;PDCD7;PRMT1;PRPF4B;SRRM1;PPP2CA;PRPF6;LSM6;TRA2B;SNRPA1;HNRNPH3;SNRNP35;TARDBP;SLU7;BCAS2;SNRPB
Negative Regulation Of Macromolecule Biosynthetic Process (GO:0010558)	1.8686052649368108E-5	0.00302002	3.708475204410164	40.3769	DDX6;BTG2;DDX3X;EIF4A3;PCIF1;GZMB;PASK;TOB1;PATL2;LARP1;RNF139;CNOT1;NCL;ENC1;CALR;PAIP2;LSM14A
Stress Granule Assembly (GO:0034063)	2.431890192900148E-5	0.00374114	8.791162790697674	93.39956976519278	DAZAP2;DDX6;DDX3X;CSDE1;G3BP1;G3BP2;PRRC2C;LSM14A
Positive Regulation Of DNA-templated Transcription (GO:0045893)	2.5352418718081387E-5	0.00374114	1.6008601410324546	16.941320831074457	CCNT1;NCF1;CD81;ICE2;ELK3;CHCHD2;RPS6KA5;RUVBL1;RPS6KA1;EPC1;PIM2;IER5;IER2;GTF2I;DDX17;SMARCC1;SUPT16H;ANKRD49;ZBTB38;F2R;MED9;FOXP3;RUNX3;MORF4L1;PRPF6;DDIT3;KMT2E;ENY2;PRKDC;TXK;PIK3R1;MRPL12;MED30;LYAR;SNX5;STAT5B;AKIRIN2;JUN;AKIRIN1;JUND;BCL11B;NFATC3;PBX4;SUPT5H;FOSL2;RGCC;REL;UBA2;NFE2L2;DDX3X;PHF20;HMGB2;CHD4;PTMS;DBP;MED10;UBTF;EIF5A;KLF10;ANXA2;PARP1;NCOA3;ATRX;NME2;ZFX;PPM1A;ELF1;ZEB2;…
Regulation Of Intrinsic Apoptotic Signaling Pathway (GO:2001242)	3.960957085495743E-5	0.0054011	5.235982250907624	53.074218778873394	CYLD;BCLAF1;DDX3X;SGMS1;LCK;DDIT3;RTKN2;BCL2;PMAIP1;NOC2L;HERPUD1
Positive Regulation Of Intracellular Signal Transduction (GO:1902533)	3.978421477753784E-5	0.0054011	1.9228424590324797	19.482317358489226	ITGB1;DDX3X;TFRC;NCF1;CD81;TRADD;RTKN2;PIK3CD;ETFA;TNFSF10;CCR7;PIM2;LGALS9;HSP90AA1;PARP1;F2R;RHOC;PPM1A;HAX1;LCK;DDIT3;TRAF5;PELI1;HCLS1;TERF2IP;TNFRSF25;CARD16;LTB;HCST;DDX21;MALT1;RELA;BCLAF1;CCL5;CCL4;FLNA;PMAIP1;CD74;NDFIP1;RYK;TRAT1;FKBP1A;MFHAS1;CD4;PTPRC;VAPA;REL;PDCD4;CD27;TAB2;LIMS1
Regulation Of mRNA Splicing, Via Spliceosome (GO:0048024)	4.153770690033574E-5	0.00542227	3.6217528176291065	36.53953439200707	DDX17;RBM39;RBM15;RBM8A;YTHDC1;SRRM1;RBM3;SON;U2AF2;NCL;TRA2B;TRA2A;SAP18;NUP98;RBM7;RBMX
Intrinsic Apoptotic Signaling Pathway (GO:0097193)	4.6888266990568416E-5	0.00566451	3.412214310080164	34.01207559242954	ERO1A;PPP1R15A;CEBPB;DDX3X;PRKDC;CUL3;TNFRSF1B;SELENOK;FHIT;HIPK2;ERN1;DDIT3;ARL6IP5;BCL2;PMAIP1;CYCS;PDK1
ESCRT III Complex Disassembly (GO:1904903)	4.8400332538254946E-5	0.00566451	21.930658627087197	217.90310907021902	IST1;CHMP1B;VPS4B;VTA1;CHMP7
ESCRT Complex Disassembly (GO:1904896)	4.8400332538254946E-5	0.00566451	21.930658627087197	217.90310907021902	IST1;CHMP1B;VPS4B;VTA1;CHMP7
Late Endosome To Vacuole Transport (GO:0045324)	5.566046972698409E-5	0.00629705	9.460108664569631	92.67349833521624	TMEM50B;VPS4B;VTA1;CHMP1B;LEPROTL1;CHMP6;CHMP7
Regulation Of Peptidase Activity (GO:0052547)	6.34796135425768E-5	0.00694999	7.401909424724602	71.53791314370017	CSTB;HDAC1;NRDC;RCAN3;CTSH;FURIN;CST7;CTSB
Positive Regulation Of Translation (GO:0045727)	6.763300025290524E-5	0.00717333	3.299197987753335	31.676967479177666	EIF5A;COA3;DDX3X;USP16;PRKDC;PRMT1;EIF4A3;PCIF1;PASK;YBX3;RBM3;LARP1;CSDE1;CCL5;RPUSD3;CD28;VIM
Positive Regulation Of Protein-Containing Complex Assembly (GO:0031334)	7.001664197284068E-5	0.00720111	3.444350469746497	32.951334926382636	GBP5;HSP90AA1;DDX3X;TFRC;PLEK;MED9;CAPG;RHOC;MTLN;RAP1B;PPP2CA;LGALS3;IFNG;PIEZO1;GBP2;TRABD2A
Regulation Of JNK Cascade (GO:0046328)	8.56057027417858E-5	0.00854546	3.2279045371098873	30.231774859890002	NCF1;GADD45B;GADD45A;PRMT1;GPS2;RASGRP1;HIPK2;CYLD;MFHAS1;PER1;DUSP10;MDFIC;TAOK1;TRAF5;CD27;CCR7;TNIK
Protein Transport (GO:0015031)	9.151849416006812E-5	0.00887468	2.165202565337871	20.134152582055766	MACF1;ARF1;SYS1;RAB5C;TFRC;SAR1A;HIKESHI;RAB22A;HERC2;CHMP1B;LAMP2;ARL6IP5;TOM1;TLK1;VPS35;SNX9;SPTBN1;CTSA;GSDMD;HSPA9;CD74;ARRDC2;SYNRG;IL10RA;ANK3;DNAJC15;ARL4A;RAB14;SNX17;CANX;RCAN3;PPT1;SLU7;RAB5A
Nucleus Organization (GO:0006997)	9.550365698700593E-5	0.00900387	5.175977194232773	47.91063589188776	USP36;VPS4B;CHMP1B;LMNA;TPR;NUP54;NUP98;CHMP6;CHMP7;SYNE1
Lymphocyte Differentiation (GO:0030098)	1.0450307667829785E-4	0.00958604	3.4818524541691307	31.9157	ITGB1;TOP2B;ITGA4;CHD7;PIK3CD;RHOH;GPS2;PIK3R1;RELB;LFNG;CD79B;CD4;KLF6;PTPRC;LCK
Regulation Of RNA Splicing (GO:0043484)	1.1438142745747191E-4	0.010216067494491044	3.2834506658529676	29.800505779991045	SF3B5;RBM39;ENY2;YTHDC1;USP22;PIK3R1;HNRNPLL;SRRM1;ERN1;CLK1;SON;U2AF2;TRA2B;TMBIM6;HNRNPH3;SLC38A2
Non-Membrane-Bounded Organelle Assembly (GO:0140694)	1.2297989296073615E-4	0.010702404018172781	2.8942426108374386	26.05828350072056	DDX6;DAZAP2;DDX3X;DBNL;FLII;PRRC2C;HAUS3;CSNK1D;HAUS2;PATL1;MRPL22;PATL2;CENPC;CSDE1;G3BP1;G3BP2;MAPRE1;LSM14A;CDS2
Negative Regulation Of Protein Metabolic Process (GO:0051248)	1.3265169678475483E-4	0.011255496472186446	2.7836830838290085	24.852120422859954	DDX6;CSTB;BTG2;DDX3X;EIF4A3;PCIF1;GZMB;TOB1;PATL2;LARP1;RNF139;CNOT1;NCL;ENC1;FLNA;PFDN2;CALR;PAIP2;LSM14A;PFDN5
Positive Regulation Of Cytokine Production (GO:0001819)	1.407149713490758E-4	0.011648453969725935	2.1114148006426365	18.725661095349917	PTGER4;CEBPB;TRAF3IP3;DDX3X;TXK;PIK3CD;TANK;RASGRP1;RELA;MALT1;PNP;G3BP1;PDE4B;CCR7;LGALS9;IL6R;SPTBN1;GBP5;CD74;AKIRIN2;F2R;IL16;SORL1;CD4;PTPRC;RGCC;TMIGD2;IFNG;DDIT3;CD28;IRF7;PRKCQ;LTB;CD46
Positive Regulation Of T Cell Activation (GO:0050870)	2.0295531095518155E-4	0.016209644395872594	3.1022173702586073	26.376679958825285	SMARCC1;TFRC;CD81;SIRPG;RHOH;PNP;PTPRC;LCK;CCL5;CD28;PRKCQ;NCKAP1L;CCR7;LGALS9;CD46;BRD7
Endosome Transport Via Multivesicular Body Sorting Pathway (GO:0032509)	2.0536673807381307E-4	0.016209644395872594	7.232670019680735	61.41052688622906	TMEM50B;VPS4B;VTA1;CHMP1B;LEPROTL1;CHMP6;CHMP7
Regulation Of Protein Dephosphorylation (GO:0035304)	2.309544416108117E-4	0.017814985791524886	5.105244188142008	42.74769056431898	PPP1R15A;PPP1R16B;PPP1R2;MFHAS1;SMPD1;CAMTA1;CALM3;NSMF;DYNLL1
Positive Regulation Of Leukocyte Differentiation (GO:1902107)	2.6229105519779046E-4	0.0191575	23.37225826382453	192.72894518660596	LGALS3;PRKDC;NCKAP1L;LGALS9
Negative Regulation By Host Of Viral Transcription (GO:0043922)	2.652922723518172E-4	0.0191575	12.529817121653856	103.17901472346345	JUN;HDAC1;CCL5;CCL4;TARDBP
Nucleotide Metabolic Process (GO:0009117)	2.652922723518172E-4	0.0191575	12.529817121653856	103.17901472346345	PNP;GUK1;NUDT5;REXO2;FHIT
Positive Regulation Of Interleukin-2 Production (GO:0032743)	2.719821756466632E-4	0.019231406336349476	6.830493597686906	56.07680891298318	CD4;PNP;PTPRC;PDE4B;CD28;MALT1;SPTBN1
Negative Regulation Of Intracellular Signal Transduction (GO:1902532)	3.3960133457274644E-4	0.023522590398773496	2.245250017306228	17.934469272731942	DDX3X;FAM89B;USP10;RTKN2;PDE3B;PLEK;NOC2L;TANK;RELA;HERPUD1;PPP2CA;RPS6KA1;SLC39A8;DUSP4;UBE2B;CARD8;ATP2B4;RHOH;DUSP8;CYLD;PER1;PPM1A;PIK3IP1;DDIT3;DDIT4;BCL2
Leukocyte Adhesion To Vascular Endothelial Cell (GO:0061756)	3.665337399047295E-4	0.024880310264733037	8.10114	64.09148631791541	ITGB1;SPN;SELPLG;ITGA4;SELL;SLC39A8
Negative Regulation Of Intrinsic Apoptotic Signaling Pathway (GO:2001243)	3.847422305175674E-4	0.025356413212981398	3.8719589552238807	30.44496925033847	DNAJA1;DDX3X;RTKN2;BCL2;TMBIM6;ENO1;NOC2L;SOD2;YBX3;HERPUD1;NFE2L2
Cytoskeleton-Dependent Cytokinesis (GO:0061640)	3.884895365571693E-4	0.025356413212981398	3.3677432655305113	26.447710676122394	SEPTIN1;IST1;SEPTIN2;SEPTIN6;ANK3;RHOC;TTC19;SEPTIN11;SON;STMN1;JTB;SNX9;SPTBN1
Positive Regulation Of T Cell Receptor Signaling Pathway (GO:0050862)	4.1191459605778504E-4	0.0263781	10.963010204081632	85.45331557388232	TESPA1;CD81;TRAT1;LCK;RELA
Negative Regulation Of Cellular Biosynthetic Process (GO:0031327)	4.347472537207467E-4	0.0268279	2.6698544206414963	20.666664184051413	DDX6;BTG2;DDX3X;EIF4A3;PCIF1;PLEK;ATP2B4;GZMB;TOB1;PATL2;LARP1;RNF139;CNOT1;NCL;ENC1;CALR;PAIP2;LSM14A
Protein Localization To Organelle (GO:0033365)	4.347472537207467E-4	0.0268279	2.6698544206414963	20.666664184051413	PPP1R15A;GBP5;MTCH2;SYS1;DDX3X;CAMLG;COG3;RPA1;CSNK1D;RCSD1;SORL1;DNAJA1;VAPA;LMNA;VPS35;CALR;DCP1A;GBP2
Positive Regulation Of Intracellular Protein Transport (GO:0090316)	4.5456587447317105E-4	0.027129265021263258	2.7517427750142005	21.17787390921625	PLK3;USP36;SAR1A;CD81;UBE2D3;GZMB;ANK3;PIK3R1;UBE2J2;SORL1;NPEPPS;IFNG;TPR;RAC2;HCLS1;FLNA;KIF20B
Positive Regulation Of Transcription By RNA Polymerase II (GO:0045944)	4.5561818096994864E-4	0.027129265021263258	1.5565510677040224	11.975878871305483	DDX3X;CCNT1;CD81;ZMYND8;HMGB2;MED15;PTMS;ELK3;CHCHD2;RPS6KA5;DBP;MED10;RPS6KA1;EPC1;IER5;IER2;GTF2I;EIF5A;DDX17;KLF10;ANXA2;PARP1;ZBTB38;NCOA3;ATRX;NME2;MED9;FOXP3;ZFX;ELF1;ZEB2;HAX1;PRPF6;DDIT3;IRF2;IRF7;HCLS1;ITGA6;ZNF593;CEBPB;GTF2A2;USP16;PRKDC;HDAC1;TXK;LEF1;DDX21;GPS2;PIK3R1;RELA;RELB;BCLAF1;MED30;TBL1X;STAT5B;AKIRIN2;JUN;AKIRIN1;JUND;BCL11B;PCGF5;STAT2;NFATC3;SUPT5H;ELL2;FOSL2;HIPK2;PER1;K…
Regulation Of B Cell Proliferation (GO:0030888)	4.928516133111765E-4	0.0282701	4.520830007980846	34.427487684026566	CD74;PTPRC;TFRC;CD81;BCL2;CTLA4;NCKAP1L;IKZF3;TNFRSF4
Positive Regulation Of Antigen Receptor-Mediated Signaling Pathway (GO:0050857)	4.997658703954582E-4	0.0282701	7.522085157182651	57.17815868268984	PTPRC;TESPA1;CD81;TRAT1;LCK;RELA
Regulation Of Mitotic Spindle Assembly (GO:1901673)	4.997658703954582E-4	0.0282701	7.522085157182651	57.17815868268984	VPS4B;CHMP1B;TPR;CHMP6;CHMP7;EML3
Negative Regulation Of Sequestering Of Calcium Ion (GO:0051283)	5.605544967355948E-4	0.030600446741982496	5.020332225913621	37.58513937602054	ERO1A;IBTK;PTPRC;LCK;F2R;FLNA;CCR7;PLCG1
Regulation Of Erythrocyte Differentiation (GO:0045646)	5.605544967355948E-4	0.030600446741982496	5.020332225913621	37.58513937602054	HSPA9;STAT5B;BRD1;CDK6;PRKDC;PRMT1;HMGB2;NCKAP1L
Positive Regulation Of Hydrolase Activity (GO:0051345)	5.680106496007358E-4	0.030600446741982496	2.393548387096774	17.88787364345287	ITGB1;RALBP1;F2R;HMGB2;RASGRP2;RHOC;RASGRP1;DOCK10;DOCK11;CCL5;RCAN3;CCL4;RGS10;CTSH;SNX9;CALM3;ITGA6;RSU1;SOS1;ZC3H15;LIMS1
Positive Regulation Of T Cell Differentiation (GO:0045582)	5.900476278349504E-4	0.031291	3.652210644888764	27.155308466079294	SMARCC1;DUSP10;PNP;TESPA1;LEF1;RHOH;NCKAP1L;CD46;BRD7;FOXP3;VSIR
Positive Regulation Of Membrane Protein Ectodomain Proteolysis (GO:0051044)	6.122801300966483E-4	0.0319704	9.744382601525459	72.0921	IFNG;NRDC;FURIN;SNX9;TNFRSF1B
Positive Regulation Of Amide Metabolic Process (GO:0034250)	6.261704497519539E-4	0.032200341006941385	3.1799714434060227	23.455113018892643	DDX3X;IFNGR1;PRMT1;PRKDC;EIF4A3;PCIF1;PASK;RELA;RBM3;LARP1;IFNG;CD28;VIM
Regulation Of Stress Fiber Assembly (GO:0051492)	6.620605567899974E-4	0.033253866846709425	3.353163487617269	24.54567154288684	PTGER4;CDC42;RGCC;GPR65;STMN1;ARHGEF18;EVL;PIK3R1;DYNLL1;RHOC;PAK2;ACTG1
Regulation Of Membrane Protein Ectodomain Proteolysis (GO:0051043)	6.678333776980391E-4	0.033253866846709425	7.0202414113277625	51.32829746000742	IFNG;NRDC;FURIN;SNX9;TIMP1;TNFRSF1B
Regulation Of Translational Initiation (GO:0006446)	6.76050917036815E-4	0.033253866846709425	3.584387092316197	26.163309395247186	DDX3X;LARP1;CSDE1;CCL5;TPR;EIF4H;BZW2;PAIP2;BZW1;EIF1B;EIF3B
Multivesicular Body Assembly (GO:0036258)	7.304081477944612E-4	0.0344306	5.587402838796891	40.351704083978476	IST1;VPS4B;CHMP1B;VTA1;CHMP6;VPS36;CHMP7
Positive Regulation Of B Cell Proliferation (GO:0030890)	7.304081477944612E-4	0.0344306	5.587402838796891	40.351704083978476	CD74;PTPRC;TFRC;CD81;BCL2;NCKAP1L;TNFRSF4
Positive Regulation Of Viral Genome Replication (GO:0045070)	7.304081477944612E-4	0.0344306	5.587402838796891	40.351704083978476	TOP2B;DDX3X;LARP1;PDE12;CCL5;CD28;TMEM39A
Positive Regulation Of DNA-templated Transcription, Elongation (GO:0032786)	7.601786251943881E-4	0.0353431	3.8232910571741154	27.458712426651687	SUPT16H;CCNT1;PARP1;MED30;ZMYND8;MED10;MED9;SUPT5H;MED15;ELL2
Regulation Of Interleukin-2 Production (GO:0032663)	8.188891714622731E-4	0.0367277	4.163260805645399	29.59063348665822	CD4;PNP;PTPRC;PDE4B;CD28;EZR;FOXP3;MALT1;SPTBN1
Regulation Of T Cell Proliferation (GO:0042129)	8.433786994754082E-4	0.0367277	3.249644473173885	23.00129058320546	SPN;LGALS3;CEBPB;PNP;PTPRC;TFRC;CCL5;CD28;NCKAP1L;TNFRSF1B;CD46;FOXP3
Positive Regulation Of Gene Expression (GO:0010628)	8.611085975036399E-4	0.0367277	1.748459778208062	12.339387589229167	PTGER4;DNMT1;DDX3X;TFRC;PRKDC;HDAC1;PHF1;TXK;EIF4A3;LEF1;PIK3CD;PIK3R1;NOC2L;HNRNPLL;VSIR;RELA;TTN;ACTG1;RBM3;LARP1;U2AF2;CTSH;VPS35;LGALS9;BRD7;SLC38A2;CD74;IFNGR1;PRMT1;PCIF1;ANK3;PASK;ADAM19;ERN1;RGCC;TMIGD2;IFNG;CD28;VIM;EZR;CD46;LIMS1;NFE2L2
Negative Regulation Of Lymphocyte Apoptotic Process (GO:0070229)	8.649993332912603E-4	0.0367277	14.021872103799815	98.8932	CCL5;ORMDL3;PRKCQ;NOC2L
Pinocytosis (GO:0006907)	8.649993332912603E-4	0.0367277	14.021872103799815	98.8932	MAPKAPK3;MAPKAPK2;PPT1;SNX5
Regulation Of CD4-positive, Alpha-Beta T Cell Proliferation (GO:2000561)	8.649993332912603E-4	0.0367277	14.021872103799815	98.8932	CD81;LGALS9;CD55;VSIR
Positive Regulation Of Viral Life Cycle (GO:1903902)	8.765311434096462E-4	0.0367277	6.581128133704736	46.328103703664155	CD74;CD4;SMPD1;FURIN;LGALS9;KPNA2
Regulation Of Regulatory T Cell Differentiation (GO:0045589)	8.765311434096462E-4	0.0367277	6.581128133704736	46.328103703664155	LAG3;DUSP10;CTLA4;CD46;FOXP3;VSIR
Intrinsic Apoptotic Signaling Pathway In Response To Endoplasmic Reticulum Stress (GO:0070059)	9.086484165013413E-4	0.037156056935006655	5.344189429448845	37.42831027249853	ERO1A;PPP1R15A;ERN1;CEBPB;DDIT3;BCL2;SELENOK
Multivesicular Body Organization (GO:0036257)	9.086484165013413E-4	0.037156056935006655	5.344189429448845	37.42831027249853	IST1;VPS4B;CHMP1B;VTA1;CHMP6;VPS36;CHMP7
Release Of Sequestered Calcium Ion Into Cytosol (GO:0051209)	9.86800906899018E-4	0.0396258	4.5337734433608405	31.378437572829633	ERO1A;IBTK;PTPRC;LCK;F2R;FLNA;CCR7;PLCG1
DNA Damage Response (GO:0006974)	9.923960900278877E-4	0.0396258	1.8347001284458058	12.687663703316987	PPP1R15A;BTG2;USP16;PRKDC;USP10;PHF1;SAMHD1;TANK;BCLAF1;HERC2;PAXX;CTLA4;RBBP6;PLK3;PARP1;UBE2B;GADD45A;XRCC5;ZBTB38;ATRX;NSMCE1;RECQL;RPA1;SMC1A;TNFRSF1B;DDB2;RNF168;DDIT3;RPA3;TAOK1;PSME4;MAPKAPK2;BCL2;IRF7;UBA1;ASF1A
Defense Response To Symbiont (GO:0140546)	0.00109358	0.042221777354505295	2.442513542795233	16.653777531491567	IFITM3;IFNAR2;GBP5;CARD8;STAT2;SAMHD1;TANK;RELA;PTPRC;PDE12;DDIT4;G3BP1;IRF2;BCL2;IRF7;PMAIP1;GBP2;SERINC5
U2-type Prespliceosome Assembly (GO:1903241)	0.00113205	0.042221777354505295	6.193675241684417	42.0162	SF3B5;DDX46;SF3B6;SNRPA1;HTATSF1;SNRPB
Nuclear Membrane Reassembly (GO:0031468)	0.00113205	0.042221777354505295	6.193675241684417	42.0162	BROX;VPS4B;CHMP1B;BANF1;CHMP6;CHMP7
Positive Regulation Of mRNA Splicing, Via Spliceosome (GO:0048026)	0.00113205	0.042221777354505295	6.193675241684417	42.0162	RBM3;NCL;TRA2B;TRA2A;NUP98;RBMX
Positive Regulation Of Neutrophil Migration (GO:1902624)	0.00113205	0.042221777354505295	6.193675241684417	42.0162	CD74;RIPOR2;RAC2;CCR7;NCKAP1L;CD99
Regulation Of Interleukin-4 Production (GO:0032673)	0.00113205	0.042221777354505295	6.193675241684417	42.0162	CEBPB;DDIT3;LEF1;PRKCQ;LGALS9;FOXP3
Protein Localization To Chromosome (GO:0034502)	0.00117576	0.0433754	4.391860465116279	29.626778294472636	PARP1;XRCC5;ZMYND8;LEF1;ATRX;RPA1;TERF2IP;CHMP7
Mitotic Metaphase Plate Congression (GO:0007080)	0.00130191	0.0470071	3.858018803651724	25.63239398150003	CHMP1B;CUL3;VPS4B;RRS1;CHMP6;MAPRE1;CHMP7;EML3;CENPC
Nucleocytoplasmic Transport (GO:0006913)	0.00130191	0.0470071	3.858018803651724	25.63239398150003	RANBP2;CDKN1B;XPO1;NUP210;TPR;NUP54;NUP98;BACH2;MALT1
Regulation Of Extrinsic Apoptotic Signaling Pathway (GO:2001236)	0.00132366	0.0472897	3.51668	23.30628804211833	LGALS3;CYLD;TNFSF10;TMC8;ETFA;ITGA6;LTB;PAK2;RELA;DEDD2
'De Novo' Post-Translational Protein Folding (GO:0051084)	0.00136675	0.0480033	4.916133828996283	32.42348425707661	ERO1A;HSPA9;DNAJB1;SDF2L1;HSPA5;PTGES3;SELENOF
Negative Regulation Of Interleukin-17 Production (GO:0032700)	0.00138002	0.0480033	11.684275563793635	76.9486	IFNG;NCKAP1L;FOXP3;VSIR
Positive Regulation Of Viral Process (GO:0048524)	0.00139247	0.0480033	4.258548273431995	28.0071	DDX3X;LARP1;MDFIC;PDE12;CCL5;CD28;TMEM39A;KPNA2
Cellular Response To Cytokine Stimulus (GO:0071345)	0.00140021	0.0480033	1.9101641763512267	12.55193748717949	RIPOR2;SELPLG;USP10;TRADD;TCF7;LEF1;IL2RG;TANK;YBX3;RELA;IL27RA;CCL5;TPR;CCL4;IL21R;CCR7;LGALS9;GBP2;IL6R;IFNAR2;GBP5;STAT5B;IL4R;CD4;HAX1;PDE12;HCLS1;SOS1;RBMX;NFE2L2
Positive Regulation Of p38MAPK Cascade (GO:1900745)	0.00144095	0.048517	5.8492726709996905	38.26860054207321	MFHAS1;GADD45B;NCF1;GADD45A;PRMT1;RELL1
Positive Regulation Of Granulocyte Differentiation (GO:0030854)	0.00145808	0.048517	26.270833333333332	171.5651398281711	HAX1;LEF1;HCLS1
Regulation Of Stress Granule Assembly (GO:0062028)	0.00145808	0.048517	26.270833333333332	171.5651398281711	USP10;G3BP1;G3BP2
Positive Regulation Of Stress-Activated MAPK Cascade (GO:0032874)	0.00157246	0.0516414	2.709361732748075	17.489242320209758	NCF1;GADD45B;GADD45A;PRMT1;RASGRP1;HIPK2;MFHAS1;TAOK1;TRAF5;ARL6IP5;CD27;RELL1;CCR7;TNIK
Regulation Of NIK/NF-kappaB Signaling (GO:1901222)	0.00165142	0.0516414	2.974079772754172	19.052315911435116	PPM1A;CYLD;DDX3X;TRADD;RTKN2;PDCD4;TERF2IP;CD27;LGALS9;EZR;RELA;LIMS1
Leukocyte Tethering Or Rolling (GO:0050901)	0.00165189	0.0516414	7.307127396413111	46.808250385178525	ITGB1;SPN;SELPLG;ITGA4;SELL
Purine-Containing Compound Biosynthetic Process (GO:0072522)	0.00165189	0.0516414	7.307127396413111	46.808250385178525	ADSL;PNP;PRPSAP2;SHMT2;HPRT1
Positive Regulation Of RNA Metabolic Process (GO:0051254)	0.00165472	0.0516414	4.726801544180726	30.271024765767294	ERN1;SUPV3L1;U2AF2;PIK3R1;HNRNPLL;SLC38A2;RELA
Positive Regulation Of Protein Dephosphorylation (GO:0035307)	0.00165472	0.0516414	4.726801544180726	30.271024765767294	PPP1R15A;PPP1R16B;SMPD1;CAMTA1;CALM3;NSMF;DYNLL1
Regulation Of Cell Population Proliferation (GO:0042127)	0.00165849	0.0516414	1.541868953935407	9.870810429091383	BTG3;BTG2;BTG1;CDKN1B;TFRC;CD81;RTKN2;SIRPG;HMGB2;CCND2;BCL7B;CTSH;TIMP1;PIM2;CAPN1;IER5;IL6R;KLF10;SMARCC1;PRMT1;F2R;MATK;FLT3LG;ADAM10;DYNLL1;FOXP3;PLAAT4;NME1;TIAM1;IFNG;HCLS1;MVD;SOS1;KIF20B;PRKDC;HDAC1;CUL3;DERL2;TOB1;RELA;PRDX3;DPP4;ADGRG1;RNF139;LMNA;S100A11;STAT5B;JUN;JUND;CDKN2A;XRCC5;STAT2;THAP12;SOD2;CDK6;RGCC;DNAJA2;BCL2;CALR;CNOT8;LIMS1
Positive Regulation Of Apoptotic Signaling Pathway (GO:2001235)	0.00171211	0.0528265	3.3810667431357087	21.53748730411989	CYLD;BCLAF1;LCK;DDIT3;TNFSF10;CTSH;PMAIP1;LTB;PAK2;DEDD2
Regulation Of Gene Expression (GO:0010468)	0.00176212	0.0530421	1.4409577362597497	9.137458425320448	USP36;DDX3X;BTG1;TFRC;PHF20;PHF1;ATF7IP2;CHD7;PIK3CD;CHD4;AFF4;YBX3;VSIR;ACTG1;RPS6KA5;RUVBL1;CTSH;ADNP2;VPS35;SLC39A8;LGALS9;BRD1;IFNGR1;ZBTB38;ATRX;ADAM10;RHOH;CNPY2;ANK3;FOXP3;RUNX3;TAPBP;ADAM19;RNF168;RBL2;IFNG;DDIT3;IRF2;HCLS1;TERF2IP;PRKCQ;HNRNPH3;CD46;EZR;PFDN5;SF3B5;ENY2;DNMT1;CEBPB;YTHDC1;HDAC1;TXK;SRRT;TCF7;LEF1;CREM;HNRNPLL;TOB1;RELA;TTN;PPP2CA;LARP1;TRA2B;NSD2;SLC38A2;KLRG1;CD74;NDFIP…
Positive Regulation Of Cell Migration (GO:0030335)	0.00180386	0.0530421	1.94861	12.310967474594108	ITGB1;GRN;FAM89B;TRADD;LEF1;PIK3CD;VSIR;CDC42;CCL5;CTSH;NCKAP1L;PLCG1;S100A11;HSPA5;TNFRSF18;F2R;ADAM10;RHOC;ELP5;SOD2;TIAM1;PTPRC;IFNG;PECAM1;NSMF;ITGA6;KIF20B
Late Endosome To Vacuole Transport Via Multivesicular Body Sorting Pathway (GO:0032511)	0.0018101	0.0530421	5.541123002492303	34.988731949329626	LEPROTL1;TMEM50B;VTA1;CHMP6;VPS36;CHMP7
Positive Regulation Of Peptidase Activity (GO:0010952)	0.0018101	0.0530421	5.541123002492303	34.988731949329626	GRN;NCSTN;RCAN3;CTSH;TANK;VSIR
Regulation Of Neutrophil Chemotaxis (GO:0090022)	0.0018101	0.0530421	5.541123002492303	34.988731949329626	DPP4;RIPOR2;CD74;RAC2;CCR7;NCKAP1L
Regulation Of Rho Protein Signal Transduction (GO:0035023)	0.00181287	0.0530421	3.1205615069812227	19.69961525357605	P2RY8;RIPOR2;RALBP1;ADGRG1;GPR65;ARHGDIA;CUL3;STMN1;F2R;ARHGEF18;DYNLL1
Regulation Of Filopodium Assembly (GO:0051489)	0.00192044	0.0557093	4.014777408637873	25.113229580371208	CDC42;PPP1R16B;RIPOR2;DOCK11;CAPZB;CCR7;PIK3R1;RAB5A
Negative Regulation Of JNK Cascade (GO:0046329)	0.00198772	0.0563345	4.551493873055211	28.313789885873202	DNAJA1;CYLD;PER1;DUSP10;PRMT1;PDCD4;GPS2
Regulation Of T Cell Receptor Signaling Pathway (GO:0050856)	0.00198772	0.0563345	4.551493873055211	28.313789885873202	LGALS3;TESPA1;CD81;TRAT1;LCK;EZR;RELA
Positive Regulation Of NIK/NF-kappaB Signaling (GO:1901224)	0.00199179	0.0563345	3.594400711020823	22.352576400814552	DDX3X;TRADD;RTKN2;PDCD4;TERF2IP;CD27;LGALS9;RELA;LIMS1
Positive Regulation Of Lymphocyte Proliferation (GO:0050671)	0.00202736	0.056536078495077455	3.070865908552476	19.04250100507842	CD74;PNP;PTPRC;TFRC;CD81;CCL5;BCL2;CD28;NCKAP1L;CD46;TNFRSF4
Nuclear-Transcribed mRNA Catabolic Process (GO:0000956)	0.00203223	0.056536078495077455	2.8922911630405586	17.92821294736517	RBM8A;PDE12;CNOT1;CSDE1;EIF4A3;TENT2;CNOT8;DCP1A;PATL1;PNRC1;PATL2;PNRC2
P-body Assembly (GO:0033962)	0.00207605	0.0568235	10.014563749503509	61.862854881166285	DDX6;LSM14A;PATL1;PATL2
Methylguanosine-Cap Decapping (GO:0110156)	0.00207605	0.0568235	10.014563749503509	61.862854881166285	DCP1A;PATL1;PATL2;PNRC2
Actin Filament Capping (GO:0051693)	0.00218617	0.0579677	6.74468	41.315262665160375	CAPZB;FLII;TWF2;CAPG;ADD3
Barbed-End Actin Filament Capping (GO:0051016)	0.00218617	0.0579677	6.74468	41.315262665160375	CAPZB;FLII;TWF2;CAPG;ADD3
Positive Regulation Of Neutrophil Chemotaxis (GO:0090023)	0.00218617	0.0579677	6.74468	41.315262665160375	CD74;RIPOR2;RAC2;CCR7;NCKAP1L
Regulation Of Lymphocyte Activation (GO:0051249)	0.00218617	0.0579677	6.74468	41.315262665160375	CD4;LCK;KLRD1;IKZF3;PAG1
Positive Regulation Of Erythrocyte Differentiation (GO:0045648)	0.00224665	0.0591096	5.263788300835655	32.10023456084967	STAT5B;BRD1;PRKDC;PRMT1;HMGB2;NCKAP1L
Positive Regulation Of Protein Modification Process (GO:0031401)	0.0026188	0.0683708	2.0103	11.951300832164728	PPP1R16B;CD74;RALBP1;HSP90AA1;DDX3X;TFRC;AKTIP;CSNK1D;DYNLL1;RASGRP1;CD4;CCND2;IFNG;SMPD1;TAOK1;MOB2;PECAM1;CAMTA1;NSMF;CALM3;TNIK;WDFY2;TRABD2A
RNA Metabolic Process (GO:0016070)	0.0026711	0.068542	2.540962263605065	15.055875057376467	DDX17;RBM39;RNASEH2B;DDX3X;DDX24;PABPC4;RNASET2;LAGE3;DEDD2;RBM3;SUPV3L1;PAPOLA;HNRNPH3;TENT2
Mitotic Sister Chromatid Segregation (GO:0000070)	0.0026711	0.068542	2.540962263605065	15.055875057376467	CUL3;VPS4B;SMC1A;SMC4;EML3;TTN;CHMP1B;CENPK;ZNF207;RRS1;FLNA;CHMP6;LSM14A;CHMP7
Chaperone Cofactor-Dependent Protein Refolding (GO:0051085)	0.00275801	0.068542	5.012866427908211	29.542059134317814	ERO1A;HSPA9;DNAJB1;SDF2L1;HSPA5;PTGES3
Negative Regulation Of Immune Response (GO:0050777)	0.00276476	0.068542	3.1388962854480096	18.490609776771727	LGALS3;YES1;PARP1;PRKDC;BANF1;FURIN;PLCG1;FOXP3;SAMSN1;LYAR
Positive Regulation Of JNK Cascade (GO:0046330)	0.00279736	0.068542	2.9308146766169156	17.23049119134914	MFHAS1;NCF1;GADD45B;GADD45A;TAOK1;TRAF5;CD27;CCR7;TNIK;RASGRP1;HIPK2
Marginal Zone B Cell Differentiation (GO:0002315)	0.00279871	0.068542	17.512962962962963	102.95161519402615	DOCK10;LFNG;DOCK11
Regulation Of Natural Killer Cell Chemotaxis (GO:2000501)	0.00279871	0.068542	17.512962962962963	102.95161519402615	KLRK1;CCL5;CCL4
COPII-coated Vesicle Budding (GO:0090114)	0.00280711	0.068542	4.23715	24.8958	TRAPPC6A;TRAPPC1;SAR1A;VAPA;CUL3;SH2D2A;CSNK1D
Positive Regulation Of Myeloid Cell Differentiation (GO:0045639)	0.00280711	0.068542	4.23715	24.8958	STAT5B;BRD1;PRKDC;PRMT1;PITHD1;HMGB2;NCKAP1L
Arp2/3 Complex-Mediated Actin Nucleation (GO:0034314)	0.00283604	0.0687538	6.262589451364962	36.73225109458104	ARPC1B;ARPC5L;ARPC5;WHAMM;IQGAP2
Cristae Formation (GO:0042407)	0.00298143	0.0696131	8.762279888785914	50.95574292535139	SAMM50;IMMT;MICOS10;SLC25A46
Positive Regulation By Symbiont Of Entry Into Host (GO:0075294)	0.00298143	0.0696131	8.762279888785914	50.95574292535139	CD74;SMPD1;FURIN;LGALS9
Positive Regulation Of CD4-positive, Alpha-Beta T Cell Activation (GO:2000516)	0.00298143	0.0696131	8.762279888785914	50.95574292535139	CD81;NCKAP1L;PRKCQ;LGALS9
Positive Regulation Of Nuclear-Transcribed mRNA poly(A) Tail Shortening (GO:0060213)	0.00298143	0.0696131	8.762279888785914	50.95574292535139	BTG2;CNOT1;TOB1;TNRC6B
Positive Regulation Of Viral Entry Into Host Cell (GO:0046598)	0.00298143	0.0696131	8.762279888785914	50.95574292535139	CD74;SMPD1;FURIN;LGALS9
Regulation Of mRNA Catabolic Process (GO:0061013)	0.00299455	0.0696131	3.697233782129743	21.484480557840058	CARHSP1;RBM8A;CNOT1;EIF4A3;MAPKAPK2;ZC3HAV1;VIM;CNOT8
Regulation Of DNA-templated Transcription (GO:0006355)	0.00323278	0.0746399	1.3158146005470865	7.545422413096078	CCNT1;NCF1;ARID4B;PRDM1;ENO1;IKZF3;BACH2;IKZF5;ELK3;RPS6KA5;RUVBL1;RPS6KA1;EPC1;SLC39A8;PIM2;TNFRSF4;DDX17;SMARCC1;ANKRD49;ZBTB38;F2R;ARID5B;FOXP3;RUNX3;EID1;MORF4L1;MAF;DDIT3;SUB1;PRKCQ;CCNQ;KMT2E;L3MBTL3;ENY2;ZNF394;TCF7;TSHZ2;CREM;MRPL12;HTATSF1;DEDD2;MED30;CAMTA1;ZKSCAN1;SNX5;STAT5B;JUN;JUND;XRCC5;NFATC3;PBX4;PA2G4;HOPX;THAP11;FOSL2;REL;UBA2;CALR;RCOR1;NFE2L2;PHF19;BTG1;CDKN1B;PHF20;PHF1;ATF7…
Negative Regulation Of Nucleic Acid-Templated Transcription (GO:1903507)	0.00331609	0.0758387	1.6572948537721548	9.461445432039728	L3MBTL3;CDKN1B;HDAC1;LEF1;HMGB2;PBXIP1;CHD4;ENO1;RELA;ELK3;DEDD2;BCLAF1;RPS6KA5;SAP18;EPC1;BRD7;TNFRSF4;KLF10;JUN;RBM15;PARP1;CDKN2A;XRCC5;ZBTB38;DNMT3A;WWP1;ARID5B;PA2G4;FOXP3;EID1;PER1;MDFIC;IFNG;DDIT3;PDCD4;CALR;PFDN5;RCOR1;LIMS1
Myeloid Cell Differentiation (GO:0030099)	0.00333382	0.0758387	3.2941689944134076	18.78874285737386	KMT2E;PRDX3;HSPA9;MFHAS1;CEBPB;MAF;HCLS1;PRKX;HIPK2
Positive Regulation Of mRNA Processing (GO:0050685)	0.00335174	0.0758387	4.784755634337807	27.264856753392046	RBM3;TRA2B;NCL;TRA2A;NUP98;RBMX
Response To Endoplasmic Reticulum Stress (GO:0034976)	0.00342104	0.076894	2.464340505144995	13.992060599245645	ERO1A;PPP1R15A;JUN;CEBPB;HSPA5;PIK3R1;SELENOK;RNF5;HERPUD1;ERN1;RNF139;DDIT3;RCAN3;BCL2
Cell Projection Organization (GO:0030030)	0.0036148	0.0807148	5.844774273345702	32.86351433183596	ITGB1;PARVG;PLEK;CAPG;NCKAP1L
Negative Regulation Of Cytokine Production (GO:0001818)	0.0036873	0.0817954	2.106693620844564	11.803510533047765	PTGER4;CUL3;LEF1;FOXP3;VSIR;CYLD;RPS6KA5;PTPRC;RGCC;IFNG;DDIT3;PDCD4;BANF1;NCKAP1L;CCR7;LGALS9;EZR;XAF1;TRIB2
Positive Regulation Of Cellular Process (GO:0048522)	0.00374325	0.0824973	1.560418325635717	8.719307037763373	GRN;DDX3X;HDAC1;CD81;CUL3;RTKN2;SIRPG;LEF1;DERL2;CST7;MTLN;DNPH1;RELA;PRDX3;CDC42;DPP4;ADGRG1;CCND2;CCL5;RPS6KA1;BCL7B;CTSH;CCR7;TIMP1;CAPN1;BRD7;IER5;IL6R;SMARCC1;PRMT1;TNFRSF18;F2R;NRDC;MATK;FLT3LG;ADAM10;PA2G4;TNFRSF1B;SUPV3L1;TIAM1;IFNG;DNAJA2;BCL2;HCLS1;MVD;CALR;CNOT8;KIF20B
B Cell Activation (GO:0042113)	0.00396842	0.0861429	2.638235294117647	14.587824579563295	ITGB1;CD79B;TOP2B;KLF6;PTPRC;ITGA4;BCL2;PIK3CD;GPS2;PIK3R1;RASGRP1;MALT1
Positive Regulation Of Protein Catabolic Process (GO:0045732)	0.00396842	0.0861429	2.638235294117647	14.587824579563295	PLK3;HSP90AA1;CDKN1B;IFNG;CD81;NRDC;VPS35;FURIN;SNX9;TNFRSF1B;EZR;SORL1
Macroautophagy (GO:0016236)	0.00403323	0.0861429	2.5134846461949265	13.85730990216822	GABARAPL1;VTA1;VPS4B;ATG16L2;CHMP1B;LAMP2;NBR1;TOM1;CALR;CHMP6;VPS36;CHMP7;TECPR1
Positive Regulation Of Dephosphorylation (GO:0035306)	0.00403557	0.0861429	4.576480561947439	25.228344764005502	PPP1R16B;SMPD1;CAMTA1;CALM3;NSMF;DYNLL1
Regulation Of Spindle Assembly (GO:0090169)	0.00403557	0.0861429	4.576480561947439	25.228344764005502	VPS4B;CHMP1B;TPR;CHMP6;CHMP7;EML3
Negative Regulation Of Neuroinflammatory Response (GO:0150079)	0.00412344	0.0869252	7.788281330450006	42.76597520463502	GRN;PTPRC;CST7;TNFRSF1B
Regulation Of Leukocyte Migration (GO:0002685)	0.00412344	0.0869252	7.788281330450006	42.76597520463502	CD81;TNFRSF18;RAC2;NCKAP1L
Negative Regulation Of Protein-Containing Complex Assembly (GO:0031333)	0.00422904	0.0875205	3.1620670391061454	17.28316377850805	PTGER4;CDC42;PPM1A;DDX3X;HSPA5;CARD8;ZDHHC12;TMC8;SORL1
Positive Regulation Of Proteolysis (GO:0045862)	0.00422904	0.0875205	3.1620670391061454	17.28316377850805	IFNG;IST1;NRDC;RCAN3;CTSH;FURIN;SNX9;TNFRSF1B;TANK
Regulation Of Type I Interferon Production (GO:0032479)	0.00422904	0.0875205	3.1620670391061454	17.28316377850805	CYLD;DDX3X;TRAF3IP3;CUL3;G3BP1;IRF7;BANF1;XAF1;TANK
Negative Regulation Of T Cell Activation (GO:0050868)	0.00448653	0.0886408	3.426159954622802	18.52413320363383	SPN;RIPOR2;LGALS3;CEBPB;NCKAP1L;FOXP3;VSIR;PAG1
Regulation Of Mitotic Spindle Organization (GO:0060236)	0.00449228	0.0886408	3.8393064591078065	20.752967698670368	VPS4B;CHMP1B;TPR;TACC3;CHMP6;CHMP7;EML3
Macrophage Differentiation (GO:0030225)	0.00453574	0.0886408	5.4791859925788495	29.56441571743032	CDC42;CD4;PARP1;IFNG;UCP2
Peptide Catabolic Process (GO:0043171)	0.00453574	0.0886408	5.4791859925788495	29.56441571743032	NPEPPS;ERAP2;ERAP1;CTSH;LNPEP
Plasma Membrane Repair (GO:0001778)	0.00453574	0.0886408	5.4791859925788495	29.56441571743032	VPS4B;CHMP1B;SMPD1;CHMP6;CHMP7
Positive Regulation Of Granulocyte Chemotaxis (GO:0071624)	0.00453574	0.0886408	5.4791859925788495	29.56441571743032	CD74;RIPOR2;RAC2;CCR7;NCKAP1L
Deadenylation-Dependent Decapping Of Nuclear-Transcribed mRNA (GO:0000290)	0.00470104	0.0886408	13.134027777777778	70.39800953839384	DCP1A;PATL1;PATL2
Immunological Synapse Formation (GO:0001771)	0.00470104	0.0886408	13.134027777777778	70.39800953839384	CD81;CCR7;CORO1A
Inhibition Of Cysteine-Type Endopeptidase Activity (GO:0097340)	0.00470104	0.0886408	13.134027777777778	70.39800953839384	CARD8;CARD16;CST7
Macromolecule Depalmitoylation (GO:0098734)	0.00470104	0.0886408	13.134027777777778	70.39800953839384	LYPLA1;ABHD17A;PPT1
Negative Regulation Of T Cell Apoptotic Process (GO:0070233)	0.00470104	0.0886408	13.134027777777778	70.39800953839384	CCL5;TSC22D3;PRKCQ
Negative Regulation Of T Cell Mediated Cytotoxicity (GO:0001915)	0.00470104	0.0886408	13.134027777777778	70.39800953839384	PTPRC;KLRD1;NCKAP1L
Positive Regulation Of Dendritic Cell Chemotaxis (GO:2000510)	0.00470104	0.0886408	13.134027777777778	70.39800953839384	CCR7;CALR;LGALS9
Protein Depalmitoylation (GO:0002084)	0.00470104	0.0886408	13.134027777777778	70.39800953839384	LYPLA1;ABHD17A;PPT1
Regulation Of DNA-templated Transcription In Response To Stress (GO:0043620)	0.00470104	0.0886408	13.134027777777778	70.39800953839384	DDIT3;RPS6KA1;RELA
Regulation Of Dendritic Cell Chemotaxis (GO:2000508)	0.00470104	0.0886408	13.134027777777778	70.39800953839384	CCR7;CALR;LGALS9
Regulation Of G1/S Transition Of Mitotic Cell Cycle (GO:2000045)	0.00475243	0.0891145	2.4591699326700835	13.154346194159695	KMT2E;SMARCC1;CDKN1B;DDX3X;CCNH;CDKN2A;RBL2;PPP2CA;CCND2;RGCC;BCL7B;BRD7;TMEM14B
Negative Regulation Of Peptidyl-Tyrosine Phosphorylation (GO:0050732)	0.0048173	0.0898347	4.385561745589601	23.399347735836752	PPP2CA;SOCS3;PTPRC;MVP;SH3BP5;SAMSN1
T Cell Receptor Signaling Pathway (GO:0050852)	0.00515812	0.0956648	2.5424724106510075	13.391668165688118	FYB1;PTPRC;CD8A;LCK;TRBC2;TXK;PDE4B;CD28;PIK3CD;CTLA4;PLCG1;MALT1
Protein Localization (GO:0008104)	0.00523035	0.0963267	1.7125326758555133	8.996407940864414	ARF1;RAB5C;SAR1A;CD81;MESD;RAB22A;CORO1B;HERC2;FLNA;TLK1;VPS35;SNX9;CTSA;HSPA9;CD74;IST1;SYNRG;AKTIP;COG3;ANK3;DNAJC15;TM9SF2;ARL4A;RAB14;SNX17;ABHD17A;MAL;GOPC;MAPRE1;SLU7;RAB5A
Plasma Membrane Organization (GO:0007009)	0.00525057	0.0963267	2.834230225776388	14.878059059027523	PLSCR3;CHMP1B;SMPD1;VPS4B;SNX9;ANK3;WHAMM;CHMP6;CHMP7;SPTBN1
Regulation Of Cysteine-Type Endopeptidase Activity Involved In Apoptotic Process (GO:0043281)	0.00552161	0.0997964	2.6487937027192805	13.771304766912275	DDX3X;DNAJB6;CARD8;RPS6KA1;F2R;ARL6IP5;TNFSF10;PMAIP1;CYCS;CARD16;MALT1
Regulation Of Integrin Activation (GO:0033623)	0.00552791	0.0997964	7.009082483781279	36.43282678180532	PTGER4;RAP1B;PLEK;PIEZO1
Regulation Of Nuclear-Transcribed mRNA poly(A) Tail Shortening (GO:0060211)	0.00552791	0.0997964	7.009082483781279	36.43282678180532	BTG2;CNOT1;TOB1;TNRC6B
Membrane Protein Ectodomain Proteolysis (GO:0006509)	0.00561198	0.10024761814378784	5.156608097784568	26.72593837636391	ADAM19;NCSTN;ERAP1;PRKCQ;RBMX
Natural Killer Cell Mediated Immunity (GO:0002228)	0.00561198	0.10024761814378784	5.156608097784568	26.72593837636391	KLRK1;GZMB;NKG7;KLRD1;TUBB4B
Leukocyte Cell-Cell Adhesion (GO:0007159)	0.00570479	0.1003214941100261	4.20992	21.75032093468123	ITGB1;ITGA4;SELL;CCL5;PECAM1;EZR
Positive Regulation Of Extrinsic Apoptotic Signaling Pathway (GO:2001238)	0.00570479	0.1003214941100261	4.20992	21.75032093468123	CYLD;TNFSF10;PMAIP1;LTB;PAK2;DEDD2
Positive Regulation Of Lamellipodium Organization (GO:1902745)	0.00570479	0.1003214941100261	4.20992	21.75032093468123	CDC42;AKIRIN1;TWF2;RAC2;PIK3R1;CORO1B
Intracellular Protein Transport (GO:0006886)	0.00587928	0.1028570782238565	1.7308868403507873	8.890390653701678	ARF1;RAB5C;SAR1A;HIKESHI;RAB22A;TRAK2;HERC2;XPO1;LAMP2;TPR;TLK1;VPS35;SNX9;KPNA2;VPS36;CTSA;HSPA9;CD74;AKIRIN2;SYNRG;DNAJC15;SORL1;ARL4A;RAB14;SNX17;NUP98;CALR;SLU7;RAB5A
Spliceosomal Complex Assembly (GO:0000245)	0.005911	0.1028817330005454	2.9826077790660905	15.303581739836632	SF3B5;PRPF6;DDX46;YTHDC1;SF3B6;SNRPA1;SRSF5;HTATSF1;SNRPB
Antigen Receptor-Mediated Signaling Pathway (GO:0050851)	0.00601712	0.10353935786966093	2.2186290246435654	11.34417626344348	FYB1;TXK;PIK3CD;MALT1;CD79B;PTPRC;CD8A;LCK;TRBC2;BCL2;CD28;PDE4B;CTLA4;NCKAP1L;PLCG1
Cellular Respiration (GO:0045333)	0.0060403	0.10353935786966093	2.612860528438887	13.349890608736082	NDUFA7;NDUFB5;NDUFS5;NDUFB3;UQCRFS1;NDUFC2;CYCS;ETFA;SDHC;ETFB;MTLN
Integrin-Mediated Signaling Pathway (GO:0007229)	0.0060403	0.10353935786966093	2.612860528438887	13.349890608736082	ITGB1;CDC42;FYB1;ITGA4;CUL3;TXK;PLEK;NME2;ADAM10;ITGA6;CCM2
Regulation Of Cell Cycle (GO:0051726)	0.00630363	0.10751012590054079	1.7592041261321705	8.913236159688278	PPP1R15A;CDKN1B;ETFA;FZR1;RUVBL1;EPC1;PIM2;BRD7;TSPYL2;JUN;JUND;GADD45B;GADD45A;CDKN2A;DYNLT3;RUNX3;HIPK2;CYLD;MORF4L1;PPM1A;CDK6;PTPRC;SON;CDC16;CALR;KIF20B;TARDBP
Positive Regulation Of B Cell Activation (GO:0050871)	0.00649229	0.10973886885067356	3.1920507399577165	16.078804456087003	CD74;PTPRC;TFRC;CD81;BCL2;CD27;NCKAP1L;TNFRSF4
Response To Lipid (GO:0033993)	0.00649897	0.10973886885067356	2.3572598516234704	11.871422722812609	STAT5B;VPS4B;F2R;HMGB2;AQP3;PRDX3;SOCS2;MAPKAPK3;MAPKAPK2;PELI1;CTSH;TAB2;LGALS9
Telomere Organization (GO:0032200)	0.00657312	0.11006846417522623	2.9272191185599006	14.708592838393182	PARP1;PRKDC;XRCC5;PTGES3;RPA3;RUVBL1;ATRX;RPA1;TERF2IP
Regulation Of Mitotic Cell Cycle Phase Transition (GO:1901990)	0.00659651	0.11006846417522623	2.5778855721393037	12.944115570065305	PPP2CA;SMARCC1;CDKN1B;CDK6;RGCC;CCNH;CDKN2A;CUL3;BCL7B;BRD7;TMEM14B
Mitochondrial Translation (GO:0032543)	0.00661578	0.11006846417522623	2.453390658589017	12.311843367395868	MRPL20;NDUFA7;MRPL51;MRPS12;MRPS34;MRPL14;MRPL12;MRPL34;MRPL24;MTRF1L;MRPL10;MRPL22
Mitochondrial Membrane Organization (GO:0007006)	0.00670588	0.11038813684178937	4.047782301264196	20.25822388056327	HSPA9;SAMM50;BCL2;PMAIP1;IMMT;MICOS10
Negative Regulation Of I-kappaB kinase/NF-kappaB Signaling (GO:0043124)	0.00684664	0.11038813684178937	3.509665427509294	17.49216100377788	PER1;PPM1A;USP10;CARD8;RHOH;SLC39A8;TANK
Actin Nucleation (GO:0045010)	0.0068564	0.11038813684178937	4.869872191300763	24.26449009198372	ARPC1B;ARPC5L;ARPC5;WHAMM;IQGAP2
Negative Regulation Of Protein Tyrosine Kinase Activity (GO:0061099)	0.0068564	0.11038813684178937	4.869872191300763	24.26449009198372	PTPRC;MVP;SH3BP5;CBLB;CHMP6
Positive Regulation Of Lamellipodium Assembly (GO:0010592)	0.0068564	0.11038813684178937	4.869872191300763	24.26449009198372	CDC42;AKIRIN1;TWF2;RAC2;PIK3R1
Protein Alkylation (GO:0008213)	0.0068564	0.11038813684178937	4.869872191300763	24.26449009198372	PCMT1;PRMT1;CSKMT;ETF1;SNRPB
Negative Regulation Of Inflammatory Response (GO:0050728)	0.00700675	0.11038813684178937	2.3330822048445548	11.574143093914143	PTGER4;GRN;YES1;IL10RA;GPS2;FURIN;AOAH;TNFRSF1B;CYLD;MFHAS1;SLC39A8;VPS35;PLCG1
Defense Response To Virus (GO:0051607)	0.0070206	0.11038813684178937	1.9692226890756304	9.76519	IFITM3;IFNAR2;GBP5;CARD8;STAT2;SAMHD1;TANK;RELA;SENP7;PTPRC;PDE12;DDIT4;G3BP1;IRF2;BCL2;IRF7;PMAIP1;GBP2;SERINC5
Endocytosis (GO:0006897)	0.0070206	0.11038813684178937	1.9692226890756304	9.76519	ITGB1;RALBP1;IL10RA;M6PR;CSNK1D;CORO1A;MESD;SORL1;RAB22A;EEA1;AP3M2;CDC42;TOM1;PPT1;PECAM1;AP1S1;SNX9;RAB5A;SNX5
T Cell Homeostasis (GO:0043029)	0.00721892	0.11038813684178937	6.371556154688685	31.418464595969937	PPP2CA;PMAIP1;NCKAP1L;FOXP3
Endosome To Lysosome Transport Via Multivesicular Body Sorting Pathway (GO:0032510)	0.00721892	0.11038813684178937	6.371556154688685	31.418464595969937	VPS4B;CHMP1B;CHMP6;CHMP7
Midbody Abscission (GO:0061952)	0.00721892	0.11038813684178937	6.371556154688685	31.418464595969937	VPS4B;CHMP1B;CHMP6;CHMP7
Positive Regulation Of Endothelial Cell Apoptotic Process (GO:2000353)	0.00721892	0.11038813684178937	6.371556154688685	31.418464595969937	RGCC;ITGA4;PDCD4;PLCG1
Regulation Of Cellular Response To Heat (GO:1900034)	0.00721892	0.11038813684178937	6.371556154688685	31.418464595969937	DNAJB1;DNAJB6;MAPKAPK2;IER5
Regulation Of Monocyte Differentiation (GO:0045655)	0.00721892	0.11038813684178937	6.371556154688685	31.418464595969937	CD74;CD4;CDK6;IRF7
Positive Regulation Of Smooth Muscle Cell Apoptotic Process (GO:0034393)	0.00722044	0.11038813684178937	10.506666666666666	51.80668880974294	IFNG;PDCD4;SOD2
Tetrahydrofolate Interconversion (GO:0035999)	0.00722044	0.11038813684178937	10.506666666666666	51.80668880974294	MTHFD2;SHMT2;MTHFS
Translational Termination (GO:0006415)	0.00722044	0.11038813684178937	10.506666666666666	51.80668880974294	ETF1;APEH;MTRF1L
Proton Motive Force-Driven Mitochondrial ATP Synthesis (GO:0042776)	0.00729239	0.11049265509032803	3.120950904392765	15.357964155544973	NDUFA7;ATP5PD;NDUFB5;NDUFS5;NDUFB3;NDUFC2;SDHC;ATP5MF
Regulation Of Alternative mRNA Splicing, Via Spliceosome (GO:0000381)	0.00729239	0.11049265509032803	3.120950904392765	15.357964155544973	DDX17;RBM15;RBM8A;YTHDC1;TRA2B;SAP18;RBM7;RBMX
Negative Regulation Of Multicellular Organismal Process (GO:0051241)	0.0073704	0.11117841732546704	1.8560444466491393	9.113703583444922	PTGER4;GRN;PARP1;IFNGR1;HDAC1;F2R;NRDC;PLCL2;ATP2B4;LNPEP;ARID4B;FOXP3;PPP2CA;RPS6KA5;RAB11FIP1;RGCC;DUSP10;IFNG;DDIT3;EVL;CALR;TIMP1
Positive Regulation Of Transcription Elongation By RNA Polymerase II (GO:0032968)	0.00780452	0.1155237137006058	3.411994010739364	16.558586104511274	CCNT1;MED30;ZMYND8;MED10;MED9;MED15;ELL2
Positive Regulation Of Establishment Of Protein Localization To Mitochondrion (GO:1903749)	0.00782836	0.1155237137006058	3.8976581037862377	18.90365138177312	USP36;NPEPPS;UBE2D3;RAC2;GZMB;UBE2J2
Regulation Of Lamellipodium Assembly (GO:0010591)	0.00782836	0.1155237137006058	3.8976581037862377	18.90365138177312	CDC42;AKIRIN1;CAPZB;TWF2;RAC2;PIK3R1
Negative Regulation Of Neuron Death (GO:1901215)	0.00782865	0.1155237137006058	2.5106609808102345	12.176616863312105	GRN;F2R;BCL2;PPT1;VPS35;TNFRSF1B;SOD2;FBXO7;SORL1;RETREG1;IL27RA
Negative Regulation Of Protein Kinase Activity (GO:0006469)	0.00782865	0.1155237137006058	2.5106609808102345	12.176616863312105	CDKN1B;DUSP10;PTPRC;IFNG;GADD45A;MVP;GNAQ;SH3BP5;TRIB2;PAK2;SORL1
Multivesicular Body Sorting Pathway (GO:0071985)	0.00828153	0.12115303095337308	4.6133190118152525	22.11499600305604	VPS4B;VTA1;CHMP1B;CHMP6;CHMP7
Natural Killer Cell Mediated Cytotoxicity (GO:0042267)	0.00828153	0.12115303095337308	4.6133190118152525	22.11499600305604	KLRK1;GZMB;NKG7;TUBB4B;CORO1A
Hemopoiesis (GO:0030097)	0.00838044	0.12207391226136474	2.370314417901992	11.334498835647384	PRDX3;CEBPB;PTPRC;LCK;RTKN2;PLEK;SBDS;FLT3LG;PRRC2C;PBXIP1;PRKX;RUNX3
Regulation Of Transcription Elongation By RNA Polymerase II (GO:0034243)	0.00843342	0.12232061920831429	2.6220250100847116	12.521619365255523	RNF168;CCNT1;PARP1;MED30;ZMYND8;MED10;MED9;SUPT5H;MED15;ELL2
Response To Unfolded Protein (GO:0006986)	0.0088577	0.12792785948690813	3.319602130011052	15.689992255475673	DNAJA1;ERN1;DNAJB1;HSP90AA1;DDIT3;TMBIM6;HERPUD1
Inner Mitochondrial Membrane Organization (GO:0007007)	0.00907993	0.12841964293298938	3.7582570632709906	17.670156303156123	HSPA9;TIMM8B;SAMM50;IMMT;MICOS10;SLC25A46
Membrane Protein Proteolysis (GO:0033619)	0.00907993	0.12841964293298938	3.7582570632709906	17.670156303156123	ADAM19;NCSTN;ERAP1;CTSH;PRKCQ;RBMX
Regulation Of Interleukin-17 Production (GO:0032660)	0.00907993	0.12841964293298938	3.7582570632709906	17.670156303156123	IFNG;DDIT3;NCKAP1L;PRKCQ;FOXP3;VSIR
Regulation Of Metal Ion Transport (GO:0010959)	0.00907993	0.12841964293298938	3.7582570632709906	17.670156303156123	PER1;CD4;EPB41;BCL2;IL16;ANK3
Regulation Of Innate Immune Response (GO:0045088)	0.00921761	0.12841964293298938	2.583328764870347	12.107129430410732	GBP5;AKIRIN2;PARP1;PRKDC;CCL5;ERAP1;BANF1;SAMHD1;LYAR;NFE2L2
acetyl-CoA Metabolic Process (GO:0006084)	0.00921855	0.12841964293298938	5.840284213778189	27.370709900796566	PMVK;MVD;ACSS1;ACAT1
Late Endosome To Lysosome Transport (GO:1902774)	0.00921855	0.12841964293298938	5.840284213778189	27.370709900796566	VPS4B;CHMP1B;CHMP6;CHMP7
Positive Regulation Of Collagen Metabolic Process (GO:0010714)	0.00921855	0.12841964293298938	5.840284213778189	27.370709900796566	RGCC;F2R;VIM;VSIR
Membrane Organization (GO:0061024)	0.00923229	0.12841964293298938	1.995240775484678	9.347799079215543	DBNL;SAR1A;ANXA2;VPS4B;PLAAT3;ANK3;DPP4;REEP5;VAPA;CHMP1B;LMNA;PPT1;ESYT1;CHMP6;VPS36;CHMP7;SPTBN1
Protein Stabilization (GO:0050821)	0.00930978	0.12896888869447942	1.8743620023618421	8.76581	USP36;GRN;HSP90AA1;CAMLG;UBE2B;CCNH;DNAAF2;PTGES3;COG3;PIK3R1;GNAQ;LAMP2;RUVBL1;ZNF207;FLNA;PFDN2;CALR;TBL1X;PIM2;PFDN5
Regulation Of Programmed Cell Death (GO:0043067)	0.00968203	0.13358056507296137	1.9014813311688312	8.81809	USP36;HSP90AA1;USP42;NME2;ETFA;PEPD;IKZF3;MALT1;NME1;PRDX2;MORF4L1;HAX1;PLSCR3;RUVBL1;EPC1;TNFRSF25;CALR;TARDBP;CTSB
Mitochondrial Gene Expression (GO:0140053)	0.0097475	0.13364730894486748	2.3179733431834273	10.733942191003637	MRPL20;NDUFA7;MRPL51;MTERF4;MRPS12;MRPS34;MRPL14;MRPL12;MRPL34;MRPL24;MRPL10;MRPL22
Double-Strand Break Repair (GO:0006302)	0.00977048	0.13364730894486748	1.9819216480498987	9.173104707061487	PARP1;PRKDC;XRCC5;ZMYND8;NSMCE1;RECQL;HMGB2;RPA1;CHD4;SAMHD1;RNF168;MORF4L1;PAXX;RPA3;NSD2;UBE2V2;EPC1
Regulation Of Viral Genome Replication (GO:0045069)	0.009805	0.13364730894486748	2.724764014640724	12.601658969941422	IFITM3;DDX3X;LARP1;PDE12;CCL5;CD28;BANF1;TMEM39A;ZC3HAV1
Negative Regulation Of Stress Fiber Assembly (GO:0051497)	0.00989939	0.13418776447378897	4.382421150278293	20.226110511285853	STMN1;ARHGEF18;PIK3R1;DYNLL1;PAK2
Negative Regulation Of DNA-templated Transcription (GO:0045892)	0.00993272	0.13418776447378897	1.3639289874365588	6.290333011739753	CDKN1B;ZMYND8;UBE2D3;HMGB2;CHD4;ARID4B;PRDM1;ENO1;NOC2L;BACH2;IKZF5;ELK3;RPS6KA5;EPC1;TNFRSF4;KLF10;RBM15;PARP1;ZBTB38;DNMT3A;MED9;ARID5B;FOXP3;RUNX3;EID1;PPM1A;ZEB2;MAF;MDFIC;IFNG;DDIT3;IRF2;IRF7;EZR;PFDN5;L3MBTL3;CEBPB;SATB1;HDAC1;LEF1;CREM;GPS2;PBXIP1;RELA;DEDD2;DNAJB1;BCLAF1;TPR;FLNA;SAP18;TBL1X;BRD7;LYAR;PLK3;JUN;JUND;XRCC5;CDKN2A;GADD45A;NFATC3;WWP1;PA2G4;SUPT5H;THAP11;PER1;CNOT1;COPS2;PDCD…
B Cell Homeostasis (GO:0001782)	0.010398167960107984	0.13418776447378897	8.755092592592593	39.976852820442154	DOCK10;DOCK11;NCKAP1L
Multivesicular Body-Lysosome Fusion (GO:0061763)	0.010398167960107984	0.13418776447378897	8.755092592592593	39.976852820442154	CHMP1B;CHMP6;CHMP7
Positive Regulation Of Leukocyte Apoptotic Process (GO:2000108)	0.010398167960107984	0.13418776447378897	8.755092592592593	39.976852820442154	CDKN2A;PIK3CD;LGALS9
Positive Regulation Of Protein Acetylation (GO:1901985)	0.010398167960107984	0.13418776447378897	8.755092592592593	39.976852820442154	DDX3X;TAOK1;DIP2B
Protein Localization To Microtubule (GO:0035372)	0.010398167960107984	0.13418776447378897	8.755092592592593	39.976852820442154	DIAPH1;KIF20B;MAPRE1
Protein Localization To Microtubule Cytoskeleton (GO:0072698)	0.010398167960107984	0.13418776447378897	8.755092592592593	39.976852820442154	DIAPH1;KIF20B;MAPRE1
Purine Nucleobase Metabolic Process (GO:0006144)	0.010398167960107984	0.13418776447378897	8.755092592592593	39.976852820442154	SHMT2;DPYD;HPRT1
Regulation Of Cell-Cell Adhesion Mediated By Integrin (GO:0033632)	0.010398167960107984	0.13418776447378897	8.755092592592593	39.976852820442154	DPP4;CCL5;PIEZO1
Regulation Of Endoplasmic Reticulum Unfolded Protein Response (GO:1900101)	0.010398167960107984	0.13418776447378897	8.755092592592593	39.976852820442154	ERN1;HSPA5;PIK3R1
Regulation Of Granulocyte Differentiation (GO:0030852)	0.010398167960107984	0.13418776447378897	8.755092592592593	39.976852820442154	HAX1;LEF1;HCLS1
Regulation Of Tau-Protein Kinase Activity (GO:1902947)	0.010398167960107984	0.13418776447378897	8.755092592592593	39.976852820442154	HSP90AA1;IFNG;SORL1
Vesicle Fusion With Vacuole (GO:0051469)	0.010398167960107984	0.13418776447378897	8.755092592592593	39.976852820442154	CHMP1B;CHMP6;CHMP7
Regulation Of mRNA Processing (GO:0050684)	0.0104681	0.1345789490389429	3.6284698876188646	16.54371677112425	RBM39;SON;RBM8A;YTHDC1;PAPOLA;SRRM1
B Cell Differentiation (GO:0030183)	0.010773339990234458	0.13798006010134245	2.6784395417100653	12.1352	ITGB1;CD79B;TOP2B;KLF6;PTPRC;ITGA4;PIK3CD;GPS2;PIK3R1
Negative Regulation Of Cellular Process (GO:0048523)	0.010931373090967774	0.13921677267855814	1.5015166069921113	6.781026714872454	BTG3;RIPOR2;BTG2;BTG1;CDKN1B;DDX3X;VPS4B;SIRPG;PDE3B;ENO1;TOB1;SPN;PPP2CA;ADGRG1;RNF139;CHMP1B;LMNA;BCL7B;LPXN;VPS35;PIM2;S100A11;TSPYL2;KLF10;SMARCC1;CDKN2A;F2R;THAP12;ADAM10;OSGIN2;DYNLL1;SOD2;FOXP3;RUNX3;PLAAT4;HOPX;NME1;CDK6;RGCC;PPT1;CHMP6;CHMP7
Positive Regulation Of Immune Response (GO:0050778)	0.010951938216020926	0.13921677267855814	2.509253095459992	11.32736776373007	GBP5;AKIRIN2;CD74;PTPRC;IFNG;CD81;CCL5;CCR7;LGALS9;CD46
B Cell Receptor Signaling Pathway (GO:0050853)	0.011270872691061412	0.1425080298313108	3.1490325040510916	14.12509084950413	CD79B;PTPRC;LCK;BCL2;PIK3CD;CTLA4;NCKAP1L
Protein Polyubiquitination (GO:0000209)	0.011335453053168887	0.1425080298313108	1.8049331679757477	8.085775752246809	UBE2B;UBE2E3;CUL3;UBE2D3;LNPEP;UBE2J2;RNF5;DDA1;DDB2;RNF168;NPEPPS;FZR1;RNF114;RNF19A;CDC16;MKRN1;TRAF5;PELI1;UBE2V2;BCL2;FBXO7
Ras Protein Signal Transduction (GO:0007265)	0.0114233	0.1425080298313108	2.0455535232122637	9.147925111278402	DBNL;CDKN2A;RASGRP2;ARHGAP5;RASGRP1;RAP1B;GNA13;TIAM1;RASSF1;ADGRG1;ARHGDIA;G3BP1;G3BP2;TNFRSF25;SOS1
Negative Regulation Of Rho Protein Signal Transduction (GO:0035024)	0.011546761403538736	0.1425080298313108	5.390746417623156	24.050008035872708	RIPOR2;CUL3;STMN1;DYNLL1
Peptidyl-Threonine Dephosphorylation (GO:0035970)	0.011546761403538736	0.1425080298313108	5.390746417623156	24.050008035872708	PDP1;PPP2CA;PPM1A;DUSP10
Positive Regulation Of Regulatory T Cell Differentiation (GO:0045591)	0.011546761403538736	0.1425080298313108	5.390746417623156	24.050008035872708	DUSP10;CD46;FOXP3;VSIR
Positive Regulation Of Transcription From RNA Polymerase II Promoter In Response To Stress (GO:0036003)	0.011546761403538736	0.1425080298313108	5.390746417623156	24.050008035872708	CEBPB;HSPA5;DDIT3;NFE2L2
Response To Interferon-Alpha (GO:0035455)	0.011546761403538736	0.1425080298313108	5.390746417623156	24.050008035872708	IFITM3;IFNAR2;PDE12;TPR
Positive Regulation Of Cellular Component Biogenesis (GO:0044089)	0.011693317529885576	0.1431031673318386	2.3569462140516926	10.48543560103506	LGALS3;USP16;RGCC;TFRC;IFNG;VPS4B;PLEK;TPR;RHOC;MTLN;TRABD2A
Fc Receptor Signaling Pathway (GO:0038093)	0.011721473340675054	0.1431031673318386	4.173513561268663	18.55683020145515	MAP3K1;LCK;PRKCQ;PLCG1;SOS1
Nuclear Membrane Organization (GO:0071763)	0.011721473340675054	0.1431031673318386	4.173513561268663	18.55683020145515	VPS4B;CHMP1B;CHMP6;TARDBP;CHMP7
DNA-templated Transcription (GO:0006351)	0.0118671	0.14436222036082513	1.858829365079365	8.242016656980633	IVNS1ABP;SUPT16H;GTF2A2;PARP1;CCNT1;CCNH;GTF3C6;GTF2B;MTERF4;DDX21;MRPL12;GTF2H5;MAF;COPS2;TCEA3;UBTF;EPC1;RBMX;NFKBIB
Positive Regulation Of Apoptotic Process (GO:0043065)	0.011987853579757056	0.14442962128619266	1.720076464220733	7.609379777935634	ITGB1;JUN;GRN;MTCH2;BTG1;DDX3X;GADD45B;GADD45A;TRADD;DYNLL1;DNAJA1;BCLAF1;STK17A;DDIT3;SMPD1;ARL6IP5;TNFSF10;BCL2;CTLA4;CTSH;PMAIP1;SAP18;ITGA6;PHLDA1
DNA Damage Response, Signal Transduction By P53 Class Mediator (GO:0030330)	0.012000339776872815	0.14442962128619266	3.507335190343547	15.512313330859339	PLK3;CDKN1B;USP10;ATRX;NDRG1;HIPK2
Positive Regulation Of Signaling Receptor Activity (GO:2000273)	0.012000339776872815	0.14442962128619266	3.507335190343547	15.512313330859339	ITGB1;NCF1;IFNG;HDAC1;BUD31;NCOA3
Positive Regulation Of Protein Kinase Activity (GO:0045860)	0.0121249	0.14541285473605303	2.0297104580812446	8.956088986132793	HSP90AA1;DDX3X;XRCC5;MMD;PPP2CA;CD4;PTPRC;IFNG;CCL5;JTB;SNX9;CALM3;TAB2;CCR7;IL6R
Regulation Of Protein Kinase Activity (GO:0045859)	0.01229	0.14635923367042702	2.156083583142303	9.48454	TSPYL2;XRCC5;MMD;TTN;CD4;PTPRC;GNAQ;JTB;SNX9;TAB2;CCR7;TRIB2;PAK2
Regulation Of Protein-Containing Complex Assembly (GO:0043254)	0.01229	0.14635923367042702	2.156083583142303	9.48454	HSP90AA1;DDX3X;TFRC;SAR1A;HSPA5;TMC8;RHOC;MTLN;SORL1;CDC42;LGALS3;IFNG;TRABD2A
Apoptotic Process (GO:0006915)	0.012436724819981699	0.14744261721442886	1.7873031469199487	7.841080324798967	PPP1R15A;PLK3;PARP1;GADD45A;TRADD;GZMB;DYNLL1;GZMH;PPP2CA;BCLAF1;GZMM;PLSCR3;IFNG;IL2RA;DDIT4;BCL2;MAL;PMAIP1;C19ORF12;TNFRSF25;ARHGEF6
Positive Regulation Of Nucleic Acid-Templated Transcription (GO:1903508)	0.012467893677236618	0.14744261721442886	1.4803370996707572	6.490683744944727	KMT2E;SF3B5;ENY2;CEBPB;USP16;NCF1;PHF20;HDAC1;LEF1;HMGB2;CHD4;MRPL12;MLLT3;RELA;MED30;RUVBL1;RPS6KA1;EPC1;PIM2;TBL1X;SNX5;CD74;JUN;SMARCC1;ANKRD49;TAF15;USP22;F2R;NME2;PBX4;FOXP3;HNRNPAB;RUNX3;HIPK2;MORF4L1;PPM1A;KLF6;ELF1;CD4;MDFIC;PITHD1;DDIT3;IRF7
Response To Lipopolysaccharide (GO:0032496)	0.012555391249342424	0.1479617982648201	1.9686854850866098	8.61813	F2R;HMGB2;TNFRSF1B;RELA;PRDX3;MAPKAPK3;MAPKAPK2;PDE4B;PELI1;PDCD4;TAB2;LGALS9;CARD16;VIM;GBP2;NFKBIB
Negative Regulation Of Stress-Activated MAPK Cascade (GO:0032873)	0.0136837	0.15416867140601384	3.394015634827927	14.565590644085871	CYLD;PER1;DUSP10;PRMT1;GPS2;EZR
Regulation Of Vascular Associated Smooth Muscle Cell Proliferation (GO:1904705)	0.0136837	0.15416867140601384	3.394015634827927	14.565590644085871	ERN1;DNMT1;JUN;CDKN1B;PDCD4;SOD2
Positive Regulation Of Cell Population Proliferation (GO:0008284)	0.013712590416537671	0.15416867140601384	1.509458631256384	6.474733528894844	GRN;HDAC1;CD81;CUL3;RTKN2;SIRPG;LEF1;DERL2;RELA;PRDX3;DPP4;CCND2;CCL5;BCL7B;CTSH;TIMP1;CAPN1;IL6R;CD74;SMARCC1;PRMT1;F2R;NME2;MATK;FLT3LG;ADAM10;NME1;TIAM1;CDK6;PTPRC;IFNG;DNAJA2;BCL2;HCLS1;MVD;CALR;CNOT8;KIF20B
Mitotic Cytokinesis (GO:0000281)	0.013739803045810278	0.15416867140601384	2.752904696762426	11.803	SON;STMN1;JTB;SEPTIN6;SNX9;RHOC;TTC19;SPTBN1
Myeloid Cell Development (GO:0061515)	0.013758629007530616	0.15416867140601384	3.9835975712599088	17.074054079254513	CEBPB;ANXA2;FLNA;NCKAP1L;LYAR
Positive Regulation Of Filopodium Assembly (GO:0051491)	0.013758629007530616	0.15416867140601384	3.9835975712599088	17.074054079254513	CDC42;RIPOR2;DOCK11;CCR7;PIK3R1
Positive Regulation Of Immune System Process (GO:0002684)	0.013758629007530616	0.15416867140601384	3.9835975712599088	17.074054079254513	TNFRSF18;PIK3CD;NCKAP1L;LGALS9;AQP3
DNA Metabolic Process (GO:0006259)	0.013834208067956374	0.15416867140601384	1.6759866884213703	7.174246901099092	TOP2B;BTG2;PRKDC;HMGB2;SAMHD1;PTMS;RUVBL1;KPNA2;DUT;PARP1;UBE2B;GADD45A;XRCC5;PTGES3;ATRX;RECQL;RPA1;SMC1A;DDB2;SUPV3L1;RPA3;PSME4;UBE2V2;TERF2IP;ASF1A
Positive Regulation Of Programmed Cell Death (GO:0043068)	0.014067006928323644	0.15416867140601384	1.7382197182622368	7.411635309840466	ITGB1;GBP5;JUN;MTCH2;DDX3X;GADD45B;GADD45A;TRADD;DNAJA1;BCLAF1;IFNG;STK17A;SMPD1;ARL6IP5;TNFSF10;BCL2;CTLA4;PMAIP1;SAP18;ITGA6;GBP2;PHLDA1
Myeloid Leukocyte Differentiation (GO:0002573)	0.014109827292322063	0.15416867140601384	2.5484321499369256	10.858573144010043	CDC42;CD4;PARP1;IFNG;UCP2;SRP54;PIK3CD;CCR7;LGALS9
Cellular Defense Response (GO:0006968)	0.014127207174119917	0.15416867140601384	2.9951038172091757	12.758102223617636	ITGB1;SPN;FCMR;NCF1;TRAT1;RELA;KLRG1
Antigen Processing And Presentation Of Peptide Antigen Via MHC Class I (GO:0002474)	0.014221222396351913	0.15416867140601384	5.005428306633126	21.288186171739657	ERAP2;ERAP1;CALR;TAPBP
Mitotic Cytokinetic Process (GO:1902410)	0.014221222396351913	0.15416867140601384	5.005428306633126	21.288186171739657	VPS4B;CHMP1B;CHMP6;CHMP7
Positive Regulation Of Response To Endoplasmic Reticulum Stress (GO:1905898)	0.014221222396351913	0.15416867140601384	5.005428306633126	21.288186171739657	ERN1;DDIT3;PMAIP1;PIK3R1
Regulation Of T Cell Cytokine Production (GO:0002724)	0.014221222396351913	0.15416867140601384	5.005428306633126	21.288186171739657	TNFRSF1B;FOXP3;MALT1;CD55
Regulation Of Lymphocyte Proliferation (GO:0050670)	0.014221222396351913	0.15416867140601384	5.005428306633126	21.288186171739657	LGALS3;LST1;TNFRSF1B;IKZF3
Lipoprotein Catabolic Process (GO:0042159)	0.014263100418823907	0.15416867140601384	7.503968253968254	31.892461396861744	LYPLA1;ABHD17A;PPT1
Mitotic G1/S Transition Checkpoint Signaling (GO:0044819)	0.014263100418823907	0.15416867140601384	7.503968253968254	31.892461396861744	PLK3;PRKDC;SDE2
Negative Regulation Of Dephosphorylation (GO:0035305)	0.014263100418823907	0.15416867140601384	7.503968253968254	31.892461396861744	PPP1R15A;PPP1R16B;MFHAS1
Negative Regulation Of Inclusion Body Assembly (GO:0090084)	0.014263100418823907	0.15416867140601384	7.503968253968254	31.892461396861744	DNAJB1;DNAJB6;SORL1
Positive Regulation Of Integrin Activation (GO:0033625)	0.014263100418823907	0.15416867140601384	7.503968253968254	31.892461396861744	RAP1B;PLEK;PIEZO1
Positive Regulation Of Transcription From RNA Polymerase II Promoter In Response To Endoplasmic Reticulum Stress (GO:1990440)	0.014263100418823907	0.15416867140601384	7.503968253968254	31.892461396861744	CEBPB;HSPA5;DDIT3
Regulation Of Nuclear-Transcribed mRNA Catabolic Process, Nonsense-Mediated Decay (GO:2000622)	0.014263100418823907	0.15416867140601384	7.503968253968254	31.892461396861744	RBM8A;EIF4A3;HNRNPAB
Removal Of Superoxide Radicals (GO:0019430)	0.014263100418823907	0.15416867140601384	7.503968253968254	31.892461396861744	PRDX2;PRDX1;SOD2
Response To Prostaglandin E (GO:0034695)	0.014263100418823907	0.15416867140601384	7.503968253968254	31.892461396861744	PTGER4;PTGER2;CCR7
Vacuole Fusion (GO:0097576)	0.014263100418823907	0.15416867140601384	7.503968253968254	31.892461396861744	CHMP1B;CHMP6;CHMP7
Regulation Of Macroautophagy (GO:0016241)	0.014624969768915785	0.1575782457006355	2.2733977172958735	9.605162083552441	ERN1;USP36;ATP6V0E1;LARP1;SESN3;VPS35;CAPN1;SUPT5H;ATP6V0C;SNX5;TECPR1
protein-DNA Complex Organization (GO:0071824)	0.015124120432436812	0.16192827996116888	2.6998211091234348	11.316204146209516	USP36;HDAC1;SATB1;PHF1;ATRX;HMGB2;BANF1;PHF19
Proton Motive Force-Driven ATP Synthesis (GO:0015986)	0.015124120432436812	0.16192827996116888	2.6998211091234348	11.316204146209516	NDUFA7;ATP5PD;NDUFB5;NDUFS5;NDUFB3;NDUFC2;SDHC;ATP5MF
Regulation Of Cellular Localization (GO:0060341)	0.0153754	0.16363984485821242	2.5078478318701785	10.470224706101922	FKBP1A;HSP90AA1;PARP1;DNAJB6;RAB14;REEP5;MMD;TPR;RAB9A
Membrane Assembly (GO:0071709)	0.015525053047832763	0.16363984485821242	3.2877785515320332	13.694584770821635	ANXA2;VPS4B;CHMP1B;CHMP6;CHMP7;SPTBN1
Negative Regulation Of Type I Interferon Production (GO:0032480)	0.015525053047832763	0.16363984485821242	3.2877785515320332	13.694584770821635	CYLD;CUL3;REL;BANF1;XAF1;RELB
Regulation Of Protein Import Into Nucleus (GO:0042306)	0.015525053047832763	0.16363984485821242	3.2877785515320332	13.694584770821635	IFNG;MDFIC;TPR;FLNA;HCLS1;PIK3R1
Tumor Necrosis Factor-Mediated Signaling Pathway (GO:0033209)	0.015525053047832763	0.16363984485821242	3.2877785515320332	13.694584770821635	EIF5A;TRADD;TRAF5;TNFRSF1B;RELA;LIMS1
Erythrocyte Differentiation (GO:0030218)	0.015733988807850267	0.16477356455399755	2.923636926889715	12.138741755266569	KMT2E;HSPA9;MFHAS1;HCLS1;NCKAP1L;LYAR;HIPK2
Nuclear Export (GO:0051168)	0.015733988807850267	0.16477356455399755	2.923636926889715	12.138741755266569	RANBP2;CDKN1B;XPO1;TPR;NUP98;CALR;MALT1
Hematopoietic Progenitor Cell Differentiation (GO:0002244)	0.016021	0.16477356455399755	3.8101960151649594	15.750797371869794	PTPRC;PLEK;SBDS;PRRC2C;MLLT3
Negative Regulation Of Actin Filament Bundle Assembly (GO:0032232)	0.016021	0.16477356455399755	3.8101960151649594	15.750797371869794	STMN1;ARHGEF18;PIK3R1;DYNLL1;PAK2
Positive Regulation Of Protein Import Into Nucleus (GO:0042307)	0.016021	0.16477356455399755	3.8101960151649594	15.750797371869794	IFNG;TPR;FLNA;HCLS1;PIK3R1
Protein Insertion Into Mitochondrial Membrane (GO:0051204)	0.016021	0.16477356455399755	3.8101960151649594	15.750797371869794	TIMM8B;MTCH2;HSP90AA1;SAMM50;TOMM20
Regulation Of Platelet Activation (GO:0010543)	0.016021	0.16477356455399755	3.8101960151649594	15.750797371869794	TXK;GNAQ;PLEK;FLNA;PRKCQ
Vesicle Coating (GO:0006901)	0.016021	0.16477356455399755	3.8101960151649594	15.750797371869794	AP3M2;TRAPPC6A;TRAPPC1;CUL3;CSNK1D
protein-RNA Complex Assembly (GO:0022618)	0.0161512	0.16561098670663285	1.9540158135663754	8.061799823398982	HSP90AA1;CPSF6;PRKDC;YTHDC1;XRCC5;PTGES3;MRPL20;PRPF6;EIF2S3;RRS1;STRAP;SRSF5;MDN1;SNRPB;EIF3B
Regulation Of DNA Metabolic Process (GO:0051052)	0.016894061592926887	0.17270615977829473	2.058415424770565	8.39997	SF3B5;ENY2;XRCC5;ZBTB38;USP22;NSMCE1;PPP2CA;SUB1;RUVBL1;UBE2V2;TERF2IP;RBBP6;KPNA2
Positive Regulation Of Cell Motility (GO:2000147)	0.0172231	0.17277639431365036	1.7519177396179966	7.1154230487656775	ITGB1;GRN;FAM89B;HSPA5;TRADD;F2R;LEF1;ADAM10;PIK3CD;RHOC;ELP5;SOD2;VSIR;CDC42;TIAM1;CCL5;PECAM1;CTSH;CCR7;ITGA6
RNA-templated DNA Biosynthetic Process (GO:0006278)	0.017257276862795365	0.17277639431365036	4.67149	18.963997052692164	HSP90AA1;PTGES3;RPA1;TERF2IP
Negative Regulation Of RNA Splicing (GO:0033119)	0.017257276862795365	0.17277639431365036	4.67149	18.963997052692164	U2AF2;SAP18;TMBIM6;RBMX
Negative Regulation Of Protein Dephosphorylation (GO:0035308)	0.017257276862795365	0.17277639431365036	4.67149	18.963997052692164	PPP1R15A;PPP1R16B;FKBP1A;MFHAS1
Regulation Of Lymphocyte Differentiation (GO:0045619)	0.017257276862795365	0.17277639431365036	4.67149	18.963997052692164	PRKDC;NCKAP1L;PRDM1;IKZF3
Regulation Of Megakaryocyte Differentiation (GO:0045652)	0.017257276862795365	0.17277639431365036	4.67149	18.963997052692164	RBM15;PRMT1;PITHD1;HMGB2
Telomere Maintenance Via Telomerase (GO:0007004)	0.017257276862795365	0.17277639431365036	4.67149	18.963997052692164	HSP90AA1;PTGES3;RPA1;TERF2IP
Ribosome Assembly (GO:0042255)	0.017466224263863912	0.17296588875486252	2.855494077980462	11.557573174773749	MRPL20;DDX3X;MTERF4;SBDS;RRS1;MDN1;MRPL22
Nuclear Transport (GO:0051169)	0.017531	0.17296588875486252	3.1879800793449817	12.891501776131397	RANBP2;XPO1;NUP210;TPR;NUP54;NUP98
Positive Regulation Of Lymphocyte Differentiation (GO:0045621)	0.017531	0.17296588875486252	3.1879800793449817	12.891501776131397	SMARCC1;PRKDC;RHOH;CD27;NCKAP1L;BRD7
Regulation Of Mitochondrial Membrane Potential (GO:0051881)	0.017531	0.17296588875486252	3.1879800793449817	12.891501776131397	PRDX3;ARL6IP5;BCL2;PMAIP1;MTLN;SLC25A36
Regulation Of Protein Targeting To Mitochondrion (GO:1903214)	0.017531	0.17296588875486252	3.1879800793449817	12.891501776131397	USP36;NPEPPS;HAX1;UBE2D3;RAC2;UBE2J2
Inflammatory Response (GO:0006954)	0.0177204	0.17432746162710847	1.7200630666141112	6.937082829954263	PTGER4;CEBPB;PTGER2;F2R;NFATC3;PIK3CD;RELA;RELB;MFHAS1;ADGRE5;IFNG;CCL5;IL2RA;MAPKAPK2;CCL4;REL;CCR7;TAB2;LGALS9;TNFRSF4;KLRG1
Negative Regulation Of Defense Response (GO:0031348)	0.018146533017508282	0.17513303040902592	2.108347338935574	8.452945868768877	PTGER4;CYLD;MFHAS1;PARP1;PRKDC;IL10RA;GPS2;BANF1;SLC39A8;VPS35;AOAH;LYAR
Regulation Of Protein Serine/Threonine Kinase Activity (GO:0071900)	0.018146533017508282	0.17513303040902592	2.108347338935574	8.452945868768877	PPP2CA;CCND2;CDKN1B;DDX3X;CCNT1;IFNG;CCNH;GADD45A;CDKN2A;CALM3;SOS1;TRIB2
Small GTPase Mediated Signal Transduction (GO:0007264)	0.018146533017508282	0.17513303040902592	2.108347338935574	8.452945868768877	TIAM1;RASSF1;RALBP1;CDKN2A;G3BP1;G3BP2;ARHGEF18;NUCB1;RASGRP2;SOS1;RASGRP1;NUCB2
Regulation Of Cell Cycle G1/S Phase Transition (GO:1902806)	0.0181538	0.17513303040902592	2.4304254404813066	9.743266675656672	PPP2CA;SMARCC1;CDKN1B;CCNH;CDKN2A;BCL7B;ATP2B4;BRD7;TMEM14B
Protein-Containing Complex Disassembly (GO:0032984)	0.018191347622854265	0.17513303040902592	2.5995521102497845	10.41590931974961	CHMP1B;VPS4B;LAMP2;ETF1;APEH;CHMP6;CHMP7;TECPR1
Regulation Of T Cell Activation (GO:0050863)	0.018191347622854265	0.17513303040902592	2.5995521102497845	10.41590931974961	LGALS3;CD4;LCK;CCL5;SIRPG;PRKCQ;TNFRSF1B;PAG1
Integrated Stress Response Signaling (GO:0140467)	0.018517970500605156	0.17513303040902592	3.651244588744589	14.564864467366906	CEBPB;JUN;MAF;DDIT3;NFE2L2
Protein K11-linked Ubiquitination (GO:0070979)	0.018517970500605156	0.17513303040902592	3.651244588744589	14.564864467366906	FZR1;UBE2B;UBE2E3;UBE2D3;CDC16
Cellular Response To Superoxide (GO:0071451)	0.018833256477609844	0.17513303040902592	6.56562	26.07952266477048	PRDX2;PRDX1;SOD2
Cellular Response To Thyroid Hormone Stimulus (GO:0097067)	0.018833256477609844	0.17513303040902592	6.56562	26.07952266477048	KLF9;CTSH;CTSB
Dosage Compensation By Inactivation Of X Chromosome (GO:0009048)	0.018833256477609844	0.17513303040902592	6.56562	26.07952266477048	RBM15;PCGF5;YTHDC1
Lysosomal Membrane Organization (GO:0097212)	0.018833256477609844	0.17513303040902592	6.56562	26.07952266477048	CHMP1B;CHMP6;CHMP7
Negative Regulation Of CD4-positive, Alpha-Beta T Cell Activation (GO:2000515)	0.018833256477609844	0.17513303040902592	6.56562	26.07952266477048	LGALS9;RUNX3;VSIR
Negative Regulation Of Leukocyte Apoptotic Process (GO:2000107)	0.018833256477609844	0.17513303040902592	6.56562	26.07952266477048	IRF7;HCLS1;CCR7
Positive Regulation Of Protein Exit From Endoplasmic Reticulum (GO:0070863)	0.018833256477609844	0.17513303040902592	6.56562	26.07952266477048	SAR1A;CD81;SORL1
Regulation Of Adipose Tissue Development (GO:1904177)	0.018833256477609844	0.17513303040902592	6.56562	26.07952266477048	PARP1;PLAAT3;SORL1
Regulation Of Protein K63-linked Ubiquitination (GO:1900044)	0.018833256477609844	0.17513303040902592	6.56562	26.07952266477048	DDX3X;UBE2V2;GPS2
Regulation Of Protein Exit From Endoplasmic Reticulum (GO:0070861)	0.018833256477609844	0.17513303040902592	6.56562	26.07952266477048	SAR1A;CD81;SORL1
Tetrahydrofolate Metabolic Process (GO:0046653)	0.018833256477609844	0.17513303040902592	6.56562	26.07952266477048	MTHFD2;SHMT2;MTHFS
Gene Expression (GO:0010467)	0.018834282881347808	0.17513303040902592	1.6258135171143773	6.457855684693899	RBM8A;YTHDC1;EIF4A3;MRPS12;MRPL14;FURIN;MRPL12;MRPL34;MRPL10;DEDD2;RBM3;XPO1;TPR;TSPAN5;DDX17;RBM39;RPL21;PABPC4;GZMB;MRPL24;SORL1;MRPL51;RPS29;HNRNPA2B1;HNRNPH3
Regulation Of Cytokine Production (GO:0001817)	0.019236072579065167	0.17753718005713398	1.8635898136137092	7.362983686079904	PTGER4;TXK;PIK3CD;TNFRSF1B;FOXP3;PER1;RPS6KA5;PTPRC;RGCC;TMIGD2;IFNG;MAPKAPK2;CD28;IRF7;CCR7;LGALS9
Metaphase Plate Congression (GO:0051310)	0.0193285	0.17753718005713398	2.7904486312943564	11.011596576993865	CHMP1B;CUL3;VPS4B;RRS1;CHMP6;CHMP7;EML3
Positive Regulation Of Protein Localization To Cell Periphery (GO:1904377)	0.0193285	0.17753718005713398	2.7904486312943564	11.011596576993865	ITGB1;LGALS3;IFNG;EPB41;ATP2B4;PIK3R1;SPTBN1
Regulation Of Stress-Activated MAPK Cascade (GO:0032872)	0.0193285	0.17753718005713398	2.7904486312943564	11.011596576993865	PER1;MDFIC;TAOK1;NBR1;ARL6IP5;LGALS9;RASGRP1
Regulation Of Organelle Organization (GO:0033043)	0.0193544	0.17753718005713398	2.1707613617306727	8.563299015163398	DIAPH1;ZEB2;SAR1A;TAOK1;RUVBL1;TOM1;VPS35;EZR;ARMH3;PAK2;TECPR1
Cellular Response To Heat (GO:0034605)	0.019707824066821627	0.17980740559890485	3.0940521055218744	12.149536807579285	DNAJB1;HSP90AA1;TPR;HIKESHI;IER5;SLU7
Positive Regulation Of Myeloid Leukocyte Differentiation (GO:0002763)	0.019707824066821627	0.17980740559890485	3.0940521055218744	12.149536807579285	CD74;CD4;HAX1;IFNG;LEF1;HCLS1
Oxidative Phosphorylation (GO:0006119)	0.0198813	0.18090360230658178	2.55215	9.999273697148846	NDUFA7;ATP5PD;NDUFB5;NDUFS5;NDUFB3;NDUFC2;SDHC;ATP5MF
Protein-Containing Complex Assembly (GO:0065003)	0.0203738	0.18488935697067707	1.58132	6.156878852471954	GTF2B;CUL3;SRP54;CAPG;CENPC;SAMM50;TESPA1;LPXN;NCKAP1L;SNX9;RAB5IF;SLC25A46;GSDMD;CD74;HSP90AA1;DBNL;TRAPPC1;DNAAF2;PTGES3;CSNK1D;HOPX;HIGD2A;TAPBP;FKBP1A;TIAM1;TRAPPC6A;PFDN5
Hydrogen Peroxide Catabolic Process (GO:0042744)	0.0206679	0.1850840589411821	4.379286376274328	16.98801133199335	PRDX3;PRDX2;PRDX1;CAT
Negative Regulation Of Phosphate Metabolic Process (GO:0045936)	0.0206679	0.1850840589411821	4.379286376274328	16.98801133199335	CDKN1B;CDKN2A;PLEK;DYNLL1
Negative Regulation Of Phosphoprotein Phosphatase Activity (GO:0032515)	0.0206679	0.1850840589411821	4.379286376274328	16.98801133199335	PPP1R15A;FKBP1A;LGALS3;NCKAP1L
Protein Deacylation (GO:0035601)	0.0206679	0.1850840589411821	4.379286376274328	16.98801133199335	LYPLA1;HDAC1;ABHD17A;PPT1
Regulation Of Necroptotic Process (GO:0060544)	0.0206679	0.1850840589411821	4.379286376274328	16.98801133199335	CYLD;PARP1;PELI1;YBX3
Positive Regulation Of Phosphate Metabolic Process (GO:0045937)	0.0212581	0.18897626527279138	3.505009276437848	13.497849742407723	IFNG;CCL5;PTGES3;NCKAP1L;ITGA6
Positive Regulation Of Protein Targeting To Mitochondrion (GO:1903955)	0.0212581	0.18897626527279138	3.505009276437848	13.497849742407723	USP36;NPEPPS;UBE2D3;RAC2;UBE2J2
Cell Cycle G1/S Phase Transition (GO:0044843)	0.0213253	0.18897626527279138	2.7282940933498554	10.498102737932758	PLK3;CDKN1B;CCND2;DBF4;CDK6;CUL3;PIM2
Negative Regulation Of Innate Immune Response (GO:0045824)	0.0213253	0.18897626527279138	2.7282940933498554	10.498102737932758	GRN;PARP1;PRKDC;STAT2;BANF1;SAMHD1;LYAR
Cellular Response To Virus (GO:0098586)	0.021679930837749623	0.19062612762518708	2.5064451827242524	9.603114600120634	EIF5A;IFNAR2;HSP90AA1;DDX3X;IFNG;IFNGR1;CCL5;LGALS9
Negative Regulation Of Cell Death (GO:0060548)	0.021679930837749623	0.19062612762518708	2.5064451827242524	9.603114600120634	CHMP1B;VPS4B;VPS35;PEPD;TNFRSF1B;CHMP6;CHMP7;SORL1
Positive Regulation Of Cysteine-Type Endopeptidase Activity (GO:2001056)	0.021679930837749623	0.19062612762518708	2.5064451827242524	9.603114600120634	DDX3X;CARD8;F2R;ARL6IP5;TNFSF10;PMAIP1;CYCS;MALT1
ERAD Pathway (GO:0036503)	0.021950215258846675	0.19250395500911013	2.222327084832541	8.487018985209772	RNF139;HSPA5;RHBDD2;CANX;RCAN3;DERL2;CALR;UBE2J2;RNF5;HERPUD1
Regulation Of Cell Growth (GO:0001558)	0.022308	0.1951371185340634	1.7005921623697402	6.467032115047228	TSPYL2;BTG1;CDKN1B;DDX3X;TFRC;CDKN2A;DERL2;ADAM10;ENO1;OSGIN2;RASGRP2;DNPH1;PPP2CA;SOCS2;SUPV3L1;CDC42;RPS6KA1;PPT1;BCL2;PRKCQ
Regulation Of Transcription By RNA Polymerase II (GO:0006357)	0.022643487634542447	0.19756297437438833	1.223174114907502	4.63324	CCNT1;CD81;ZMYND8;UBE2D3;ARID4B;PRDM1;ENO1;NOC2L;IKZF3;BACH2;IKZF5;ELK3;CHCHD2;RPS6KA5;RUVBL1;RPS6KA1;EPC1;IER5;IER2;GTF2I;DDX17;SMARCC1;ZBTB38;MED9;ARID5B;FOXP3;RUNX3;EID1;MAF;PRPF6;DDIT3;SUB1;CCNQ;EZR;ENY2;ZNF394;PRKDC;TXK;TCF7;TSHZ2;CREM;PIK3R1;HTATSF1;TPR;CAMTA1;LYAR;ZKSCAN1;STAT5B;PLK3;AKIRIN2;JUN;AKIRIN1;JUND;BCL11B;GADD45A;NFATC3;PBX4;SUPT5H;HOPX;THAP11;FOSL2;RGCC;CNOT1;COPS2;REL;UBA2;CALR…
Actin Cytoskeleton Reorganization (GO:0031532)	0.0234607	0.20312650742674954	2.668841926620333	10.014639603675969	PARVG;PLEK;S1PR1;FLNA;TNIK;WHAMM;EZR
Actin Polymerization Or Depolymerization (GO:0008154)	0.0234607	0.20312650742674954	2.668841926620333	10.014639603675969	DIAPH1;FLII;MICAL1;TWF2;EVL;CAPG;WASHC3
Mitochondrial Transport (GO:0006839)	0.0234607	0.20312650742674954	2.668841926620333	10.014639603675969	TIMM8B;HSP90AA1;BCL2;PMAIP1;VPS35;TOMM20;FBXO7
Mitochondrial Respiratory Chain Complex Assembly (GO:0033108)	0.0235399	0.20321425928371253	2.194431500465983	8.227050364155685	COA3;SAMM50;PET100;NDUFB5;NDUFS5;NDUFB3;UQCRFS1;NDUFC2;NDUFAF3;TTC19
Positive Regulation Of T Cell Proliferation (GO:0042102)	0.023590576946901223	0.20321425928371253	2.46234	9.226168392762661	PNP;TMIGD2;PTPRC;TFRC;CCL5;CD28;NCKAP1L;CD46
Astrocyte Activation (GO:0048143)	0.0241172	0.2046345284331032	5.835802469135802	21.73736964676364	GRN;IFNG;IFNGR1
Folic Acid Metabolic Process (GO:0046655)	0.0241172	0.2046345284331032	5.835802469135802	21.73736964676364	MTHFD2;SHMT2;MTHFS
Negative Regulation Of JUN Kinase Activity (GO:0043508)	0.0241172	0.2046345284331032	5.835802469135802	21.73736964676364	DNAJA1;DUSP10;PDCD4
Negative Regulation Of Complement Activation (GO:0045916)	0.0241172	0.2046345284331032	5.835802469135802	21.73736964676364	CD59;CD46;CD55
Response To Thyroid Hormone (GO:0097066)	0.0241172	0.2046345284331032	5.835802469135802	21.73736964676364	KLF9;CTSH;CTSB
Sphingomyelin Metabolic Process (GO:0006684)	0.0241172	0.2046345284331032	5.835802469135802	21.73736964676364	SGMS1;VAPA;SMPD1
Positive Regulation Of Mononuclear Cell Migration (GO:0071677)	0.0242491	0.20473028159160875	3.3700228343085485	12.53437606039232	LGALS3;CCL5;CCR7;LGALS9;CALR
Regulation Of Extrinsic Apoptotic Signaling Pathway Via Death Domain Receptors (GO:1902041)	0.0242491	0.20473028159160875	3.3700228343085485	12.53437606039232	LGALS3;DDX3X;PMAIP1;TMC8;ETFA
Actin Filament Organization (GO:0007015)	0.024455182292726616	0.2055194043274554	1.8926243074044757	7.02336	MARCKSL1;TPM4;FLII;RFLNB;CAPG;CORO1A;CORO1B;TTN;CDC42;RAC2;HCLS1;FLNA;EVL;WHAMM
Positive Regulation Of Natural Killer Cell Mediated Cytotoxicity (GO:0045954)	0.0244637	0.2055194043274554	4.121463228479529	15.292954700122339	KLRK1;KLRC4;KLRD1;RASGRP1
Negative Regulation Of Protein Modification Process (GO:0031400)	0.0247756	0.20762605759229408	2.2890454214233666	8.464647320424103	PPP1R16B;PPP1R15A;MFHAS1;IBTK;PRKDC;ATP2B4;TERF2IP;TARDBP;FOXP3
Positive Regulation Of Binding (GO:0051099)	0.025211059413387082	0.20967404768382478	2.167224695960328	7.976410927587555	FKBP1A;TIAM1;EPB41;AKTIP;SUB1;STMN1;HMGB2;MED9;NME1;HIPK2
Regulation Of RNA Metabolic Process (GO:0051252)	0.025211059413387082	0.20967404768382478	2.167224695960328	7.976410927587555	CLK1;USP36;SF3B5;ENY2;SON;TRA2B;USP22;HNRNPH3;TNFRSF1B;HNRNPLL
Vesicle-Mediated Transport (GO:0016192)	0.0253562	0.20967404768382478	1.489261389454446	5.472636150019462	ARF1;RAB5C;VPS4B;GDI2;RAB22A;EEA1;AP3M2;CDC42;HMGXB4;CCL5;CHMP1B;TOM1;AP1S1;SNX9;AP1M1;WASHC3;RAB2A;RALBP1;ANXA2;VTA1;AKTIP;SYTL1;M6PR;CSNK1D;SYTL3;ARL4A;NECAP1;RAB14;SNX17;CHMP6;RAB5A;CHMP7
Cellular Response To Type II Interferon (GO:0071346)	0.0256164	0.20967404768382478	2.4197594226142742	8.86727	GBP5;IFNG;IFNGR1;PDE12;CCL5;CCL4;LGALS9;GBP2
Protein K63-linked Ubiquitination (GO:0070534)	0.025738844721443957	0.20967404768382478	2.6119196393261093	9.558983244370033	RNF168;UBE2B;UBE2E3;TRAF5;PELI1;UBE2V2;RNF5
Ribosomal Large Subunit Biogenesis (GO:0042273)	0.025738844721443957	0.20967404768382478	2.6119196393261093	9.558983244370033	MRPL20;EBNA1BP2;NSA2;RRS1;NOC2L;RSL24D1;MDN1
PERK-mediated Unfolded Protein Response (GO:0036499)	0.026255589353454782	0.20967404768382478	11.664508171446192	42.45736783425048	DDIT3;NFE2L2
T-helper 1 Cell Differentiation (GO:0045063)	0.026255589353454782	0.20967404768382478	11.664508171446192	42.45736783425048	SPN;LEF1
Negative Regulation Of B Cell Receptor Signaling Pathway (GO:0050859)	0.026255589353454782	0.20967404768382478	11.664508171446192	42.45736783425048	GPS2;LPXN
Negative Regulation Of Cellular Extravasation (GO:0002692)	0.026255589353454782	0.20967404768382478	11.664508171446192	42.45736783425048	PTGER4;ENC1
Negative Regulation Of Cellular Response To Hypoxia (GO:1900038)	0.026255589353454782	0.20967404768382478	11.664508171446192	42.45736783425048	TMBIM6;ENO1
Negative Regulation Of Trophoblast Cell Migration (GO:1901164)	0.026255589353454782	0.20967404768382478	11.664508171446192	42.45736783425048	CALR;TIMP1
Neutrophil Extravasation (GO:0072672)	0.026255589353454782	0.20967404768382478	11.664508171446192	42.45736783425048	PECAM1;PIK3CD
Positive Regulation Of CD4-positive, CD25-positive, Alpha-Beta Regulatory T Cell Differentiation (GO:0032831)	0.026255589353454782	0.20967404768382478	11.664508171446192	42.45736783425048	IFNG;LGALS9
Purine Deoxyribonucleotide Catabolic Process (GO:0009155)	0.026255589353454782	0.20967404768382478	11.664508171446192	42.45736783425048	PNP;SAMHD1
Regulation Of T Cell Activation Via T Cell Receptor Contact With Antigen Bound To MHC Molecule On Antigen Presenting Cell (GO:2001188)	0.026255589353454782	0.20967404768382478	11.664508171446192	42.45736783425048	LGALS3;LGALS9
Regulation Of Neutrophil Extravasation (GO:2000389)	0.026255589353454782	0.20967404768382478	11.664508171446192	42.45736783425048	RIPOR2;CD99
Regulation Of Tetrapyrrole Biosynthetic Process (GO:1901463)	0.026255589353454782	0.20967404768382478	11.664508171446192	42.45736783425048	TMEM14B;TMEM14C
Sphingomyelin Biosynthetic Process (GO:0006686)	0.026255589353454782	0.20967404768382478	11.664508171446192	42.45736783425048	SGMS1;VAPA
Zymogen Inhibition (GO:0097341)	0.026255589353454782	0.20967404768382478	11.664508171446192	42.45736783425048	CARD8;CST7
Negative Regulation Of Cellular Component Organization (GO:0051129)	0.026668132658872048	0.2114757996360087	2.256225059856345	8.177204806540502	CDC42;LGALS3;DNAJB1;DDX3X;DNAJB6;HSPA5;XRCC5;TMC8;SORL1
Positive Regulation Of Catabolic Process (GO:0009896)	0.026668132658872048	0.2114757996360087	2.256225059856345	8.177204806540502	HSP90AA1;L3MBTL3;CDKN1B;RNF139;VPS35;FLNB;EZR;SORL1;VSIR
Positive Regulation Of Protein Localization To Membrane (GO:1905477)	0.026668132658872048	0.2114757996360087	2.256225059856345	8.177204806540502	ITGB1;LGALS3;IFNG;CD81;ATP2B4;GZMB;ANK3;PIK3R1;SPTBN1
Positive Regulation Of Cellular Biosynthetic Process (GO:0031328)	0.0270568	0.2140576211616096	1.7803613585944267	6.426779711966371	ADSL;HSP90AA1;DDX3X;PRKDC;PRMT1;EIF4A3;PCIF1;PASK;RBM3;ZEB2;LARP1;RGCC;IFNG;CCL5;CD28;VIM
Negative Regulation Of Response To External Stimulus (GO:0032102)	0.027142512471572837	0.21423648215934468	1.8637497519630355	6.721900599254766	PTGER4;PARP1;PRKDC;CARD8;IL10RA;GPS2;AOAH;CYLD;MFHAS1;BANF1;SLC39A8;VPS35;CARD16;LYAR
NIK/NF-kappaB Signaling (GO:0038061)	0.027497894667725037	0.21603670023671015	3.2450353878925307	11.661507905405779	REL;TAB2;MALT1;RELA;RELB
Regulation Of Natural Killer Cell Mediated Cytotoxicity (GO:0042269)	0.027497894667725037	0.21603670023671015	3.2450353878925307	11.661507905405779	KLRK1;KLRC4;KLRD1;LGALS9;RASGRP1
Cellular Response To Tumor Necrosis Factor (GO:0071356)	0.027746940376298955	0.21709295580506935	1.9696850702897981	7.060591605716268	EIF5A;TRADD;CCL5;TRAF5;CCL4;TNFRSF1B;GBP2;YBX3;TANK;RELA;NFE2L2;LIMS1
Extrinsic Apoptotic Signaling Pathway (GO:0097191)	0.0277603	0.21709295580506935	2.3786204178163186	8.525331326524219	DDX3X;IFNG;TRADD;BCL2;CD27;TNFRSF1B;IL6R;DEDD2
Fc-epsilon Receptor Signaling Pathway (GO:0038095)	0.028652993884519064	0.22202799370789428	3.892287097106374	13.827339569472274	MAP3K1;PRKCQ;PLCG1;SOS1
Cellular Response To Cadmium Ion (GO:0071276)	0.028652993884519064	0.22202799370789428	3.892287097106374	13.827339569472274	JUN;NCF1;MT1F;SLC39A8
Positive Regulation Of Phosphatase Activity (GO:0010922)	0.028652993884519064	0.22202799370789428	3.892287097106374	13.827339569472274	PPP1R15A;IFNG;PLEK;CALM3
Regulation Of Catabolic Process (GO:0009894)	0.028652993884519064	0.22202799370789428	3.892287097106374	13.827339569472274	ITGB1;ODC1;FURIN;CHMP6
Positive Regulation Of GTPase Activity (GO:0043547)	0.029615357593706277	0.2235710458296484	1.644349882628076	5.787227279453003	ITGB1;RALBP1;GPR65;F2R;RASGRP2;RASGRP1;DOCK10;TIAM1;DOCK11;CCL5;CCL4;RGS10;TBC1D14;SNX9;CCR7;ITGA6;RSU1;SOS1;ZC3H15;LIMS1
Translation (GO:0006412)	0.029615357593706277	0.2235710458296484	1.644349882628076	5.787227279453003	EIF5A;RWDD1;NDUFA7;RPL21;PABPC4;MRPS12;MRPS34;MRPL14;MRPL12;MRPL34;APEH;MRPL24;MRPL10;MRPL22;WARS2;MRPL20;MRPL51;RPS29;ETF1;ZC3H15
Mitochondrion Organization (GO:0007005)	0.029956291062522383	0.2235710458296484	1.7933577925552244	6.291127694264702	TIMM8B;PARP1;TOMM20;HIGD2A;TRAK2;PRDX3;SUPV3L1;CHCHD2;HAX1;SAMM50;UCP2;FBXO7;SLC25A36;SLC25A46;RAB5IF
Aerobic Electron Transport Chain (GO:0019646)	0.0300252	0.2235710458296484	2.338852713178295	8.19936	NDUFA7;NDUFB5;NDUFS5;NDUFB3;UQCRFS1;NDUFC2;CYCS;SDHC
Telomere Maintenance (GO:0000723)	0.0300252	0.2235710458296484	2.338852713178295	8.19936	PARP1;PRKDC;XRCC5;PTGES3;RPA3;RUVBL1;RPA1;TERF2IP
acyl-CoA Biosynthetic Process (GO:0071616)	0.0301154	0.2235710458296484	5.251944444444445	18.39609185694866	PPT1;ACSS1;ACAT1
Amyloid Precursor Protein Catabolic Process (GO:0042987)	0.0301154	0.2235710458296484	5.251944444444445	18.39609185694866	ADAM19;NCSTN;ADAM10
Cellular Response To Interleukin-4 (GO:0071353)	0.0301154	0.2235710458296484	5.251944444444445	18.39609185694866	IL4R;LEF1;TCF7
Mature B Cell Differentiation Involved In Immune Response (GO:0002313)	0.0301154	0.2235710458296484	5.251944444444445	18.39609185694866	DOCK10;LFNG;DOCK11
Negative Regulation Of Translational Initiation (GO:0045947)	0.0301154	0.2235710458296484	5.251944444444445	18.39609185694866	LARP1;TPR;PAIP2
Nucleotide-Sugar Metabolic Process (GO:0009225)	0.0301154	0.2235710458296484	5.251944444444445	18.39609185694866	FUT8;GALT;UGP2
Outer Mitochondrial Membrane Organization (GO:0007008)	0.0301154	0.2235710458296484	5.251944444444445	18.39609185694866	MTCH2;SAMM50;TOMM20
Positive Regulation Of Alpha-Beta T Cell Differentiation (GO:0046638)	0.0301154	0.2235710458296484	5.251944444444445	18.39609185694866	PNP;NCKAP1L;RUNX3
Positive Regulation Of Keratinocyte Differentiation (GO:0045618)	0.0301154	0.2235710458296484	5.251944444444445	18.39609185694866	NCOA3;NME2;PLAAT4
Protein Insertion Into Mitochondrial Outer Membrane (GO:0045040)	0.0301154	0.2235710458296484	5.251944444444445	18.39609185694866	MTCH2;SAMM50;TOMM20
Regulation Of Humoral Immune Response (GO:0002920)	0.0301154	0.2235710458296484	5.251944444444445	18.39609185694866	CCR7;CD59;CD55
Regulation Of Cellular Response To Stress (GO:0080135)	0.030215071591605584	0.2235710458296484	2.011728467039801	7.039871606211448	SF3B5;DNAJB1;CHCHD2;ENY2;DNAJB6;USP22;RUVBL1;MAPKAPK2;UBE2V2;SLC38A2;NFE2L2
Autophagosome Maturation (GO:0097352)	0.030235447859696115	0.2235710458296484	2.7677759859258173	9.68373	VPS4B;CHMP1B;LAMP2;CHMP6;CHMP7;TECPR1
Positive Regulation Of Nucleocytoplasmic Transport (GO:0046824)	0.030235447859696115	0.2235710458296484	2.7677759859258173	9.68373	CPSF6;IFNG;TPR;FLNA;HCLS1;PIK3R1
Regulation Of Transport (GO:0051049)	0.030235447859696115	0.2235710458296484	2.7677759859258173	9.68373	DNAJA1;REEP5;EPB41;TRAT1;ARL6IP5;ACTG1
Regulation Of Viral Entry Into Host Cell (GO:0046596)	0.030235447859696115	0.2235710458296484	2.7677759859258173	9.68373	IFITM3;CD74;CD4;SMPD1;FURIN;LGALS9
Proteasomal Protein Catabolic Process (GO:0010498)	0.0304388	0.2245857589278049	1.6627576403695807	5.8064088766300985	CRBN;UBE2B;ZFAND2A;CUL3;UBE2D3;WWP1;RNF5;PSMD7;RNF139;DDIT3;PSME4;ENC1;RCAN3;PELI1;PMAIP1;TBL1X;DCAF11;FBXO7;NFE2L2
Actin Filament Bundle Organization (GO:0061572)	0.031010316803528934	0.22585625586089528	3.1289756162205142	10.868294451302946	MICAL1;RFLNB;EZR;CORO1B;LIMD2
Positive Regulation Of Interleukin-12 Production (GO:0032735)	0.031010316803528934	0.22585625586089528	3.1289756162205142	10.868294451302946	IFNG;CCR7;IL16;LGALS9;LTB
Regulation Of NLRP3 Inflammasome Complex Assembly (GO:1900225)	0.031010316803528934	0.22585625586089528	3.1289756162205142	10.868294451302946	PPP2CA;GBP5;DDX3X;CARD8;ZDHHC12
Regulation Of Amyloid-Beta Formation (GO:1902003)	0.031010316803528934	0.22585625586089528	3.1289756162205142	10.868294451302946	RTN3;IFNG;IFNGR1;SORL1;RELA
Signal Transduction By P53 Class Mediator (GO:0072331)	0.031010316803528934	0.22585625586089528	3.1289756162205142	10.868294451302946	USP10;ATRX;PMAIP1;FHIT;NDRG1
Ubiquitin-Dependent Protein Catabolic Process Via The Multivesicular Body Sorting Pathway (GO:0043162)	0.031010316803528934	0.22585625586089528	3.1289756162205142	10.868294451302946	VPS4B;CHMP1B;CHMP6;VPS36;CHMP7
Transcription By RNA Polymerase II (GO:0006366)	0.0318943	0.23179697707154306	1.707928169391584	5.884373730139623	SUPT16H;GTF2A2;CCNT1;ANXA2;PARP1;CCNH;ICE2;GTF2B;DDX21;SUPT5H;ELL2;GTF2H5;MAF;SUB1;COPS2;ELOC;RBMX
Response To Molecule Of Bacterial Origin (GO:0002237)	0.032413855167540126	0.23506971033895552	2.3003888677087305	7.888422926831126	PRDX3;MAPKAPK3;F2R;MAPKAPK2;HMGB2;PELI1;TAB2;LGALS9
Recombinational Repair (GO:0000725)	0.0327497	0.23579	2.064799078997862	7.059263979845551	MORF4L1;XRCC5;ZMYND8;RPA3;NSMCE1;RECQL;RPA1;EPC1;CHD4;SAMHD1
Positive Regulation Of Macromolecule Biosynthetic Process (GO:0010557)	0.0328259	0.23579	1.9156608097784569	6.544929489002884	RBM3;LARP1;RGCC;DDX3X;IFNG;PRKDC;PRMT1;EIF4A3;PCIF1;CD28;VIM;PASK
Cellular Response To Organic Substance (GO:0071310)	0.032952952949199886	0.23579	2.163159103084105	7.382157700611142	SOCS2;STAT5B;HAX1;NCOA3;CCL5;LEF1;ARL6IP5;HCLS1;CCR7
Negative Regulation Of Apoptotic Signaling Pathway (GO:2001234)	0.032952952949199886	0.23579	2.163159103084105	7.382157700611142	LGALS3;DDX3X;RTKN2;BCL2;ITGA6;TMBIM6;NOC2L;RELA;HERPUD1
Regulation Of Phosphorylation (GO:0042325)	0.032952952949199886	0.23579	2.163159103084105	7.382157700611142	PPP2CA;CDKN1B;CDKN2A;CCL5;PTGES3;STAT2;ITGA6;NCKAP1L;DYNLL1
Negative Regulation Of Lymphocyte Activation (GO:0051250)	0.0332418	0.23579	3.6872347690356566	12.551157109382425	LGALS3;LST1;SAMSN1;PAG1
Positive Regulation Of Epithelial Cell Apoptotic Process (GO:1904037)	0.0332418	0.23579	3.6872347690356566	12.551157109382425	RGCC;ITGA4;PDCD4;PLCG1
Regulation Of Nuclear-Transcribed mRNA Catabolic Process, Deadenylation-Dependent Decay (GO:1900151)	0.0332418	0.23579	3.6872347690356566	12.551157109382425	CNOT1;CSDE1;TOB1;TNRC6B
Natural Killer Cell Activation (GO:0030101)	0.0333468	0.23579	2.696664523962574	9.170795936122053	KLRK1;PTPRC;PRDX1;IL21R;PIK3CD;RASGRP1
Negative Regulation Of Response To Biotic Stimulus (GO:0002832)	0.0333468	0.23579	2.696664523962574	9.170795936122053	PARP1;PRKDC;CARD8;BANF1;CARD16;LYAR
Positive Regulation Of mRNA Catabolic Process (GO:0061014)	0.0333468	0.23579	2.696664523962574	9.170795936122053	BTG2;CNOT1;ZC3HAV1;CNOT8;TOB1;TNRC6B
Regulation Of Apoptotic Signaling Pathway (GO:2001233)	0.0333468	0.23579	2.696664523962574	9.170795936122053	CYLD;SGMS1;BCL2;CTSH;ETFA;TMBIM6
Regulation Of Calcium Ion Transport (GO:0051924)	0.033466373404543975	0.2361431836486949	2.454814126394052	8.339529220123387	CD4;EPB41;CCL5;F2R;CCL4;BCL2;IL16
Positive Regulation Of Wnt Signaling Pathway (GO:0030177)	0.033989	0.23883791466237989	1.9704633719159306	6.6635513163792535	MACF1;PPM1A;ZEB2;DDX3X;UBE2B;CRBN;RUVBL1;MRPS12;CSNK1D;TBL1X;ATP6V0C
Positive Regulation Of Cysteine-Type Endopeptidase Activity Involved In Apoptotic Process (GO:0043280)	0.033989	0.23883791466237989	1.9704633719159306	6.6635513163792535	DDX3X;LCK;CARD8;F2R;ARL6IP5;TNFSF10;PMAIP1;CYCS;LGALS9;DYNLL1;MALT1
Chromatin Organization (GO:0006325)	0.034637473185313544	0.24193557963935317	1.573764587787254	5.292285682300303	KDM5B;USP36;SMARCC1;SUPT16H;SATB1;HDAC1;PHF1;CHD7;ATRX;HMGB2;DDX21;CHD4;NUDT5;FOXP3;PER1;NASP;RUVBL1;BCL7B;BANF1;BRD7;ASF1A;PHF19
Mitochondrial Electron Transport, NADH To Ubiquinone (GO:0006120)	0.0347914	0.24193557963935317	3.0209199667327744	10.145410417341047	NDUFA7;NDUFB5;NDUFS5;NDUFB3;NDUFC2
Negative Regulation Of Mitotic Cell Cycle (GO:0045930)	0.0347914	0.24193557963935317	3.0209199667327744	10.145410417341047	BTG3;BTG2;BTG1;CDKN1B;RGCC
Purine Nucleotide Metabolic Process (GO:0006163)	0.0347914	0.24193557963935317	3.0209199667327744	10.145410417341047	PRPSAP2;GUK1;HPRT1;DNPH1;FHIT
Sister Chromatid Segregation (GO:0000819)	0.0347914	0.24193557963935317	3.0209199667327744	10.145410417341047	TOP2B;CENPK;ZNF207;SMC1A;SMC4
Mitochondrial ATP Synthesis Coupled Electron Transport (GO:0042775)	0.034928825581403374	0.24193557963935317	2.263165791447862	7.591660291168992	NDUFA7;NDUFB5;NDUFS5;NDUFB3;UQCRFS1;NDUFC2;CYCS;SDHC
Regulation Of Actin Filament-Based Process (GO:0032970)	0.034928825581403374	0.24193557963935317	2.263165791447862	7.591660291168992	CDC42;TAOK1;TWF2;ABRACL;DYNLL1;EZR;IQGAP2;CORO1A
Calcium Ion Transmembrane Import Into Cytosol (GO:0097553)	0.0352577	0.2430066482002744	2.133813981579345	7.137761066389239	ERO1A;IBTK;PTPRC;LCK;F2R;ATP2B4;FLNA;CCR7;PLCG1
Response To Organic Cyclic Compound (GO:0014070)	0.0363509	0.2430066482002744	2.4065529557547927	7.976603959958225	SOCS2;STAT5B;CCL5;TPR;ARL6IP5;PMAIP1;AQP3
Regulation Of Interleukin-10 Production (GO:0032653)	0.0366582	0.2430066482002744	2.629108635097493	8.692141040182992	CD28;LGALS9;CD46;FOXP3;TRIB2;VSIR
Response To Glucose (GO:0009749)	0.0366582	0.2430066482002744	2.629108635097493	8.692141040182992	ERN1;PFKL;TRA2B;UCP2;SELENOT;KLRG1
Electron Transport Chain (GO:0022900)	0.036821029524027826	0.2430066482002744	4.774242424242424	15.763050053380962	UQCRFS1;ETFA;ETFB
Microvillus Assembly (GO:0030033)	0.036821029524027826	0.2430066482002744	4.774242424242424	15.763050053380962	RAP1B;TNIK;EZR
Negative Regulation Of T Cell Mediated Immunity (GO:0002710)	0.036821029524027826	0.2430066482002744	4.774242424242424	15.763050053380962	PTPRC;KLRD1;FOXP3
Negative Regulation Of Leukocyte Mediated Cytotoxicity (GO:0001911)	0.036821029524027826	0.2430066482002744	4.774242424242424	15.763050053380962	PTPRC;KLRD1;LGALS9
Negative Regulation Of mRNA Splicing, Via Spliceosome (GO:0048025)	0.036821029524027826	0.2430066482002744	4.774242424242424	15.763050053380962	U2AF2;SAP18;RBMX
Nuclear Pore Organization (GO:0006999)	0.036821029524027826	0.2430066482002744	4.774242424242424	15.763050053380962	TPR;NUP54;NUP98
Positive Regulation Of Nuclear-Transcribed mRNA Catabolic Process, Deadenylation-Dependent Decay (GO:1900153)	0.036821029524027826	0.2430066482002744	4.774242424242424	15.763050053380962	CNOT1;TOB1;TNRC6B
Regulation Of Leukocyte Activation (GO:0002694)	0.036821029524027826	0.2430066482002744	4.774242424242424	15.763050053380962	CD74;MFHAS1;LCK
Regulation Of Microglial Cell Activation (GO:1903978)	0.036821029524027826	0.2430066482002744	4.774242424242424	15.763050053380962	GRN;PTPRC;CST7
Regulation Of Vesicle Size (GO:0097494)	0.036821029524027826	0.2430066482002744	4.774242424242424	15.763050053380962	BORCS7;RAB5A;RAB22A
Positive Regulation Of Cell-Substrate Adhesion (GO:0010811)	0.037572510499904996	0.2430066482002744	2.227124400147656	7.308269966449341	CDC42;CDK6;ENC1;FLNA;CCR7;RSU1;CALR;LIMS1
Positive Regulation Of Double-Strand Break Repair (GO:2000781)	0.037670713189387396	0.2430066482002744	2.1052513966480446	6.902850541429145	MORF4L1;SMARCC1;PARP1;PRKDC;BCL7B;RUVBL1;UBE2V2;EPC1;BRD7
Regulation Of Interleukin-1 Beta Production (GO:0032651)	0.037670713189387396	0.2430066482002744	2.1052513966480446	6.902850541429145	GSDMD;GBP5;IFNG;CARD8;F2R;CCR7;LGALS9;CARD16;MALT1
[truncated: 2,887 more rows]

## Sheet: pre.ControlvGood.Tcells
	p_val	avg_log2FC	pct.1	pct.2	p_val_adj
[truncated: 2,622 more rows]

[truncated: 4 more sheets: pre.ControlvPoor.Tcells, post.GoodvPoor.Tcells, post.ControlvGood.Tcell, post.ControlvPoor.Tcell]
