# Supplementary material for: Impact of memory T cells on SARS-CoV-2 vaccine response in hematopoietic stem cell transplant
Source: PLoS One. 2025 Apr 28;20(4):e0320744. doi: 10.1371/journal.pone.0320744 (PMC12036906; doi:10.1371/journal.pone.0320744)
Supplement: S5 Table — Tab 1. Top 256 clonotypes unique to post vaccination time point. Tab 2. Results from the TCRMatch database. Tab 3–9. Clonotype per cell for each of the individuals profiled in the single cell analysis. (XLSX) [file pone.0320744.s008.xlsx]

## Sheet: top_unique_clonotypes
CASSLTGIINEQFF
CASSDGLRRWNTGELFF
CASSRWDSETQYF
CASSPGTDTQYF
CASSSLAGGPNEQFF
CASSGGVVTDTQYF
CASSLSDRGPGSGANVLTF
CASSLTGAGTEAFF
CASSPGPMDTQYF
CASSADSTNEKLFF
CASSSDSTNEKLFF
CASLPRPGSKIAKNIQYF
CASSLTVGRGVYF
CAWIRRTEAFF
CASSLDTRKDQPQHF
CASSLGAGEREQYF
CASRLVADSNQPQHF
CAWSRQVNEQYF
CASSLAAGSYNEQFF
CASSLGEVIEQANYEQYF
CASSSLGRGGFTEAFF
CASSQEASGGPTDTQYF
CASSSAAQETQYF
CASSLIARDYNSPLHF
CASQGRPLWSNQPQHF
CASSQTSGPGELFF
CASSPEDGAYEQYF
CASSFAGFADTQYF
CATSGIANTEAFF
CASSRPSTGAHGYTF
CASSVGTSGNMETQYF
CASSLTGTEAFF
CAISEGGTGTGELFF
CASSQGYGSYGYTF
CSVVADLQNTEAFF
CASSLGTGNEQFF
CASSSPGRGVSPLHF
CASQAGTGGINEKLFF
CASSLERGHRPYEQYF
CASSTTGLLGNTEAFF
CASSQTAGLRQPQHF
CASSHAGGAGQFF
CASSWGGRNNEQFF
CASSEMGRDTEAFF
CASRMAVSRGEKLFF
CASSLQGYNTGELFF
CSVVLTGGGFQETQYF
CASSLQPGADYGYTF
CASSRVSYQETQYF
CASSLDLAGGEQFF
CASSLGAGGINEQFF
CAWTNDSYNEQFF
CASSLTPQGYTEAFF
CASSRGSGGTEAFF
CASSTGQGGTEAFF
CASSHTGSGANVLTF
CASSPSTDEQYF
CASSLSGPTEAFF
CASSFSGSGTGNTIYF
CASSFRGTGELFF
CSASLAENSGANVLTF
CASSLLGAGGNTEAFF
CASSTLRGRYTEAFF
CASLPQGDDWGTEAFF
CSASPLSDSPLHF
CASSPWTGSTGELFF
CASNDPGQGAPGANVLTF
CASSHYRIYEQYF
CASSEVEMGEAFF
CASSDPTGGDEKLFF
CASSYVGYEQYF
CASRGPEMDTQYF
CASSVASRETKETQYF
CASRGTGGTDTQYF
CASSLDRRGQYF
CASSLSGGGGQPQHF
CSARDAGKNSPLHF
CASSLASGGAGSYEQYF
CASSLDDRANYGYTF
CASSLNAGDTQYF
CAWSVRAGVNTGELFF
CASSMRFGGLATKNEQFF
CASSYGGSSSYEQYF
CSSTTSGPYQETQYF
CASSLAHSWADTQYF
CASSQDLSGGLYEQYF
CASSPSIETQYF
CASSLADNPNYGYTF
CATHEAPGHGYTF
CASSEIGFGTVNSPLHF
CSARGPPLHF
CASSKGSVWSGELFF
CAWSMGREQYF
CASSFPEVDRSTWMTDTQYF
CAITAQDTQYF
CASSLDDRAFYGYTF
CASSLQGLEQYF
CASSMLTGELFF
CASSPASQGSTDTQYF
CASSPRDFAYEQYF
CASSQDFGSGYTF
CASSSIPGEQYF
CAISEPRAGMGGIQYF
CASSPRGDDTGELFF
CASSKQSNTDTQYF
CASSQGFTGVTGELFF
CASTFRDRENIQYF
CATSREMNTEAFF
CASSRDRGMNTEAFF
CASVQFRDRVGNEQFF
CSVRTGVNQPQHF
CSAPPGQGIGGGYTF
CASSAGGGYEQYF
CASSEIRRENYEQYF
CAISEFNPGLKLFF
CASRAGAFSGNTIYF
CASSHGQDKYEQYF
CASSFGDRNQPQHF
CASSPGLRTIVSYNSPLHF
CASTPLGVYEQYF
CASAGPREQFF
CASSQLGTAVYQETQYF
CASSQEDRAGQYF
CASGRTSVYNEQFF
CSVESGGNSYNEQFF
CASSSPGPGEKLFF
CASSPEAEETQYF
CASSTPGGETQYF
CASSLGAVQETQYF
CASSLTRLAGIYGQYF
CASSLAAVGLAGVEGETQYF
CSVGSQQAQYF
CASSIVDTDTQYF
CASSLGRLRVEQYF
CASSIVDTGELFF
CATGTSETQYF
CASSTVNNSPLHF
CASSIVAGPEAFF
CASSEVITGNTIYF
CASSGLAGGYEQYF
CASSIVTGPEAFF
CASSDSAWDRADTDTQYF
CASSQEQNQPQHF
CASSDDRDPYGYTF
CSATPGTGSLNEQFF
CASSPLTGGAGTEAFF
CSAGEVGATFF
CASSFVAGGNNEQFF
CAERTGTDTQYF
CASSSGTGGASNQPQHF
CASSLGGGGTEAFF
CASSGGTASTDTQYF
CASSIDQGRLYEQYF
CASSLIGVSFSGNTIYF
CASSLELGRRSEAFF
CASSPPLVMNTEAFF
CSARGEGHSTGELFF
CSVSDSLNTEAFF
CASSEEGVQVGFF
CASSLATGPYEQYF
CASSTLAGDTQYF
CASSSILAGESYEQYF
CASSEAGGGTEAFF
CASGISRSSYNSPLHF
CASSYGYGYTF
CSVARITQETQYF
CASSTGNGADTQYF
CASSMMGTGLLNTEAFF
CASSLDRGPYSYNEQFF
CASSEGTASTDTQYF
CASSIVSTDTQYF
CASSPGTGGSNQPQHF
CASSERDGNTEAFF
CASSSTDTQYF
CASSESSKNIQYF
CASSEGSYTEAFF
CASSLRVAGGLGTQYF
CASSSAVANYGYTF
CASSPFAINEQFF
CASSLATIYEQYF
CASSQSDGELFF
CASSDEGMPYNEQFF
CATSRGGGAGYEQYF
CASSYRAGRQGLTDTQYF
CASRKESPGSEQFF
CASSYNPGYEQYF
CASEEVANTGELFF
CASSQDWAGAGTGELFF
CASSYLGQTDTQYF
CASSPGVYGDEQFF
CASSLAGTGGFGTDTQYF
CASSPGEGRGGTGELFF
CSARELAGLSTDTQYF
CASSLEVGGWTAEAFF
CASSFRDRGLEQYF
CATSSGTSGGEHTDTQYF
CASRGTDRGNTIYF
CASSPSQGEQFF
CASSGGTGHYEQYF
CASSPRAENNSPLHF
CASSYPGLDSPPQYF
CASSPGQGNTDTQYF
CSATGRMPTDTQYF
CASSIQATTEAFF
CASSLGTSGGANEQFF
CASSTWTTDTQYF
CASSLGLNTEAFF
CAWSLGLAGGGAQYF
CASSQDRLALFYEQYF
CAISAGNSPLHF
CASSQGQMNTEAFF
CASSPNLGSGGFTDTQYF
CSARGQESYGYTF
CASRSSRWMNTEAFF
CASSQDGPQNSNQPQHF
CASSHGTPDYEQYF
CASSIHGLGQGRYNEQFF
CASIKLAGGFYEQYF
CASSQSGGTGPIYGYTF
CASSQVGAGAYEQYF
CSARVLAGKYYEQYF
CASANPRGKGSYNEQFF
CASSLGGIGWETQYF
CASSLRDRGEAFF
CASSLARGGGETQYF
CASSYLRASGGTGELFF
CSASISESGELFF
CASSKENNSPLHF
CASSFSLPRTETQYF
CASSLGWDRSYEQYF
CASSSDRGQYEQYF
CSAISGRWSYEQYF
CASSNYREAEQFF
CASIQGSEKLFF
CASSIEGAEQYF
CASSHPGLGLETQYF
CASSSPLPLLPYEQYF
CASSRAQWGYNEQFF
CSARAILPGTVNTEAFF
CASSRGSFTQPQHF
CASSLGLAGTDTQYF
CASSLGQGGLNEQFF
CASSATENNSPLHF
CASSLGGETQYF
CSVDSGGMRGQKLFF
CASSPPARLAATEQFF
CSALGQRGYTF
CASSHRVAQEQYF
CASSSTQGSGELFF
CASSQDRGFNYGYTF
CASSPGQGQSYEQYF
CASSWDRAYEQYF
CSASRATGQETQYF
CSARVASIQETQYF
CAISFGLELANEQFF
CASSLEETADFYGYTF

## Sheet: tcrmatch_result_0.97
trimmed_input_sequence	match_sequence	score	receptor_group	epitope	antigen	organism
ASSPGTDTQY	ASSPGTDTQY	1	107383	VQPTESIVRFPNITNLCPF,HTTDPSFLGRY	surface glycoprotein [Severe acute respiratory syndrome coronavirus 2],orf1ab polyprotein [Severe acute respiratory syndrome coronavirus 2]	SARS-CoV2,SARS-CoV2
ASSPGTDTQY	ASSPGTDTQY	1	189728	LTYHGAIKL	Nucleoprotein	SARS-CoV2
ASSSLAGGPNEQF	ASSSLAGGPNEQF	1	125546	MIELSLIDFYLCFLAFLLFLVLIML,YFPLQSYGF	ORF7b [Severe acute respiratory syndrome coronavirus 2],surface glycoprotein [Severe acute respiratory syndrome coronavirus 2]	SARS-CoV2,SARS-CoV2
ASSGGVVTDTQY	SASGGVITDTQY	0.976691	190661	KLWAQCVQL	orf1ab polyprotein [Severe acute respiratory syndrome coronavirus 2]	SARS-CoV2
ASSLTGAGTEAF	ASSLTGSGTEAF	0.979279	15406	GILGFVFTL	Matrix protein 1	Influenza A virus
ASSLTGAGTEAF	ASSLSGAGTEAF	0.980169	99697	MIELSLIDFYLCFLAFLLFLVLIML	ORF7b [Severe acute respiratory syndrome coronavirus 2]	SARS-CoV2
ASSLTGAGTEAF	ASSLTGAGTEAF	1	104526	FVCNLLLLFVTVYSHLLLV	ORF3a protein [Severe acute respiratory syndrome coronavirus 2]	SARS-CoV2
AWSRQVNEQY	AWSRQINEQF	0.976828	15948	NLVPMVATV	HCMVUL83	Human herpesvirus 5 (Human cytomegalovirus)
ASSLAAGSYNEQF	ASSFAAGSYNEQF	0.970649	183221	TTDPSFLGRY	orf1ab polyprotein [Severe acute respiratory syndrome coronavirus 2]	SARS-CoV2
ASSSAAQETQY	ASSSAVQETQY	0.973522	120876	YYVGYLQPRTFLL	surface glycoprotein [Severe acute respiratory syndrome coronavirus 2]	SARS-CoV2
ASSSAAQETQY	ASSSTAQETQY	0.973612	182387	PQQPFPQPQQPFP	omega gliadin storage protein	Triticum aestivum (Canadian hard winter wheat)
ASSLTGTEAF	ASSLTGSEAF	0.980356	30136	IPSINVHHY	HCMVUL83	Human herpesvirus 5 (Human cytomegalovirus)
ASSLTGTEAF	ASSLTGTEAF	1	30139	IPSINVHHY	HCMVUL83	Human herpesvirus 5 (Human cytomegalovirus)
ASSLTGTEAF	ASSLTGTEAF	1	104117	FLNGSCGSV	orf1ab polyprotein [Severe acute respiratory syndrome coronavirus 2]	SARS-CoV2
ASSLTGTEAF	ASSLTGAEAF	0.971491	41058	KLGGALQAK	55 kDa immediate-early protein 1	Human herpesvirus 5 strain AD169 (Human cytomegalovirus (strain AD169))
ASSLTGTEAF	ASSVTGTEAF	0.979626	48506	KLGGALQAK	55 kDa immediate-early protein 1	Human herpesvirus 5 strain AD169 (Human cytomegalovirus (strain AD169))
ASSLTGTEAF	ASSLTGTEQF	0.975162	104120	SEHDYQIGGYTEKW,RNPANNAAIVL	ORF3a protein [Severe acute respiratory syndrome coronavirus 2],nucleocapsid phosphoprotein [Severe acute respiratory syndrome coronavirus 2]	SARS-CoV2,SARS-CoV2
ASSLTGTEAF	ASSLTGVEAF	0.970838	104445	FLWLLWPVTLACFVLAAV	membrane glycoprotein [Severe acute respiratory syndrome coronavirus 2]	SARS-CoV2
ASSLGTGNEQF	ASSIGTGNEQF	0.982679	10097	NLVPMVATV	HCMVUL83	Human herpesvirus 5 (Human cytomegalovirus)
ASSTGQGGTEAF	ASSSGQGGTEAF	0.981168	126252	ISDYDYYRY,YIFFASFYY	orf1ab polyprotein [Severe acute respiratory syndrome coronavirus 2],orf1ab polyprotein [Severe acute respiratory syndrome coronavirus 2]	SARS-CoV2,SARS-CoV2
ASSLSGPTEAF	ASSLTGPTEAF	0.977972	105639	FLNGSCGSV	orf1ab polyprotein [Severe acute respiratory syndrome coronavirus 2]	SARS-CoV2
ASSFRGTGELF	ASSFRGSGELF	0.976256	34085	KTAYSHLSTSK	polymerase	Hepatitis B virus (Human hepatitis B virus)
ASSFRGTGELF	ASSFRGSGELF	0.976256	9981	NLVPMVATV	HCMVUL83	Human herpesvirus 5 (Human cytomegalovirus)
ASSLLGAGGNTEAF	ASSLVGAGGNTEAF	0.978228	44154	KLGGALQAK	55 kDa immediate-early protein 1	Human herpesvirus 5 strain AD169 (Human cytomegalovirus (strain AD169))
ASSHYRIYEQY	ASSHYRVYEQY	0.987967	85710	FVCNLLLLFVTVYSHLLLV	ORF3a protein [Severe acute respiratory syndrome coronavirus 2]	SARS-CoV2
ASSYVGYEQY	ASSYLGYEQY	0.974441	130945	FLWLLWPVTLACFVLAAV	membrane glycoprotein [Severe acute respiratory syndrome coronavirus 2]	SARS-CoV2
ASSPSIETQY	ASSPSIDTQY	0.971901	110558	GNYTVSCLPFTI	ORF8 protein [Severe acute respiratory syndrome coronavirus 2]	SARS-CoV2
ASSPSIETQY	ASSPSVETQY	0.989515	114568	ILGLPTQTV	orf1ab polyprotein [Severe acute respiratory syndrome coronavirus 2]	SARS-CoV2
ASSPSIETQY	ASSPSMETQY	0.972412	189864	QVILLNKHI	Nucleoprotein	SARS-CoV2
ASSLQGLEQY	ASSLQGLEQY	1	102102	AEIRASANLAATK	surface glycoprotein [Severe acute respiratory syndrome coronavirus 2]	SARS-CoV2
ASSAGGGYEQY	ASSTGGGYEQY	0.97044	25595	SIINFEKL	ovalbumin	Gallus gallus (chicken)
ASSAGGGYEQY	ASSTGGGYEQY	0.97044	49346	AVFDRKSDAK	Epstein-Barr nuclear antigen 4	Human herpesvirus 4 (Epstein Barr virus)
ASSAGGGYEQY	ASSVGGGYEQY	0.971395	28480	KLWASPLHV
ASSAGGGYEQY	ASNAGGGYEQY	0.974545	57462	LLWNGPMAV	non-structural protein NS4b	Yellow fever virus 17D (Yellow fever virus (STRAIN 17D))
ASSAGGGYEQY	ASSSAGGGYEQY	0.973242	120436	IMLIIFWFSL	ORF7b [Severe acute respiratory syndrome coronavirus 2]	SARS-CoV2
ASSAGGGYEQY	SATAGGGYEQY	0.970257	193050	LLNKHIDAY	nucleocapsid phosphoprotein [Severe acute respiratory syndrome coronavirus 2]	SARS-CoV2
ASTPLGVYEQY	ASSPLGVYEQY	0.980562	112752	KAYNVTQAF	nucleocapsid phosphoprotein [Severe acute respiratory syndrome coronavirus 2]	SARS-CoV2
ASSTPGGETQY	ASSSPGGETQY	0.978952	190744	ELAGIGILTV
ASSIVDTGELF	ASSLIDTGELF	0.974711	28462	RLGPYLEFL,RMAAISNTV	Inter-alpha-trypsin inhibitor heavy chain H6,Tripartite motif-containing protein 16	Homo sapiens (human),Homo sapiens (human)
ASSIVDTGELF	ASSLVDTGELF	0.983136	103422	GLEAPFLYLYALVYFLQSINFVRIIMR	ORF3a protein [Severe acute respiratory syndrome coronavirus 2]	SARS-CoV2
ASSGLAGGYEQY	SVSGLAGGYEQY	0.974028	21942	LPRRSGAAGA,TPRVTGGGAM	nucleoprotein,HCMVUL83	Influenza A virus,Human herpesvirus 5 (Human cytomegalovirus)
ASSGLAGGYEQY	ASSGVAGGYEQY	0.976652	88280	MIELSLIDFYLCFLAFLLFLVLIML	ORF7b [Severe acute respiratory syndrome coronavirus 2]	SARS-CoV2
ASSLGGGGTEAF	ASSLGGGGTEAF	1	97762	MIELSLIDFYLCFLAFLLFLVLIML	ORF7b [Severe acute respiratory syndrome coronavirus 2]	SARS-CoV2
ASSGGTASTDTQY	ASSGGTASTDTQY	1	27147	ATDALMTGY	polyprotein precursor	Hepatitis C virus
ASSTLAGDTQY	ASSVLAGDTQY	0.97243	26184	RAKFKQLL	Trans-activator protein BZLF1	Human herpesvirus 4 (Epstein Barr virus)
ASSEAGGGTEAF	ASSETGGGTEAF	0.970272	194325	GILGFVFTL,LLLDRLNQL	Matrix protein 1,Nucleoprotein	Influenza A virus,SARS coronavirus BJ01
ASSYGYGYT	ASSYGYGYT	1	47917	KLGGALQAK	55 kDa immediate-early protein 1	Human herpesvirus 5 strain AD169 (Human cytomegalovirus (strain AD169))
ASSEGTASTDTQY	ASSDGTASTDTQY	0.976763	9203	NLVPMVATV	HCMVUL83	Human herpesvirus 5 (Human cytomegalovirus)
ASSEGTASTDTQY	ASSEGTASTDTQY	1	78626	ALRKVPTDNYITTY	orf1ab polyprotein [Severe acute respiratory syndrome coronavirus 2]	SARS-CoV2
ASSIVSTDTQY	ASSIMSTDTQY	0.973116	13261	GILGFVFTL	Matrix protein 1	Influenza A virus
ASSIVSTDTQY	ASSVVSTDTQY	0.991524	14508	GILGFVFTL	Matrix protein 1	Influenza A virus
ASSIVSTDTQY	ASSIISTDTQY	0.990657	26408	GILGFVFTL	Matrix protein 1	Influenza A virus
ASSIVSTDTQY	ASSIISTDTQY	0.990657	194533	GILGFVFTL,LLLDRLNQL	Matrix protein 1,Nucleoprotein	Influenza A virus,SARS coronavirus BJ01
ASSIVSTDTQY	ASSIVSTDTQY	1	53436	GILGFVFTL	Matrix protein 1	Influenza A virus
ASSIVSTDTQY	ASSMVSTDTQY	0.977699	15905	GILGFVFTL	Matrix protein 1	Influenza A virus
ASSIVSTDTQY	ASSLISTDTQY	0.97765	96681	VPHVGEIPVAYRKVLL	orf1ab polyprotein [Severe acute respiratory syndrome coronavirus 2]	SARS-CoV2
ASSIVSTDTQY	ASSVLSTDTQY	0.97548	128341	LITLATCELYHYQECV	ORF7a protein [Severe acute respiratory syndrome coronavirus 2]	SARS-CoV2
ASSIVSTDTQY	ASSIVSVDTQY	0.971465	194809	GILGFVFTL,LLLDRLNQL	Matrix protein 1,Nucleoprotein	Influenza A virus,SARS coronavirus BJ01
ASSSTDTQY	SATSTDTQY	0.971152	889	NMYAMMIARFKMFPEVKEKG	Glutamate decarboxylase 2	Homo sapiens (human)
ASSSTDTQY	ASSTSDTQY	0.979043	129962	RQLLFVVEV	orf1ab polyprotein [Severe acute respiratory syndrome coronavirus 2]	SARS-CoV2
ASSSTDTQY	ASSSTDTQY	1	190954	ELAGIGILTV
ASSSTDTQY	ASSSTDTQY	1	124628	MGYINVFAFPFTIYSL,RSVASQSIIAYTMSL	ORF10 protein [Severe acute respiratory syndrome coronavirus 2],surface glycoprotein [Severe acute respiratory syndrome coronavirus 2]	SARS-CoV2,SARS-CoV2
ASSSTDTQY	ASSSSDTQY	0.980898	124713	FVDGVPFVV,LPPAYTNSF,RSVASQSIIAYTMSL	orf1ab polyprotein [Severe acute respiratory syndrome coronavirus 2],surface glycoprotein [Severe acute respiratory syndrome coronavirus 2],surface glycoprotein [Severe acute respiratory syndrome coronavirus 2]	SARS-CoV2,SARS-CoV2,SARS-CoV2
ASSSTDTQY	ASSNTDTQY	0.971388	57911	LLWNGPMAV	non-structural protein NS4b	Yellow fever virus 17D (Yellow fever virus (STRAIN 17D))
ASSSTDTQY	ASASTDTQY	0.983549	69527	MIELSLIDFYLCFLAFLLFLVLIML,IMLIIFWFSL	ORF7b [Severe acute respiratory syndrome coronavirus 2],ORF7b [Severe acute respiratory syndrome coronavirus 2]	SARS-CoV2,SARS-CoV2
ASSSTDTQY	ASSATDTQY	0.98104	75635	MGYINVFAFPFTIYSL	ORF10 protein [Severe acute respiratory syndrome coronavirus 2]	SARS-CoV2
ASSSTDTQY	ASSKTDTQY	0.970212	88897	YLNTLTLAV	orf1ab polyprotein [Severe acute respiratory syndrome coronavirus 2]	SARS-CoV2
ASSSTDTQY	ASSSADTQY	0.970797	120319	RSVASQSIIAYTMSL	surface glycoprotein [Severe acute respiratory syndrome coronavirus 2]	SARS-CoV2
ASSSTDTQY	ASSSSTDTQY	0.978757	124283	GLEAPFLYLYALVYFLQSINFVRIIMR	ORF3a protein [Severe acute respiratory syndrome coronavirus 2]	SARS-CoV2
ASSSTDTQY	ASSSTETQY	0.974684	124640	NMLRIMASL,AEIRASANLAATK	orf1ab polyprotein [Severe acute respiratory syndrome coronavirus 2],surface glycoprotein [Severe acute respiratory syndrome coronavirus 2]	SARS-CoV2,SARS-CoV2
ASSSTDTQY	ASSTTDTQY	0.981688	128547	RQLLFVVEV	orf1ab polyprotein [Severe acute respiratory syndrome coronavirus 2]	SARS-CoV2
ASSSTDTQY	ASTSTDTQY	0.98319	135311	KLSYGIATV	orf1ab polyprotein [Severe acute respiratory syndrome coronavirus 2]	SARS-CoV2
ASSSTDTQY	ASTSTDTQY	0.98319	146685	GTHWFVTQR	surface glycoprotein [Severe acute respiratory syndrome coronavirus 2]	SARS-CoV2
ASSSTDTQY	ATSSSTDTQY	0.974333	138211	MIELSLIDFYLCFLAFLLFLVLIML	ORF7b [Severe acute respiratory syndrome coronavirus 2]	SARS-CoV2
ASSSTDTQY	ATSSTDTQY	0.987252	138214	MGYINVFAFPFTIYSL	ORF10 protein [Severe acute respiratory syndrome coronavirus 2]	SARS-CoV2
ASSSTDTQY	ASSTSTDTQY	0.970417	193157	KTFPPTEPK	nucleocapsid phosphoprotein [Severe acute respiratory syndrome coronavirus 2]	SARS-CoV2
ASSEGSYTEAF	ASSEGSYTEAF	1	78623	HTTDPSFLGRY	orf1ab polyprotein [Severe acute respiratory syndrome coronavirus 2]	SARS-CoV2
ASSLATIYEQY	ASSLATVYEQY	0.98969	23689	TPRVTGGGAM,LPRRSGAAGA	HCMVUL83,nucleoprotein	Human herpesvirus 5 (Human cytomegalovirus),Influenza A virus
ASSTWTTDTQY	ASSTWSTDTQY	0.976172	13629	GILGFVFTL	Matrix protein 1	Influenza A virus
ASSLGLNTEAF	ASSLGVNTEAF	0.976542	95902	MGYINVFAFPFTIYSL,VLPFNDGVYFASTEK,VLWAHGFEL	ORF10 protein [Severe acute respiratory syndrome coronavirus 2],surface glycoprotein [Severe acute respiratory syndrome coronavirus 2],orf1ab polyprotein [Severe acute respiratory syndrome coronavirus 2]	SARS-CoV2,SARS-CoV2,SARS-CoV2
ASSLGLNTEAF	ASSLGVNTEAF	0.976542	147718	MIELSLIDFYLCFLAFLLFLVLIML	ORF7b [Severe acute respiratory syndrome coronavirus 2]	SARS-CoV2
ASSLGLNTEAF	ASSLGVNTEAF	0.976542	189306	MEVTPSGTWL	nucleocapsid protein	SARS-CoV1
ASSLGLNTEAF	ASSIGLNTEAF	0.983141	170658	YVLDHLIVV	Transcription activator BRLF1	Human herpesvirus 4 (Epstein Barr virus)
ASSLGLNTEAF	ASSIGLNTEAF	0.983141	28963	FMLYLLTLM,FLNVLFPLL
ASSLGLNTEAF	ATSLGLNSEAF	0.971655	51255	KLGGALQAK	55 kDa immediate-early protein 1	Human herpesvirus 5 strain AD169 (Human cytomegalovirus (strain AD169))
ASSLGLNTEAF	ASGLGLNTEAF	0.970678	70618	HLVDFQVTI	ORF6 protein [Severe acute respiratory syndrome coronavirus 2]	SARS-CoV2
ASSLGLNTEAF	ASSLGLNTEAF	1	97801	MIELSLIDFYLCFLAFLLFLVLIML,AYSNNSIAIPTNFTISV,HLVDFQVTI,KLPDDFTGCV,ITEEVGHTDLMAAY	ORF7b [Severe acute respiratory syndrome coronavirus 2],surface glycoprotein [Severe acute respiratory syndrome coronavirus 2],ORF6 protein [Severe acute respiratory syndrome coronavirus 2],surface glycoprotein [Severe acute respiratory syndrome coronavirus 2],orf1ab polyprotein [Severe acute respiratory syndrome coronavirus 2]	SARS-CoV2,SARS-CoV2,SARS-CoV2,SARS-CoV2,SARS-CoV2
ASSLGLNTEAF	ASSLGMNTEAF	0.978726	98024	AYSNNSIAIPTNFTISV,ITEEVGHTDLMAAY,FTISVTTEIL	surface glycoprotein [Severe acute respiratory syndrome coronavirus 2],orf1ab polyprotein [Severe acute respiratory syndrome coronavirus 2],surface glycoprotein [Severe acute respiratory syndrome coronavirus 2]	SARS-CoV2,SARS-CoV2,SARS-CoV2
ASSLGLNTEAF	ASSLGINTEAF	0.980933	189375	ELAGIGILTV
AISAGNSPLH	ASSAGNSPLH	0.972036	39458	AVFDRKSDAK	Epstein-Barr nuclear antigen 4	Human herpesvirus 4 (Epstein Barr virus)
ASSQGQMNTEAF	ASSQGQLNTEAF	0.978203	116352	LPAADLDDF,WICLLQFAY	nucleocapsid phosphoprotein [Severe acute respiratory syndrome coronavirus 2],membrane glycoprotein [Severe acute respiratory syndrome coronavirus 2]	SARS-CoV2,SARS-CoV2
ASSQGQMNTEAF	ASSQGQLNTEAF	0.978203	29756	ELAGIGILTV
ASSQGQMNTEAF	ASSEGQMNTEAF	0.976895	80057	FLNGSCGSV	orf1ab polyprotein [Severe acute respiratory syndrome coronavirus 2]	SARS-CoV2
ASSLRDRGEAF	ASSLRDRGEAF	1	171444	AVFDRKSDAK	Epstein-Barr nuclear antigen 4	Human herpesvirus 4 (Epstein Barr virus)
SASISESGELF	ASSLSESGELF	0.973042	34028	RTQSPRRR	precore/core protein, partial [Hepatitis B virus]	Hepatitis B virus (Human hepatitis B virus)
ASSIEGAEQY	ATSLEGAEQY	0.971168	137571	VPHVGEIPVAYRKVLL	orf1ab polyprotein [Severe acute respiratory syndrome coronavirus 2]	SARS-CoV2
ASSLGLAGTDTQY	ASSLGLAGTDTQY	1	98714	MPASWVMRI	orf1ab polyprotein [Severe acute respiratory syndrome coronavirus 2]	SARS-CoV2
ASSLGLAGTDTQY	ASSLGLAGSDTQY	0.978445	98708	MPASWVMRI	orf1ab polyprotein [Severe acute respiratory syndrome coronavirus 2]	SARS-CoV2
ASSLGLAGTDTQY	ASSMGLAGTDTQY	0.982099	108358	SEHDYQIGGYTEKW	ORF3a protein [Severe acute respiratory syndrome coronavirus 2]	SARS-CoV2
ASSLGLAGTDTQY	ASSVGLAGTDTQY	0.980202	127758	MPASWVMRI,MIELSLIDFYLCFLAFLLFLVLIML	orf1ab polyprotein [Severe acute respiratory syndrome coronavirus 2],ORF7b [Severe acute respiratory syndrome coronavirus 2]	SARS-CoV2,SARS-CoV2
ASSLGLAGTDTQY	ASSLGVAGTDTQY	0.976263	182680	SPRWYFYYL	nucleocapsid phosphoprotein, partial [Severe acute respiratory syndrome coronavirus 2]	SARS-CoV2
ASSLGGETQY	ASSIGGETQY	0.982279	86668	AYSNNSIAIPTNFTISV	surface glycoprotein [Severe acute respiratory syndrome coronavirus 2]	SARS-CoV2
ASSLGGETQY	ASSLGGDTQY	0.970995	97387	AELAKNVSLDNVL,VLWAHGFEL,SEYKGPITDVFYKENSY,KAYNVTQAF,IMLIIFWFSL,MIELSLIDFYLCFLAFLLFLVLIML	orf1ab polyprotein [Severe acute respiratory syndrome coronavirus 2],orf1ab polyprotein [Severe acute respiratory syndrome coronavirus 2],orf1ab polyprotein [Severe acute respiratory syndrome coronavirus 2],nucleocapsid phosphoprotein [Severe acute respiratory syndrome coronavirus 2],ORF7b [Severe acute respiratory syndrome coronavirus 2],ORF7b [Severe acute respiratory syndrome coronavirus 2]	SARS-CoV2,SARS-CoV2,SARS-CoV2,SARS-CoV2,SARS-CoV2,SARS-CoV2
ASSLGGETQY	ASSLGGETQY	1	97488	KAYNVTQAF,MIELSLIDFYLCFLAFLLFLVLIML,MGYINVFAFPFTIYSL	nucleocapsid phosphoprotein [Severe acute respiratory syndrome coronavirus 2],ORF7b [Severe acute respiratory syndrome coronavirus 2],ORF10 protein [Severe acute respiratory syndrome coronavirus 2]	SARS-CoV2,SARS-CoV2,SARS-CoV2
ASSSTQGSGELF	ASSTQGSGELF	0.974002	129290	MIELSLIDFYLCFLAFLLFLVLIML	ORF7b [Severe acute respiratory syndrome coronavirus 2]	SARS-CoV2
ASSQDRGFNYGYT	ASSQDRGFNYGYT	1	46584	KLGGALQAK	55 kDa immediate-early protein 1	Human herpesvirus 5 strain AD169 (Human cytomegalovirus (strain AD169))
ASSPGQGQSYEQY	ASSPGQGQAYEQY	0.976429	107453	SEHDYQIGGYTEKW	ORF3a protein [Severe acute respiratory syndrome coronavirus 2]	SARS-CoV2
ASSWDRAYEQY	ASSWDRAYEQY	1	47772	KLGGALQAK	55 kDa immediate-early protein 1	Human herpesvirus 5 strain AD169 (Human cytomegalovirus (strain AD169))
ASSWDRAYEQY	ASSWDRSYEQY	0.973967	133310	MIELSLIDFYLCFLAFLLFLVLIML,FLNGSCGSV	ORF7b [Severe acute respiratory syndrome coronavirus 2],orf1ab polyprotein [Severe acute respiratory syndrome coronavirus 2]	SARS-CoV2,SARS-CoV2

## Sheet: P7_clonotypes
cellbarcode,"clonotype"
AAACCTGAGGCAATTA-1,"TRB:CASSIGLKETQYF"
AAACCTGAGTTCCACA-1,"TRB:CASRRSNQPQHF;TRA:CAVRDRSYQLTF"
AAACCTGCACTAAGTC-1,"TRB:CAWSPVGRGAYEQYF"
AAACCTGCATCTCGCT-1,"TRB:CASSLAGGAEAFF;TRA:CVGYMNTGFQKLVF"
AAACCTGCATGTAAGA-1,"TRB:CASSYSQRSLTEAFF;TRA:CAASIGASGSRLTF"
AAACCTGGTGTGACGA-1,NA
AAACCTGGTTGGGACA-1,"TRB:CASSPLDSNQPQHF;TRA:CAVSDRSGGYQKVTF"
AAACCTGTCTATCCCG-1,"TRB:CAWGGVGGTYEQYF;TRA:CAARDRLKAAGNKLTF"
AAACGGGAGGAGTTGC-1,"TRB:CASSLKTGTEAFF;TRA:CAVSEGESGYALNF"
AAACGGGAGGCTCAGA-1,"TRB:CATSEPAGPETQYF;TRA:CAVSFMDSNYQLIW"
AAACGGGAGTCCGTAT-1,NA
AAACGGGCACGTCTCT-1,"TRB:CASSPPNRLSGNTIYF;TRA:CAMREADSGGYQKVTF"
AAACGGGCAGGGTATG-1,NA
AAACGGGGTAAATACG-1,"TRB:CASNQQGYGYTF"
AAACGGGTCATCTGCC-1,"TRB:CASSGETQYF;TRA:CALSEAARRGGNKLTF"
AAACGGGTCTTCGAGA-1,"TRB:CASSGDRGDYGYTF"
AAAGATGAGACTGTAA-1,"TRB:CASSQDRSGQPNTGELFF"
AAAGATGAGCAGACTG-1,"TRB:CASSQETLANDNEQFF;TRA:CAMRELGFGNEKLTF"
AAAGATGAGCCCAACC-1,"TRB:CASSYSGRGGNEQFF"
AAAGATGAGCCCGAAA-1,NA
AAAGATGAGGAATTAC-1,NA
AAAGATGAGGACACCA-1,"TRB:CSVTGPSGRGETQYF;TRA:CAVIEAGGSYIPTF"
AAAGATGAGTTCGCGC-1,NA
AAAGATGGTTACGCGC-1,"TRB:CASSQDLSRMNTEAFF"
AAAGATGGTTTCCACC-1,"TRB:CASSLEGQGFTDTQYF;TRA:CALRQNTGNQFYF"
AAAGATGTCCGAGCCA-1,"TRB:CASSGLRQGGDTGELFF;TRA:CAVRDPYGNNRLAF"
AAAGATGTCCTAAGTG-1,"TRB:CASSLTGTGNYEQYF;TRA:CAFTPRITGNQFYF;TRA:CAMNPTPWTSGNQFYF"
AAAGATGTCGTTTAGG-1,NA
AAAGCAACAATAGCAA-1,NA
AAAGCAACACAAGACG-1,"TRB:CASSALTSGIYEQYF"
AAAGCAACATCGGGTC-1,"TRB:CASSLTKGAGAYNEQFF;TRA:CAERGIYNQGGKLIF"
AAAGCAAGTCTCACCT-1,"TRB:CASSQVPPNEQFF"
AAAGCAAGTCTTGATG-1,"TRB:CASSQEQGALTDTQYF;TRA:CAVGDRDFGNEKLTF"
AAAGCAATCATACGGT-1,NA
AAAGCAATCGCATGGC-1,NA
AAAGCAATCTTACCTA-1,"TRB:CASSLPGFSSYEQYF;TRA:CAVLNTGNQFYF"
AAAGTAGAGCCCTAAT-1,NA
AAAGTAGCAACGATGG-1,"TRB:CASSVVEGSGYTF;TRB:CATSRDQEGYEQYF;TRA:CAAEGADRGSTLGRLYF;TRA:CIVRRFFNAGGTSYGKLTF"
AAAGTAGCACTAAGTC-1,"TRB:CASSRSGTQETQYF;TRA:CAADTTSGNTPLVF"
AAAGTAGCAGCGATCC-1,"TRB:CASSVGSSYEQYF;TRA:CAVRADSGNTPLVF"
AAAGTAGCATAGAAAC-1,NA
AAAGTAGCATGCATGT-1,"TRB:CASSPDGATNEKLFF;TRA:CILRTGANSKLTF"
AAAGTAGCATTGGTAC-1,NA
AAAGTAGGTGATGATA-1,"TRB:CASSFGINSYEQYF;TRA:CAENAPWGTYKYIF"
AAAGTAGTCAAGATCC-1,"TRB:CASSERGVNTEAFF;TRA:CALGSGGTSYGKLTF;TRA:CAVSDISGGGADGLTF"
AAAGTAGTCACCTCGT-1,"TRB:CASRGLYEQYF"
AAAGTAGTCAGCGATT-1,NA
AAAGTAGTCGTTGCCT-1,"TRB:CASSLWSTGELFF"
AAAGTAGTCTGTGCAA-1,"TRB:CASSVGNGGHYEQYF;TRA:CAVRGGDNARLMF"
AAATGCCAGCGAGAAA-1,"TRB:CASSWVDRGAVEAFF;TRA:CATFTLGFGNEKLTF"
AAATGCCAGCGATGAC-1,"TRB:CASSLTSSSYNEQFF"
AAATGCCAGGGAGTAA-1,NA
AAATGCCCAATAGAGT-1,"TRB:CASSRADNPKLFF"
AAATGCCCAATGGAGC-1,"TRB:CSGIVTGPRYNEQFF"
AAATGCCCACTGCCAG-1,"TRB:CASSLGGQGKYEQYF;TRB:CASSQSGLRYNEQFF;TRA:CAASYGNNRLAF"
AAATGCCCAGGGAGAG-1,"TRB:CATSDLQATDTQYF"
AAATGCCCAGTGGGAT-1,"TRB:CASSFVWNTEAFF;TRA:CAVKVTGGGNKLTF"
AAATGCCCATCTGGTA-1,NA
AAATGCCCATGCGCAC-1,"TRB:CASSPAGTSAYEQYF;TRA:CVVSEGPNNNARLMF"
AAATGCCGTAGTACCT-1,NA
AAATGCCGTCTAAAGA-1,"TRB:CASRPLPANTEAFF;TRA:CALGAGNNRKLIW"
AAATGCCTCAGGCAAG-1,NA
AAATGCCTCCGTTGCT-1,"TRB:CATSSTDDSYNEQFF;TRA:CAVKQGYGQNFVF"
AAATGCCTCGGCATCG-1,NA
AACACGTAGACAGAGA-1,NA
AACACGTAGTGGGCTA-1,"TRB:CASSPNEGLGVQYF"
AACACGTCACCGAAAG-1,"TRB:CASSQEKFRQLGGNTIYF;TRA:CAASVGAGTSYDKVIF;TRA:CAPKCGGSTLGRLYF"
AACACGTCAGCAGTTT-1,"TRB:CSVRQGAYEQYF;TRA:CALSPPRGKLTF"
AACACGTGTACCGGCT-1,"TRB:CASRRSNQPQHF"
AACACGTGTCTAAAGA-1,NA
AACACGTGTTCGAATC-1,"TRB:CASSEIWASTDTQYF"
AACACGTGTTCGTGAT-1,"TRB:CASSLGDLYTGELFF;TRA:CAVSDPRDYKLSF"
AACACGTGTTTGTTTC-1,"TRB:CASSVEGGGLSEQFF;TRA:CAVRAMYSSASKIIF"
AACACGTTCAACGAAA-1,NA
AACACGTTCAAGGCTT-1,"TRB:CSALGANTIYF"
AACACGTTCACCATAG-1,"TRB:CASRSSLGLWERGEIHYEQYF"
AACACGTTCTGCGACG-1,"TRB:CASSSLSGRRTDTQYF;TRA:CAARSEAGTALIF"
AACACGTTCTGCTGCT-1,"TRB:CASSALTSGIYEQYF;TRA:CAVNEGEAAGNKLTF"
AACCATGAGACGCAAC-1,NA
AACCATGAGAGGGATA-1,NA
AACCATGAGGCTACGA-1,"TRB:CASSYGGPGNEQFF"
AACCATGAGTGGAGAA-1,"TRB:CASSLTSSSYNEQFF;TRA:CAFMEETSGSRLTF"
AACCATGAGTTCCACA-1,"TRB:CATADGVVGTQYF"
AACCATGCACGACTCG-1,"TRB:CASSFRQGANYGYTF;TRB:CASSLVAGAYEQYF;TRA:CATDANTGFQKLVF"
AACCATGCACGGCGTT-1,"TRB:CASSQRGNYEKLFF;TRA:CAGLISMNYGGSQGNLIF"
AACCATGCAGGTTTCA-1,NA
AACCATGCATTATCTC-1,NA
AACCATGGTCACTTCC-1,NA
AACCATGGTCAGAAGC-1,"TRB:CASSWVLSGSTDTQYF;TRA:CAYRSPPQGGSEKLVF"
AACCATGGTCATTAGC-1,NA
AACCATGTCCGCGGTA-1,"TRB:CSARNVGSLTYEQYF"
AACCATGTCGAGAACG-1,NA
AACCATGTCGCAAGCC-1,"TRB:CASSLTSSSYNEQFF;TRA:CAFMEETSGSRLTF"
AACCATGTCGCCTGTT-1,"TRB:CASSQDTSGLETQYF"
AACCATGTCTCAAACG-1,"TRB:CASSLSTGRGNYGYTF"
AACCGCGAGATTACCC-1,"TRB:CASSYLLATRENEQFF"
AACCGCGAGCTACCTA-1,"TRB:CASSYEGFGTGANVLTF;TRA:CAVSGASGSARQLTF"
AACCGCGAGTACGTAA-1,"TRB:CASSPGTSGSETQYF;TRA:CAVKMAAGKSTF"
AACCGCGAGTGGTCCC-1,"TRB:CASSRSPGIGSTTDTQYF;TRB:CASSYSTGSSYEQYF;TRB:CSVESPAGPSYEQYF;TRA:CAFMKWWNSGGSNYKLTF"
AACCGCGCAAGCCGCT-1,"TRB:CATSDRGGEQFF"
AACCGCGCAGACAAGC-1,"TRB:CASSLSDSLSYGYTF;TRA:CAETPYNQGGKLIF"
AACCGCGCAGCCAATT-1,"TRB:CASRENSYEQYF"
AACCGCGCAGCGTCCA-1,NA
AACCGCGCAGTACACT-1,"TRB:CASSLAGGTYGYTF;TRA:CAMKDQGAQKLVF"
AACCGCGCATCACAAC-1,NA
AACCGCGGTGTGAAAT-1,"TRB:CASSLSTGRGNYGYTF;TRA:CAGQKTSGANSKLTF;TRA:CLPHFGNEKLTF"
AACCGCGTCATTATCC-1,NA
AACCGCGTCCTATTCA-1,"TRB:CASSFGGLGTQYF"
AACCGCGTCGCATGAT-1,"TRB:CAISAREGPGLLNYGYTF"
AACCGCGTCTCGGACG-1,"TRB:CASSYSNRPQHF;TRA:CAVRARDYKLSF"
AACGTTGAGATATGGT-1,"TRB:CASSLKTGTEAFF"
AACGTTGAGATGGCGT-1,"TRB:CSVVLASEGYEQYF;TRA:CAVSIGFQKLVF"
AACGTTGAGGCATTGG-1,NA
AACGTTGCAAGCGAGT-1,"TRB:CASSLVQNYEQYF;TRA:CAPSPRGDADKLIF"
AACGTTGCACGCTTTC-1,"TRB:CASSPDRGTNEQYF;TRA:CALFPYNQGGKLIF"
AACGTTGGTAAGGGCT-1,NA
AACGTTGGTACATCCA-1,"TRB:CAIWTDPNYGYTF;TRB:CASSSTDRGPFTYGYTF;TRA:CALTTNTGGFKTIF"
AACGTTGGTAGAGGAA-1,NA
AACGTTGTCAGTCCCT-1,"TRB:CASRVLQNTGELFF;TRA:CALKNAGNMLTF"
AACGTTGTCCAAATGC-1,"TRB:CASSLLGGPRQPQHF;TRA:CAYRPPVGNLIF"
AACGTTGTCCTTGCCA-1,"TRB:CASRSDSGSYNEQFF;TRA:CATSGTYKYIF"
AACTCAGAGCGATAGC-1,"TRB:CATAAANQPQHF"
AACTCAGAGGTGCTTT-1,"TRB:CASSLGTNNEQFF;TRA:CAASGSDRGSTLGRLYF;TRA:CAAYGGSQGNLIF"
AACTCAGAGTCGTACT-1,NA
AACTCAGCAATCTGCA-1,NA
AACTCAGCAGGAATCG-1,"TRB:CASSQDVLRGAYNEQFF;TRA:CAVRVTDSGNTPLVF"
AACTCAGCAGTGGGAT-1,NA
AACTCAGGTCGAGTTT-1,"TRB:CASSLSSGRPHEQYF"
AACTCAGGTCGCGAAA-1,"TRB:CASSSRGPGETQYF;TRA:CAPHNFGNEKLTF"
AACTCAGGTTCATGGT-1,"TRB:CASMLGGPNEKLFF;TRA:CAAGINTGTASKLTF"
AACTCAGTCACCAGGC-1,"TRB:CASSSGTGGTEAFF"
AACTCAGTCCGCGCAA-1,NA
AACTCAGTCGCATGAT-1,"TRB:CASSLGTNNEQFF;TRA:CAASGSDRGSTLGRLYF;TRA:CAAYGGSQGNLIF"
AACTCAGTCTTCGAGA-1,NA
AACTCCCAGAATCTCC-1,NA
AACTCCCAGCTCCTTC-1,"TRB:CASSHSIRLTGFQETQYF"
AACTCCCCAAACAACA-1,"TRB:CAISAREGPGLLNYGYTF;TRA:CAVSRFGNEKLTF"
AACTCCCCACAGAGGT-1,"TRB:CASSGLRQGGDTGELFF;TRA:CAVRDPYGNNRLAF"
AACTCCCCATGCTGGC-1,"TRB:CATAAANQPQHF;TRA:CAVRGRDYKLSF;TRA:CAVSDGQAGTALIF"
AACTCCCCATTAGGCT-1,"TRB:CASSSGSQPQHF"
AACTCCCGTGTTTGGT-1,"TRB:CASSQVRDRENEQFF"
AACTCCCTCCCTAATT-1,NA
AACTCCCTCGCCCTTA-1,"TRB:CAWSGFGAKNIQYF"
AACTCCCTCGTACCGG-1,NA
AACTCCCTCTTGCAAG-1,"TRB:CASSKQGYEQYF"
AACTCTTAGGGAGTAA-1,"TRB:CASSGGTGARSYEQYF;TRB:CASSQMRAKGGSPGELFF;TRA:CVVSDRGSTLGRLYF"
AACTCTTAGTGCGTGA-1,"TRB:CASSLRDDTDTQYF;TRA:CAVNANDYKLSF;TRA:CAVSTRYNTDKLIF"
AACTCTTCACGACGAA-1,NA
AACTCTTCATCTATGG-1,"TRB:CASSPGTGRDVVYGYTF;TRA:CAVRNTGGFKTIF"
AACTCTTCATGATCCA-1,NA
AACTCTTGTCCGAATT-1,"TRB:CASSALTSGIYEQYF;TRA:CAVNEGEAAGNKLTF"
AACTCTTGTCTTGATG-1,"TRB:CASSYGGPGNEQFF"
AACTCTTGTGTCGCTG-1,"TRB:CASSNPETYEQYF;TRA:CALSEDSGGYQKVTF"
AACTCTTTCCACGAAT-1,"TRB:CSARDNSDSPLGQYF;TRA:CAVPDEGQNFVF"
AACTCTTTCCCTAATT-1,NA
AACTCTTTCGTCCAGG-1,"TRB:CASSLTSSSYNEQFF;TRA:CAFMEETSGSRLTF"
AACTGGTAGAACAATC-1,"TRB:CASSALTSGIYEQYF;TRA:CAVNEGEAAGNKLTF"
AACTGGTAGCCAACAG-1,NA
AACTGGTAGGGCATGT-1,"TRB:CASSLTSSSYNEQFF;TRA:CAFMEETSGSRLTF"
AACTGGTAGTCTCCTC-1,"TRB:CAISAREGPGLLNYGYTF;TRA:CAVSRFGNEKLTF"
AACTGGTAGTTTAGGA-1,NA
AACTGGTAGTTTGCGT-1,"TRB:CASSPGTGRDVVYGYTF"
AACTGGTCATCGATTG-1,"TRB:CASSVDAGGSREQYF;TRA:CVVRSSARQLTF"
AACTGGTGTACGCACC-1,"TRB:CASSRTSVKNTGELFF;TRA:CATGTGGGNKLTF"
AACTGGTGTTTGTGTG-1,"TRB:CASSLRQLTGELFF"
AACTGGTTCCTGCAGG-1,"TRB:CASSQASDRRDYGYTF;TRB:CASSVKPGGPGSGELFF;TRA:CAVNGNSGYSTLTF"
AACTGGTTCGATCCCT-1,"TRB:CASSYSNRPQHF"
AACTTTCAGATATGGT-1,NA
AACTTTCAGCCACCTG-1,"TRB:CASSQEGGRALGEQFF"
AACTTTCAGGAGTAGA-1,"TRB:CASSLPSRTGPSYEQYF;TRA:CAVNRGSTLGRLYF;TRA:CAYPNNARLMF"
AACTTTCCACTAGTAC-1,"TRB:CSARDNSDSPLGQYF;TRA:CAVPDEGQNFVF"
AACTTTCGTCGTTGTA-1,"TRB:CASSPLGGGLDILGSYNEQFF"
AACTTTCGTGCCTGTG-1,"TRB:CASSLTKGAGAYNEQFF;TRA:CAERGIYNQGGKLIF"
AACTTTCGTGGTTTCA-1,"TRB:CASSVGSSYEQYF;TRA:CAVRADSGNTPLVF"
AACTTTCGTGTCCTCT-1,NA
AACTTTCTCAACACAC-1,NA
AACTTTCTCATAAAGG-1,NA
AACTTTCTCATTATCC-1,"TRB:CASSQRTGYNEQFF;TRA:CAASYNFNKFYF"
AACTTTCTCTCAACTT-1,NA
AACTTTCTCTTGCATT-1,NA
AAGACCTAGAAACCTA-1,NA
AAGACCTAGACGCACA-1,"TRB:CASLREGRYEQYF;TRA:CAASSLIQGAQKLVF;TRA:CLLGVNSNSGYALNF"
AAGACCTAGGGCTTGA-1,"TRB:CASSSAGLAGGPAYNEQFF"
AAGACCTCAAGGACTG-1,"TRB:CASSKEALKGF"
AAGACCTCAGCGTCCA-1,"TRB:CASSLKTGTEAFF"
AAGACCTGTCAAACTC-1,"TRB:CASSLGPGRSPLHF"
AAGACCTGTCCAAGTT-1,"TRB:CASSHRGSEAFF;TRA:CAMREGNAGGTSYGKLTF"
AAGACCTTCTGCCAGG-1,"TRB:CAWSVTGGARGYTF;TRA:CVVIPYGGSQGNLIF"
AAGCCGCAGGAATTAC-1,NA
AAGCCGCAGGCCCTCA-1,NA
AAGCCGCAGTGAAGAG-1,"TRB:CASSPLRLAGAIEQFF;TRA:CALSEAGSGSARQLTF"
AAGCCGCCAAGAGGCT-1,NA
AAGCCGCCAATCTACG-1,"TRB:CASSASGSYNEQFF;TRA:CATRPSDRGSTLGRLYF"
AAGCCGCCACTCGACG-1,NA
AAGCCGCCATCACGTA-1,NA
AAGCCGCCATTATCTC-1,"TRB:CASSSGHSYEQYF;TRB:CASTLTSGRYEQYF;TRA:CGTNSLSGGGADGLTF;TRA:CVVNRGGSYIPTF"
AAGCCGCGTATTAGCC-1,NA
AAGCCGCGTCAGAAGC-1,"TRB:CASSARSMTYGYTF;TRA:CAASESGSARQLTF"
AAGCCGCGTCATGCAT-1,NA
AAGCCGCGTTCCACTC-1,"TRB:CSARDLGQDHNEQFF;TRA:CAAGDSSYKLIF"
AAGCCGCTCAACACGT-1,"TRB:CASSALTSGIYEQYF"
AAGCCGCTCCTGCTTG-1,"TRB:CSARDLGQDHNEQFF"
AAGCCGCTCGCGTTTC-1,NA
AAGCCGCTCGGTCTAA-1,"TRB:CSVSQGLAKNIQYF"
AAGCCGCTCTACCTGC-1,"TRB:CASRTHYGYTF;TRA:CAGYTGAGSYQLTF"
AAGCCGCTCTCGCTTG-1,NA
AAGCCGCTCTGGTGTA-1,"TRB:CASSQERAAKEQYF"
AAGGAGCAGATGGCGT-1,"TRB:CASSSFGWVGGRNEQFF;TRA:CAGAAFGAGSYQLTF"
AAGGAGCAGCGATCCC-1,"TRB:CASSDLRGSGGGTQYF;TRA:CALSGLNTGTASKLTF"
AAGGAGCAGCGCCTTG-1,"TRB:CASSPSAGASSYEQYF;TRA:CATDANTGRRALTF"
AAGGAGCAGTACGACG-1,"TRB:CASSQSRGLWPDTQYF;TRB:CASTWDLSPNIQYF;TRA:CAFMKQRGGGADGLTF"
AAGGAGCCAAGCGTAG-1,"TRB:CSARPQPLQETQYF"
AAGGAGCCACGAAGCA-1,"TRB:CASSLGDATDTQYF;TRA:CGTTPQGIQGAQKLVF"
AAGGAGCCAGCTCCGA-1,"TRB:CSASPASGIGMVQFF"
AAGGAGCCAGTAGAGC-1,NA
AAGGAGCCATAGGATA-1,NA
AAGGAGCCATCGGGTC-1,"TRB:CASSQVRDRENEQFF;TRA:CAVNDYKLSF;TRA:CIVVYNQGGKLIF"
AAGGAGCGTCTTCGTC-1,"TRB:CASSGQGYRETQYF"
AAGGAGCGTGCACCAC-1,NA
AAGGAGCTCATCATTC-1,"TRB:CASSQGGGDRGGIAKNIQYF"
AAGGAGCTCATGCTCC-1,"TRB:CASRRSNQPQHF"
AAGGAGCTCCGCAAGC-1,"TRB:CASSPDRYPEAFF;TRA:CIVRVARDSNYQLIW"
AAGGAGCTCGCCTGTT-1,"TRB:CASSPPGLAGGRRQLDTQYF;TRA:CALQANAGGTSYGKLTF"
AAGGAGCTCGGTTAAC-1,"TRB:CATSEPGEWVNEQFF;TRA:CAMRESWGGGSQGNLIF"
AAGGAGCTCTTCGGTC-1,"TRB:CASRQQGRYYNEQFF;TRB:CASSLSEENTEAFF;TRA:CAAGRRSGTASKLTF"
AAGGCAGAGACAAAGG-1,"TRB:CASSLSGGETQYF;TRB:CASSYSGRGGNEQFF;TRA:CATDGARLMF"
AAGGCAGAGATCGATA-1,NA
AAGGCAGAGCTCTCGG-1,"TRB:CSARDNSDSPLGQYF;TRA:CAVPDEGQNFVF"
AAGGCAGAGTCAATAG-1,"TRB:CASKVETGAPEAFF"
AAGGCAGCAAGCGAGT-1,NA
AAGGCAGCAGCCACCA-1,NA
AAGGCAGCAGCCTGTG-1,"TRB:CSVEDWEGSDYGYTF"
AAGGCAGCAGGAATCG-1,NA
AAGGCAGCAGTAACGG-1,"TRB:CSAYPEAFF;TRA:CAGAKFGRGSTLGRLYF"
AAGGCAGCATTACGAC-1,NA
AAGGCAGGTACTTGAC-1,"TRB:CATSPLEGGDFNEQFF;TRA:CAYRRIYNTDKLIF"
AAGGCAGGTAGCACGA-1,"TRB:CASSLGGAGNEQFF;TRA:CAFSKGGYQKVTF"
AAGGCAGGTGGTACAG-1,"TRB:CASTLGRLPSYEQYF"
AAGGCAGGTGGTCCGT-1,"TRB:CASSLTSSSYNEQFF;TRA:CAFMEETSGSRLTF"
AAGGCAGGTGTTTGGT-1,"TRB:CSTGPLTSEQFF"
AAGGCAGGTGTTTGTG-1,"TRB:CASSLRGNEQYF;TRA:CAVRDGGGFKTIF"
AAGGCAGGTTACTGAC-1,"TRB:CASRRSNQPQHF;TRA:CAVRDRSYQLTF"
AAGGCAGTCCACGACG-1,"TRB:CASSSDAEETQYF;TRB:CSAPNLAGVRGNNEQFF;TRA:CIVRYRGGNQFYF"
AAGGTTCCACAACGTT-1,"TRB:CASSFQEMNTEAFF"
AAGGTTCCACTCTGTC-1,"TRB:CASSLKTGTEAFF"
AAGGTTCGTATCAGTC-1,"TRB:CASTTEREWNEQYF"
AAGGTTCGTCATATGC-1,NA
AAGGTTCGTTAGAACA-1,"TRB:CASSLLVTSRKDEQYF;TRA:CIVTVAGNMLTF"
AAGGTTCTCCGTAGTA-1,"TRB:CASSVGSSYEQYF;TRA:CAVRADSGNTPLVF"
AAGGTTCTCTTGTACT-1,"TRB:CASSLTRDRVSGYQPQHF"
AAGTCTGAGCCGTCGT-1,NA
AAGTCTGAGGCTCTTA-1,NA
AAGTCTGCACGGACAA-1,NA
AAGTCTGCACTTACGA-1,"TRB:CASSPTGIEKLFF;TRA:CATDSGSARQLTF"
AAGTCTGCAGTAAGCG-1,"TRB:CASSPDGAWRGYTF;TRA:CALRVQGGSEKLVF"
AAGTCTGCATTAGCCA-1,"TRB:CASSLTSSSYNEQFF;TRA:CAFMEETSGSRLTF"
AAGTCTGCATTTCACT-1,"TRB:CASRPTSGGARGTEAFF"
AAGTCTGGTAAGCACG-1,NA
AAGTCTGGTAATAGCA-1,"TRB:CASSPGTSGGLKNEQFF"
AAGTCTGGTCTCATCC-1,"TRB:CASSQGTSGGNEQFF"
AAGTCTGTCATGCTCC-1,NA
AAGTCTGTCGGAATCT-1,"TRB:CASSVAGGNSYNEQFF"
AAGTCTGTCGGTGTCG-1,"TRB:CASSALTSGIYEQYF"
AATCCAGAGCAGCCTC-1,NA
AATCCAGAGCCAGTAG-1,NA
AATCCAGAGGACCACA-1,"TRB:CASSLGDRGLSYEQYF;TRA:CASTNFGNEKLTF"
AATCCAGCAAAGAATC-1,"TRB:CASSLAQGTKNIQYF;TRA:CILRDTNNAGNMLTF"
AATCCAGCACGCCAGT-1,"TRB:CASSLAHSGANVLTF;TRA:CGARRSYNTDKLIF"
AATCCAGCACTGTCGG-1,"TRB:CSASDNSYNEQFF"
AATCCAGGTAAGTTCC-1,NA
AATCCAGGTTCCACGG-1,"TRB:CAWSSWTNSYEQYF;TRA:CAMSDNYGQNFVF"
AATCCAGGTTGCGCAC-1,"TRB:CASSLTSSSYNEQFF"
AATCCAGTCATCGCTC-1,"TRB:CASSLVVGQGGSLAYEQYF"
AATCCAGTCCTGCCAT-1,"TRB:CASSPGTGRDVVYGYTF;TRA:CAVRNTGGFKTIF"
AATCCAGTCTTGAGAC-1,"TRB:CASNRETTDTQYF"
AATCGGTAGCGGCTTC-1,"TRB:CAINGLENEQFF;TRA:CVFSGGGNTPLVF"
AATCGGTAGTGGTAAT-1,NA
AATCGGTCAATGGAAT-1,NA
AATCGGTCACGAAGCA-1,"TRB:CASRQAIYEQYF;TRA:CAYALAYSGAGSYQLTF"
AATCGGTCAGAAGCAC-1,"TRB:CASSSAGLFWPQHF;TRA:CASGGGADGLTF"
AATCGGTCAGGATCGA-1,"TRB:CASSRSRGGTEAFF;TRA:CIVRSLTGNQFYF"
AATCGGTGTAACGTTC-1,"TRB:CASSQENRANTEAFF;TRA:CALRTQGGSEKLVF"
AATCGGTGTCCGTCAG-1,"TRB:CASRRGTPTDTQYF"
AATCGGTGTCTTGCGG-1,NA
AATCGGTGTGGTGTAG-1,"TRB:CASSYSRGFTEAFF;TRA:CAARRQGGSEKLVF"
AATCGGTGTTAGGGTG-1,"TRB:CSARDNSDSPLGQYF"
AATCGGTTCCGCGGTA-1,"TRB:CASSYSNQPQHF;TRA:CAVRDRGYQLIW"
ACACCAAAGCGAAGGG-1,"TRB:CASSTGQSTDTQYF;TRA:CAMREGSGQAGTALIF;TRA:CAVRTYNNARLMF"
ACACCAAAGCGTGAAC-1,"TRB:CASSDLWAVGEQFF;TRA:CLLGLNAGNNRKLIW"
ACACCAAAGGTGTGGT-1,"TRB:CSARDNSDSPLGQYF;TRA:CAVPDEGQNFVF"
ACACCAACATTGCGGC-1,NA
ACACCAAGTTCACCTC-1,NA
ACACCAAGTTCGAATC-1,NA
ACACCAATCAACCAAC-1,"TRB:CASSESSLAKMYNEQFF;TRA:CASHTRVNYGGSQGNLIF"
ACACCAATCGTCGTTC-1,NA
ACACCAATCTTGTCAT-1,"TRB:CASSLGVQGGAETQYF;TRA:CALSEVLGSWGKLQF"
ACACCCTAGCTAGCCC-1,NA
ACACCCTAGTAGCCGA-1,"TRB:CASSLRAEKLFF"
ACACCCTCACCAGGCT-1,NA
ACACCCTCACTGTCGG-1,"TRB:CASSQEDRRYEQYF;TRA:CAVGGTAGNKLTF"
ACACCCTCAGCTTCGG-1,"TRB:CASSPGTGRDVVYGYTF;TRA:CAVRNTGGFKTIF"
ACACCCTCAGTGAGTG-1,"TRB:CASSGGTGARSYEQYF;TRB:CASSQMRAKGGSPGELFF;TRA:CVVSDRGSTLGRLYF"
ACACCCTCATAGACTC-1,NA
ACACCCTGTCCCGACA-1,"TRB:CASSLASGLETQYF;TRA:CLVAPPSLGSARQLTF"
ACACCCTGTGTAAGTA-1,"TRB:CASSRLAGAYNEQFF"
ACACCCTGTGTAATGA-1,NA
ACACCCTTCACGACTA-1,NA
ACACCCTTCTCTAGGA-1,NA
ACACCCTTCTGCGACG-1,NA
ACACCGGAGGCCGAAT-1,"TRB:CASRSDSGSYNEQFF;TRA:CATSGTYKYIF"
ACACCGGAGGCTCAGA-1,NA
ACACCGGCAAGGTTCT-1,NA
ACACCGGCATAAGACA-1,NA
ACACCGGCATCAGTAC-1,"TRB:CSARRPQGYEQYF"
ACACCGGCATCTACGA-1,NA
ACACCGGCATGCTGGC-1,"TRB:CASSYGGRDEQYF;TRA:CIVIESSYDKVIF"
ACACCGGGTACCGTAT-1,NA
ACACCGGGTAGCTTGT-1,NA
ACACCGGTCATACGGT-1,NA
ACACCGGTCCGAGCCA-1,"TRB:CASSLVGGGARAYEQYF;TRA:CAVDSGGGADGLTF"
ACACTGAAGATGCCTT-1,NA
ACACTGAAGGGATGGG-1,NA
ACACTGACAACCGCCA-1,"TRB:CASSPYFEGEQYF;TRA:CIVRVASGSARQLTF"
ACACTGACAATGCCAT-1,NA
ACACTGACATCTCCCA-1,"TRB:CASSPGTGRDVVYGYTF;TRA:CAVRNTGGFKTIF"
ACACTGAGTCCAAGTT-1,"TRB:CASSLTRPQETQYF"
ACACTGAGTGCACGAA-1,"TRB:CATSDLSINQPQHF;TRA:CGTEIGDDKIIF"
ACACTGAGTTACAGAA-1,"TRB:CASSRDRKLNTEAFF"
ACACTGAGTTACGACT-1,"TRB:CASLREGRYEQYF;TRA:CAASSLIQGAQKLVF;TRA:CLLGVNSNSGYALNF"
ACACTGAGTTATCGGT-1,"TRB:CASRRSNQPQHF"
ACACTGAGTTGAGGTG-1,"TRB:CASSLKRGQRDTQYF;TRA:CSYQGAQKLVF"
ACACTGATCAACGGGA-1,NA
ACACTGATCAGTTGAC-1,NA
ACAGCCGAGCGGATCA-1,"TRB:CASSFGPGESYNEQFF;TRB:CASSLGTNNEQFF;TRA:CAGQLSGSGNTGKLIF"
ACAGCCGCACTTAACG-1,"TRB:CASSEALLAGGTNEQFF;TRB:CASSSAAQETQYF;TRA:CALSEPSSNDYKLSF;TRA:CAVSEYSGNTPLVF"
ACAGCCGCATCACCCT-1,"TRB:CASSPGSSSGNTIYF"
ACAGCCGGTCCCTTGT-1,"TRB:CASSLASGSFAGELFF;TRA:CIVTPPASGTYKYIF"
ACAGCCGGTCGAAAGC-1,NA
ACAGCCGGTTGAACTC-1,"TRB:CASSLTKGAGAYNEQFF"
ACAGCCGGTTTGACAC-1,"TRB:CASSGGYSGANVLTF;TRB:CSARDRGMGTFF;TRA:CAARPTGTASKLTF"
ACAGCCGTCAACCAAC-1,"TRB:CSARDYYNEQFF"
ACAGCCGTCGCGATCG-1,"TRB:CASSPGLVFGETQYF;TRB:CASSVDSGGTQYF;TRA:CAARTGYALNF;TRA:CALPSGGSYIPTF"
ACAGCCGTCGCTGATA-1,NA
ACAGCCGTCGGAATCT-1,"TRB:CASSSSYEQYF"
ACAGCCGTCTACTATC-1,NA
ACAGCTAAGTCTCCTC-1,"TRB:CAIRLTGPDTEAFF;TRA:CATDAYGGSQGNLIF"
ACAGCTACAATGGAGC-1,"TRB:CASSLAGVQETQYF"
ACAGCTACACCGGAAA-1,"TRB:CASSPGLAEDTGELFF;TRA:CAVRDTDTGRRALTF"
ACAGCTACACTTACGA-1,"TRB:CASSQETLANDNEQFF"
ACAGCTACATCCGCGA-1,NA
ACAGCTAGTCAACTGT-1,NA
ACAGCTAGTTCCATGA-1,"TRB:CASSLAAGSYNEQFF;TRB:CASSLGEVIEQANYEQYF;TRA:CALRWGDKIIF;TRA:CVVFYGNNRLAF"
ACAGCTAGTTCGTGAT-1,"TRB:CASSYGRGGTGELFF"
ACAGCTAGTTTGCATG-1,"TRB:CATRDRAYEKLFF"
ACAGCTATCGACGGAA-1,NA
ACAGCTATCGCCAAAT-1,NA
ACAGCTATCTAACCGA-1,NA
ACAGCTATCTCTTATG-1,NA
ACATACGAGACATAAC-1,"TRB:CATSDTGASTDTQYF;TRA:CALSELQGGSEKLVF;TRA:CARFQGGSEKLVF"
ACATACGAGTACGCGA-1,"TRB:CASRSDSYEQYF;TRA:CALLSGNTPLVF"
ACATACGAGTCCGTAT-1,"TRB:CASSPLRLAGAIEQFF;TRA:CALSEAGSGSARQLTF"
ACATACGCAAGAAAGG-1,"TRB:CATSDGTSGVKQYF"
ACATACGCAGTAGAGC-1,"TRB:CASSSGSQPQHF;TRA:CAVVQAAGNKLTF"
ACATACGCATCACGTA-1,NA
ACATACGCATTGGTAC-1,"TRB:CSARDNSDSPLGQYF;TRA:CAVPDEGQNFVF"
ACATACGGTCCGACGT-1,"TRB:CASSLAGGAEAFF;TRA:CVGYMNTGFQKLVF"
ACATACGTCACCCTCA-1,"TRB:CASSLRPGRGAGNEQFF"
ACATACGTCGGTCTAA-1,NA
ACATCAGAGATAGCAT-1,"TRB:CASLEGTEAFF;TRB:CASSQGLAGVNEQFF;TRA:CAVDGYGGSQGNLIF;TRA:CAYRAFSGGYQKVTF"
ACATCAGAGCTAAGAT-1,"TRB:CASSLSDYNSPLHF"
ACATCAGAGGATGCGT-1,"TRB:CAWSVALQETQYF;TRA:CAYIGGGSNYKLTF"
ACATCAGAGTCTTGCA-1,"TRB:CASSEREFSDTQYF;TRA:CAALDFQKLVF"
ACATCAGCAAGACGTG-1,"TRB:CASSGGGAYGYTF"
ACATCAGCACAACGTT-1,"TRB:CASSGLAGTNTGELFF;TRB:CASSPGPSSYEQYF;TRA:CAGGTGGFKTIF;TRA:CAYRSRSYSGAGSYQLTF"
ACATCAGCAGCCAATT-1,NA
ACATCAGCAGTATCTG-1,"TRB:CASSLVIGQGLFF;TRA:CAVGAGGNEKLTF"
ACATCAGGTCTGATCA-1,"TRB:CASTHRQSNQPQHF;TRA:CIVRDLQQTGANNLFF"
ACATCAGTCATTCACT-1,"TRB:CASSPSRGEAFSYEQYF;TRA:CAYSYGGSQGNLIF"
ACATCAGTCCTACAGA-1,NA
ACATCAGTCTGTACGA-1,"TRB:CASSLGGQGKYEQYF;TRB:CASSQSGLRYNEQFF;TRA:CAASYGNNRLAF"
ACATGGTAGTAGCGGT-1,"TRB:CASSEQKGNTIYF;TRA:CIVVRSNDYKLSF"
ACATGGTCACCTCGGA-1,"TRB:CASSLGGGRQPQHF;TRB:CAWSVAGDQPQHF;TRA:CALSKGTNFGNEKLTF"
ACATGGTCAGGTCCAC-1,"TRB:CATDGADADTQYF"
ACATGGTGTGCCTGCA-1,"TRB:CAISENGGDIEAFF"
ACATGGTGTTAGAACA-1,"TRB:CSVEPGPKETQYF"
ACATGGTTCATCTGCC-1,"TRB:CASSLGVQGGAETQYF;TRA:CALSEVLGSWGKLQF"
ACATGGTTCCTTGGTC-1,"TRB:CSARGVLVETQYF;TRA:CASNSGGGADGLTF"
ACATGGTTCTCCCTGA-1,"TRB:CASSPNSQETQYF"
ACATGGTTCTCGCATC-1,NA
ACATGGTTCTGTCAAG-1,"TRB:CASSGLRQGGDTGELFF"
ACCAGTACACATTAGC-1,"TRB:CASSILGAGSYNEQFF"
ACCAGTAGTACGACCC-1,"TRB:CASSLSPEDTQYF;TRA:CGTEEATTDSWGKFQF"
ACCAGTAGTTCACGGC-1,"TRB:CASRTGIGNSPLHF;TRA:CAENPSRGSNYKLTF"
ACCAGTAGTTCCAACA-1,"TRB:CSARDNSDSPLGQYF"
ACCAGTATCAAACAAG-1,NA
ACCAGTATCACCAGGC-1,NA
ACCAGTATCACTTATC-1,NA
ACCAGTATCCTCAACC-1,"TRB:CASSLGGSNQPQHF;TRB:CASSRGTYEQYF;TRA:CAVRQYGGSQGNLIF;TRA:CAVSFNDYKLSF"
ACCAGTATCTGCTGTC-1,"TRB:CSARDNSDSPLGQYF;TRA:CAVPDEGQNFVF"
ACCCACTAGAATAGGG-1,"TRB:CASSSGTMSYNEQFF"
ACCCACTAGCCTTGAT-1,"TRB:CATSDGRYNEQFF"
ACCCACTAGGATATAC-1,"TRB:CASSSPGQGAYEQYF;TRA:CALTEGNNRLAF;TRA:CAVGAEDSGYSTLTF"
ACCCACTAGGCAGTCA-1,"TRB:CASIGGPCNTGELFF"
ACCCACTAGGGAACGG-1,"TRB:CASSPGLAGADTQYF;TRA:CAFTGNAGGTSYGKLTF"
ACCCACTAGGTAAACT-1,"TRB:CASSLAPRGLEKLFF;TRA:CAPNTDKLIF"
ACCCACTGTAGGCATG-1,"TRB:CASTLGGGYSYEQYF;TRA:CAVKGYSTLTF"
ACCCACTGTCACCTAA-1,"TRB:CASIGGRTDTQYF;TRA:CALSPYTGGFKTIF"
ACCCACTGTTCGCGAC-1,"TRB:CSASSSRSGTDTQYF"
ACCCACTGTTGGGACA-1,"TRB:CASSRADQPQHF;TRA:CVVTPWGGYNKLIF"
ACCCACTTCAGCAACT-1,"TRB:CASSILQGNTEAFF;TRA:CAENIRGGGADGLTF"
ACCCACTTCCTATGTT-1,NA
ACCCACTTCGCGTTTC-1,"TRB:CASSSSSSGNTIYF"
ACCCACTTCTCGTTTA-1,"TRB:CASSQGYEGQTEETQYF;TRA:CAVTLGNQFYF"
ACCCACTTCTTTACGT-1,"TRB:CASSLSTKETQYF"
ACCGTAACACCACGTG-1,"TRB:CASSLTSGSGSEAFF;TRA:CALNTDKLIF"
ACCGTAACAGGAATCG-1,"TRB:CASSLGGQQETQYF"
ACCGTAACAGTATCTG-1,NA
ACCGTAACATGACGGA-1,"TRB:CASSALTSGIYEQYF"
ACCGTAAGTACAAGTA-1,NA
ACCGTAAGTACGACCC-1,NA
ACCGTAAGTCAGAAGC-1,"TRB:CATSDTRGADGELFF;TRA:CAEYVLGYGGSQGNLIF"
ACCGTAAGTCGTCTTC-1,"TRB:CASSQEQGALTDTQYF;TRA:CAVGDRDFGNEKLTF"
ACCGTAAGTCGTGGCT-1,"TRB:CAISDSRGLAGSSYNEQFF;TRA:CAFMKRRGSQGNLIF"
ACCGTAAGTCTCTCTG-1,"TRB:CASSLSTGRGNYGYTF;TRA:CAGQKTSGANSKLTF;TRA:CLPHFGNEKLTF"
ACCGTAAGTGACTACT-1,NA
ACCGTAAGTGTGAAAT-1,NA
ACCGTAAGTTGTCTTT-1,NA
ACCGTAATCCAAGTAC-1,"TRB:CASSSETGRETQYF;TRA:CASPPGGGNKLTF"
ACCGTAATCCGGGTGT-1,"TRB:CASSLGTDGLPLHF;TRA:CATSGNQFYF"
ACCGTAATCGGAGCAA-1,"TRB:CASSGFGESYEQYF;TRA:CAVEKNYGQNFVF;TRA:CAVTRFSDGQKLLF"
ACCTTTAAGATGTCGG-1,"TRB:CASSLRDDTDTQYF;TRA:CAVNANDYKLSF;TRA:CAVSTRYNTDKLIF"
ACCTTTAAGATGTGGC-1,"TRB:CASSRTVNTEAFF"
ACCTTTAAGCTCCCAG-1,NA
ACCTTTAAGTCATGCT-1,"TRB:CASSYPSGGRETQYF;TRA:CAVRSTSGTYKYIF"
ACCTTTAAGTGGCACA-1,"TRB:CASSTGWNEKLFF"
ACCTTTACAGGAACGT-1,"TRB:CASSGPEMNTEAFF;TRA:CAASIISDGQKLLF"
ACCTTTAGTAAACCTC-1,"TRB:CASSLSTGRGNYGYTF;TRA:CAGQKTSGANSKLTF;TRA:CLPHFGNEKLTF"
ACCTTTAGTCGGCACT-1,NA
ACCTTTAGTGCCTTGG-1,NA
ACCTTTAGTGTGCGTC-1,"TRB:CATSRALQGNEQFF;TRA:CAARALYGGSQGNLIF"
ACCTTTATCAGCCTAA-1,"TRB:CASSLRQLTGELFF;TRB:CSTRGGSGANVLTF;TRA:CIVRPRGDDKIIF"
ACCTTTATCCAACCAA-1,"TRB:CASRQSSGRSGELFF;TRB:CASSLPGGFADEQYF;TRB:CASSSELAGELFF;TRB:CAWSVGQEYGYTF;TRA:CAVNTGRRALTF"
ACCTTTATCGTAGGTT-1,"TRB:CASSLGTNNEQFF;TRA:CAASGSDRGSTLGRLYF;TRA:CAAYGGSQGNLIF"
ACCTTTATCTCTGTCG-1,"TRB:CASSLEGSDYGYTF;TRA:CALSDQSGGSYIPTF"
ACGAGCCAGAAGGTTT-1,NA
ACGAGCCAGAGCTGCA-1,NA
ACGAGCCAGATAGGAG-1,"TRB:CASRPWSGHTDTQYF"
ACGAGCCAGGCGACAT-1,"TRB:CAISDGGGAAGELFF;TRA:CILRDGWGGGADGLTF"
ACGAGCCAGGTGATTA-1,NA
ACGAGCCAGTCTCGGC-1,"TRB:CASSYSQGAGELFF;TRA:CAVDSGAGSYQLTF"
ACGAGCCAGTGGGATC-1,NA
ACGAGCCCAAAGCGGT-1,"TRB:CASSLKTGTEAFF"
ACGAGCCCAAGTAGTA-1,NA
ACGAGCCCAATGCCAT-1,"TRB:CASSLTSSSYNEQFF;TRA:CAFMEETSGSRLTF"
ACGAGCCCACCGTTGG-1,"TRB:CASSSQGAGNQPQHF"
ACGAGCCGTAGAGGAA-1,NA
ACGAGCCGTCGAGTTT-1,"TRB:CASSYGGPGNEQFF"
ACGAGCCGTCGCATAT-1,"TRB:CASSLDGTAGSETQYF;TRA:CALNRNQGGKLIF"
ACGAGCCGTGCTGTAT-1,"TRB:CASSYGREKLFF;TRA:CAGPPRGGGADGLTF"
ACGAGCCGTTCCACAA-1,"TRB:CASSFRLDSYEQYF;TRA:CAASQVDSWGKLQF"
ACGAGCCGTTCCCGAG-1,NA
ACGAGCCTCGACAGCC-1,"TRB:CASSETGSPLEQYF;TRA:CAVEDFGNEKLTF"
ACGAGCCTCGGAGCAA-1,"TRB:CASSFTSGNTGELFF"
ACGAGCCTCGTCCGTT-1,"TRB:CASSALTSGIYEQYF;TRA:CAVNEGEAAGNKLTF"
ACGAGGAAGAACAATC-1,"TRB:CASSVGLAGESYEQYF"
ACGAGGACAAGTTGTC-1,"TRB:CASSLQTGATEAFF;TRA:CAASIGGSTLGRLYF"
ACGAGGACATACTACG-1,"TRB:CAIKNSANSNQPQHF;TRA:CAATSGTSGTYKYIF"
ACGAGGACATGTAAGA-1,"TRB:CASSPPPQGEASGYTF;TRA:CAVSLFGGYSTLTF"
ACGAGGACATTAACCG-1,"TRB:CASSPLTRSSYEQYF"
ACGAGGAGTGAAATCA-1,"TRB:CSARDLGQDHNEQFF"
ACGAGGAGTTGGAGGT-1,"TRB:CAISAREGPGLLNYGYTF"
ACGAGGATCACAATGC-1,"TRB:CASKYGLSLSTDTQYF"
ACGAGGATCCGCGCAA-1,NA
ACGAGGATCGTGGGAA-1,"TRB:CASSRGTYEQYF"
ACGAGGATCTGCGTAA-1,"TRB:CASSDKTGPTNEKLFF;TRA:CALSQGGSYIPTF"
ACGATACAGAACTGTA-1,"TRB:CASSQGQEISSNQPQHF"
ACGATACAGAAGGTTT-1,"TRB:CASSQIDNEQFF;TRA:CAMKGGTSYGKLTF"
ACGATACAGACTAGAT-1,NA
ACGATACAGGCTCATT-1,"TRB:CASSVDWGYEQYF"
ACGATACAGTGTACGG-1,"TRB:CASSYLGQGAHEQYF"
ACGATACCAAGTCTAC-1,"TRB:CASSFERALYNEQFF"
ACGATACCATAGGATA-1,NA
ACGATACGTACCGTTA-1,NA
ACGATACGTCAAAGCG-1,NA
ACGATACGTCATATCG-1,NA
ACGATACGTTATTCTC-1,"TRB:CASSVDSGGTQYF;TRA:CAARTGYALNF;TRA:CALPSGGSYIPTF"
ACGATACTCCAGAAGG-1,"TRB:CASNQQGYGYTF;TRA:CGTEIGSRDSNSGYALNF"
ACGATACTCCTTGGTC-1,NA
ACGATGTAGACAGACC-1,NA
ACGATGTAGACTGGGT-1,"TRB:CASSRGNTEAFF;TRA:CIVRAQYGNKLVF"
ACGATGTAGCCCAATT-1,"TRB:CASSVGELATQYF;TRA:CAGESQGGSEKLVF"
ACGATGTAGCGAGAAA-1,"TRB:CASSLTKGAGAYNEQFF"
ACGATGTCACGGACAA-1,"TRB:CSVLDAEKLFF"
ACGATGTCACTAGTAC-1,"TRB:CASSSDPGGEQYF;TRA:CALSQYNTDKLIF"
ACGATGTCAGCCACCA-1,"TRB:CASSLTSGSGSEAFF;TRA:CALNTDKLIF"
ACGATGTGTAAGTGGC-1,"TRB:CSARAPGQGNEKLFF"
ACGATGTGTGCTTCTC-1,NA
ACGATGTGTTGATTGC-1,"TRB:CASSLLGGDLYEQYF;TRA:CAGGIETGANNLFF"
ACGATGTGTTGCGCAC-1,"TRB:CASSEREFSDTQYF"
ACGATGTTCACGATGT-1,"TRB:CASGSIGRRANLYGYTF;TRB:CASSINRGPNYGYTF;TRA:CALSGGPGGFKTIF"
ACGATGTTCCTACAGA-1,NA
ACGATGTTCGAACTGT-1,"TRB:CASSLSHPSGSNYNEQFF;TRA:CAFSYSSASKIIF"
ACGATGTTCGGTCCGA-1,"TRB:CASSLSPEDTQYF;TRA:CGTEEATTDSWGKFQF"
ACGATGTTCTTCTGGC-1,"TRB:CASSLAGGAEAFF;TRA:CVGYMNTGFQKLVF"
ACGCAGCAGCCACGTC-1,NA
ACGCAGCAGGCGTACA-1,NA
ACGCAGCAGGTGCACA-1,NA
ACGCAGCCAAACTGTC-1,"TRB:CASSSGLAGIYEQFF"
ACGCAGCCACAGACTT-1,NA
ACGCAGCCAGCCAATT-1,"TRB:CSVRRGDTIYF"
ACGCAGCCATCGGTTA-1,"TRB:CASSSGSQPQHF"
ACGCAGCCATTGTGCA-1,"TRB:CASSLYLGTGLNQPQHF;TRA:CAVLRSGGSYIPTF"
ACGCAGCGTCTCTCGT-1,"TRB:CSAARVGGETQYF"
ACGCAGCGTGACAAAT-1,"TRB:CASSADSTNEKLFF;TRA:CAASGKLTF;TRA:CALLNAGNMLTF"
ACGCAGCGTGACGCCT-1,"TRB:CASSQDLSRMNTEAFF;TRA:CAMRPRSGGYQKVTF"
ACGCAGCGTTCGCGAC-1,"TRB:CASRGSGNEQFF"
ACGCAGCTCACCGTAA-1,NA
ACGCAGCTCAGCATGT-1,NA
ACGCAGCTCGCGTAGC-1,NA
ACGCAGCTCTCTTGAT-1,NA
ACGCCAGAGATCCCAT-1,NA
ACGCCAGAGCCCAGCT-1,NA
ACGCCAGAGGAACTGC-1,NA
ACGCCAGAGGCAGTCA-1,NA
ACGCCAGAGTTGTAGA-1,NA
ACGCCAGCACGAGGTA-1,"TRB:CASSWTGGSYEQYF;TRA:CVVTGGYGGATNKLIF"
ACGCCAGCAGATCTGT-1,"TRB:CASSDNYEQYF;TRA:CAVRRSNYQLIW"
ACGCCAGCAGCGAACA-1,"TRB:CASSALTSGIYEQYF"
ACGCCAGCATACCATG-1,"TRB:CSARNPSGRSVEQFF;TRA:CALSASGNTPLVF;TRA:CAVTGSNSGYALNF"
ACGCCAGCATCCCACT-1,"TRB:CSVGEVGYGYTF"
ACGCCAGGTAGAAGGA-1,NA
ACGCCAGGTCCTCCAT-1,"TRB:CASSRGLAGTMNTGELFF;TRA:CALCGSGNTGKLIF"
ACGCCAGGTCTCCCTA-1,NA
ACGCCAGGTGCCTGTG-1,"TRB:CASSALTSGIYEQYF"
ACGCCAGGTTCTGGTA-1,NA
ACGCCAGGTTTGACTG-1,"TRB:CASSENLPDTQYF"
ACGCCAGTCAGATAAG-1,"TRB:CATSPTGGVGYTF;TRA:CAVQAEGGSQGNLIF"
ACGCCAGTCTGTTGAG-1,"TRB:CASSPLRLAGAIEQFF;TRA:CALSEAGSGSARQLTF"
ACGCCGAAGATATGGT-1,"TRB:CASSGLRQGGDTGELFF;TRA:CAVRDPYGNNRLAF"
ACGCCGAAGTCTCGGC-1,NA
ACGCCGAGTCCCTTGT-1,NA
ACGCCGAGTGGCCCTA-1,"TRB:CASSPLGGGLDILGSYNEQFF;TRB:CASSQGLADPFLLF;TRA:CAVRNQGGKLIF"
ACGCCGAGTTCACGGC-1,NA
ACGCCGATCTGCGTAA-1,NA
ACGGAGAAGGTCATCT-1,"TRB:CASSLGTNNEQFF;TRA:CAASGSDRGSTLGRLYF;TRA:CAAYGGSQGNLIF"
ACGGAGAAGTAGGCCA-1,"TRB:CASSLTSSSYNEQFF"
ACGGAGACAATGACCT-1,NA
ACGGAGACACACTGCG-1,NA
ACGGAGACAGCGTCCA-1,NA
ACGGAGACATCACCCT-1,"TRB:CASGRTASSTDTQYF"
ACGGAGAGTATTCTCT-1,NA
ACGGAGAGTCTCTTAT-1,"TRB:CATSRDPQGNSNQPQHF"
ACGGAGAGTTCCATGA-1,"TRB:CASSALTSGIYEQYF"
ACGGAGATCACCTTAT-1,"TRB:CSARDNSDSPLGQYF;TRA:CAVPDEGQNFVF"
ACGGAGATCATCTGTT-1,NA
ACGGAGATCGAGAACG-1,"TRB:CSARDPLAMSYNEQFF;TRA:CIVRPVYNQGGKLIF"
ACGGAGATCGAGGTAG-1,NA
ACGGAGATCTTGAGGT-1,"TRB:CASRGTGGNEQFF;TRA:CAVRSSDPGNQFYF"
ACGGCCAAGACTGGGT-1,NA
ACGGCCAAGCGTAGTG-1,"TRB:CASSALTSGIYEQYF"
ACGGCCAAGGAACTGC-1,"TRB:CASSLSPEDTQYF;TRA:CGTEEATTDSWGKFQF"
ACGGCCAAGGCCGAAT-1,NA
ACGGCCAAGTTGTAGA-1,"TRB:CASSPGTGRDVVYGYTF;TRA:CAVRNTGGFKTIF"
ACGGCCACATCACGTA-1,"TRB:CATYGGAGPYGYTF;TRA:CAVNADYNTDKLIF"
ACGGCCACATTTGCCC-1,NA
ACGGCCAGTAAGTGGC-1,"TRB:CASSPVDGSFGNEQFF;TRA:CAGERQGAQKLVF"
ACGGCCAGTGTTCTTT-1,"TRB:CASSRVGAGIYEEQYF"
ACGGCCAGTTACCGAT-1,"TRB:CASSFGTSGGVSTDTQYF;TRA:CAVRRSGTYKYIF;TRA:CLVVSGDSNYQLIW"
ACGGCCAGTTCAGTAC-1,NA
ACGGCCAGTTCTGTTT-1,NA
ACGGCCATCAACTCTT-1,"TRB:CASSLDIRGTDTQYF"
ACGGCCATCTGACCTC-1,"TRB:CASSPSRGEAFSYEQYF;TRA:CAYSYGGSQGNLIF"
ACGGGCTAGAGGTTGC-1,"TRB:CASSQETLANDNEQFF;TRA:CAMRELGFGNEKLTF"
ACGGGCTAGATAGTCA-1,NA
ACGGGCTAGATGCCTT-1,"TRB:CSARGGDYNSPLHF"
ACGGGCTAGCAACGGT-1,NA
ACGGGCTAGGCTCAGA-1,NA
ACGGGCTCAGACACTT-1,"TRB:CASSFWLRDGNTIYF"
ACGGGCTCAGCTGTTA-1,NA
ACGGGCTCATCCGTGG-1,NA
ACGGGCTGTCCGAGTC-1,"TRB:CASSVDSGGTQYF;TRA:CAARTGYALNF;TRA:CALPSGGSYIPTF"
ACGGGCTGTGGCTCCA-1,NA
ACGGGCTGTTAGATGA-1,"TRB:CASRERGGGNEQFF;TRB:CASRRDRGETEAFF;TRA:CAGSVRTSGSRLTF;TRA:CAMTPNYGGSQGNLIF"
ACGGGCTTCACCAGGC-1,"TRB:CASSYGHLQGNSPLHF;TRA:CAVTLATGGYNKLIF"
ACGGGCTTCATCGATG-1,"TRB:CASSQEVAGTYNEQFF;TRA:CALSEEDDYKLSF"
ACGGGCTTCCGATATG-1,NA
ACGGGCTTCGCAAACT-1,NA
ACGGGCTTCTCCAGGG-1,NA
ACGGGCTTCTGATTCT-1,"TRB:CASSLTKGAGAYNEQFF;TRA:CAERGIYNQGGKLIF"
ACGGGCTTCTTAGAGC-1,NA
ACGGGTCAGCGTAATA-1,"TRB:CASSWGPHSNEQFF"
ACGGGTCAGTGTACGG-1,NA
ACGGGTCCAAGCCCAC-1,NA
ACGGGTCCACAGATTC-1,"TRB:CSAWGVSSGLNEQFF"
ACGGGTCCACAGTCGC-1,NA
ACGGGTCGTCGATTGT-1,NA
ACGGGTCGTCGTCTTC-1,NA
ACGGGTCGTGACAAAT-1,NA
ACGGGTCGTGTGCCTG-1,"TRB:CASSLTSSSYNEQFF"
ACGGGTCGTTTGCATG-1,"TRB:CASSLSTGRGNYGYTF;TRA:CAGQKTSGANSKLTF;TRA:CLPHFGNEKLTF"
ACGTCAAAGCACCGTC-1,NA
ACGTCAAAGGAATCGC-1,"TRB:CASSLTKGAGAYNEQFF"
ACGTCAAAGGCGCTCT-1,"TRB:CASSLSTGRGNYGYTF"
ACGTCAAAGGTGATAT-1,"TRB:CASSLTSSSYNEQFF"
ACGTCAAAGTATCTCG-1,NA
ACGTCAAAGTCTCCTC-1,"TRB:CASRPRTGTIQPQHF;TRA:CAGPSRGKLTF"
ACGTCAACAAGCCGCT-1,"TRB:CASSLAHSGANVLTF"
ACGTCAACACCAGATT-1,"TRB:CASSQRSGGSGNTIYF"
ACGTCAAGTAACGCGA-1,"TRB:CSARDNSDSPLGQYF;TRA:CAVPDEGQNFVF"
ACGTCAAGTGAGTGAC-1,"TRB:CSARDNSDSPLGQYF;TRA:CAVPDEGQNFVF"
ACGTCAAGTTGTCTTT-1,"TRB:CASSALTSGIYEQYF"
ACGTCAATCAATAAGG-1,"TRB:CATSPGVGNQPQHF;TRA:CGTTGGGNKLTF"
ACGTCAATCAGCGACC-1,"TRB:CASQGASYEQYF;TRA:CAGRDDYKLSF"
ACGTCAATCCGTACAA-1,"TRB:CASSPQDRYGYTF;TRA:CAASSSSNTGNQFYF;TRA:CAYRSANTGNQFYF"
ACGTCAATCTGGTTCC-1,"TRB:CSARDARGWTDTQYF;TRA:CAVNAKGSGNTGKLIF"
ACTATCTAGGATCGCA-1,NA
ACTATCTAGTGACTCT-1,NA
ACTATCTAGTTAAGTG-1,"TRB:CASSFRGHSGNTIYF;TRB:CASSTETSGGPNEQFF;TRA:CAGVGSYIPTF"
ACTATCTCAATAAGCA-1,"TRB:CASRPIAGANVLTF;TRA:CAGFIQGAQKLVF"
ACTATCTCACCATGTA-1,"TRB:CSARGQGGTDTQYF;TRA:CAAMSGGFKTIF"
ACTATCTCAGCGTAAG-1,"TRB:CASSPIGSGGNYGYTF;TRA:CAVGGRIYNQGGKLIF"
ACTATCTGTAGAGCTG-1,"TRB:CASNTGAGPYEQYF;TRA:CAVASSYNTDKLIF"
ACTATCTGTCATCCCT-1,"TRB:CASSVGDQTTEQFF"
ACTATCTGTTGGAGGT-1,"TRB:CASSLTSSSYNEQFF;TRA:CAFMEETSGSRLTF"
ACTATCTTCACCTCGT-1,"TRB:CASSSGSQPQHF;TRA:CAVVQAAGNKLTF"
ACTATCTTCCCTGACT-1,"TRB:CAWSVGAEYEQYF"
ACTATCTTCTGCCCTA-1,NA
ACTGAACAGGATGCGT-1,"TRB:CASSTGSEQFF;TRA:CAVENNAGKSTF;TRA:CLVGDHWGSARQLTF"
ACTGAACAGGGTTCCC-1,"TRB:CASSPSRGEAFSYEQYF;TRA:CAYSYGGSQGNLIF"
ACTGAACCAATCTGCA-1,NA
ACTGAACCACTTCGAA-1,NA
ACTGAACCATACAGCT-1,"TRB:CASSQVRDRENEQFF;TRA:CAVNDYKLSF;TRA:CIVVYNQGGKLIF"
ACTGAACCATTAGCCA-1,NA
ACTGAACCATTTCAGG-1,"TRB:CASSLRGNEQFF;TRA:CAVRADGGFKTIF"
ACTGAACGTATCTGCA-1,NA
ACTGAACGTATTCTCT-1,NA
ACTGAACGTCGCTTCT-1,"TRB:CSVLMPTNEKLFF"
ACTGAACGTCTGGAGA-1,"TRB:CASSYSGGLAGGGIDTQYF;TRA:CAVEDHRNNDMRF"
ACTGAACGTGAAGGCT-1,"TRB:CASSLSTGRGNYGYTF"
ACTGAACGTGCAACGA-1,"TRB:CASSPLAEFIQYF;TRA:CAGDSGYALNF"
ACTGAACGTGTTGAGG-1,"TRB:CASSVGSSYEQYF;TRA:CAVRADSGNTPLVF"
ACTGAACGTTCGGGCT-1,NA
ACTGAACTCAACGCTA-1,NA
ACTGAACTCCGAATGT-1,NA
ACTGAACTCGTACCGG-1,"TRB:CASRDSSYEQYF;TRA:CAVRCYSSASKIIF"
ACTGAGTAGCAATATG-1,NA
ACTGAGTAGCAGGTCA-1,NA
ACTGAGTAGGGAAACA-1,"TRB:CASSPPGGGYNEQFF;TRB:CATSRPQARALNTEAFF;TRA:CAMRVSNTGNQFYF"
ACTGAGTCACACAGAG-1,"TRB:CSAFWTSGQETQYF"
ACTGAGTCAGTATAAG-1,"TRB:CASSLQGLYEQYF;TRA:CAYRTPWETSGSRLTF"
ACTGAGTGTAGCTCCG-1,"TRB:CASSLGTNNEQFF"
ACTGAGTGTGAAGGCT-1,"TRB:CASSLTSSSYNEQFF;TRA:CAFMEETSGSRLTF"
ACTGAGTGTGGCGAAT-1,NA
ACTGAGTGTGTCAATC-1,NA
ACTGAGTGTGTGCCTG-1,"TRB:CASSYGTRLAGYNEQFF"
ACTGAGTTCAATAAGG-1,"TRB:CASSYGGPGNEQFF"
ACTGAGTTCAGCACAT-1,"TRB:CASSINRGPNYGYTF;TRA:CAVGTSGTYKYIF"
ACTGAGTTCAGTCCCT-1,NA
ACTGAGTTCCTATGTT-1,NA
ACTGAGTTCGCGGATC-1,"TRB:CASSDVEDEQYF;TRA:CAPSYGKLTF"
ACTGAGTTCTTCTGGC-1,"TRB:CASSLAGGAEAFF"
ACTGATGAGCGTCAAG-1,NA
ACTGATGAGCTAACTC-1,"TRB:CASSLRQDEQYF"
ACTGATGAGGGTATCG-1,"TRB:CASSQETLANDNEQFF"
ACTGATGCATCGACGC-1,"TRB:CASSGLRQGGDTGELFF;TRA:CAVRDPYGNNRLAF"
ACTGATGGTTACGACT-1,"TRB:CASSYGGPGNEQFF"
ACTGATGTCAGTTGAC-1,"TRB:CSARDAGGVGSSQPQHF;TRA:CATDLTGGGNKLTF"
ACTGATGTCTAGAGTC-1,NA
ACTGATGTCTGTTGAG-1,NA
ACTGCTCAGAAGGCCT-1,"TRB:CASSALTSGIYEQYF;TRA:CAVNEGEAAGNKLTF"
ACTGCTCAGCCGTCGT-1,"TRB:CAWRPFRTGRYEQYF;TRA:CAFSSARLMF;TRA:CAYRDASGTYKYIF"
ACTGCTCAGCTGTCTA-1,"TRB:CASSYGGPGNEQFF"
ACTGCTCAGGAACTGC-1,NA
ACTGCTCAGGATTCGG-1,"TRB:CSARDNSDSPLGQYF"
ACTGCTCAGGCTAGGT-1,"TRA:CALPIYSGGGADGLTF"
ACTGCTCAGTTTGCGT-1,"TRB:CASSLKTGTEAFF"
ACTGCTCCACCAGGCT-1,NA
ACTGCTCCAGATGGCA-1,"TRB:CASSLGGQGKYEQYF;TRB:CASSQSGLRYNEQFF;TRA:CAASYGNNRLAF"
ACTGCTCCAGGCTCAC-1,NA
ACTGCTCGTACGACCC-1,"TRB:CASSENQLLAGTASGTQYF;TRA:CALSEALGDMRF"
ACTGCTCGTCGTGGCT-1,"TRB:CASSPGTGRDVVYGYTF"
ACTGCTCGTGCACTTA-1,"TRB:CASSLSTGRGNYGYTF;TRA:CAGQKTSGANSKLTF;TRA:CLPHFGNEKLTF"
ACTGCTCGTGGCTCCA-1,"TRB:CASSSRGSPLGQYF"
ACTGCTCGTTGTCTTT-1,"TRB:CASSLKTGTEAFF;TRB:CASSPPVGNSGANVLTF;TRA:CAESHGSGNTGKLIF"
ACTGCTCTCATGCATG-1,NA
ACTGCTCTCTAACGGT-1,"TRB:CASTEEALYGYTF;TRA:CAGPVGSQGNLIF"
ACTGCTCTCTACTCAT-1,"TRB:CASSPIRTANEKLFF;TRA:CVVSLSNFGNEKLTF"
ACTGCTCTCTCTAAGG-1,"TRB:CSTPARGWETQYF;TRA:CAYRTMNRDDKIIF"
ACTGTCCAGACACGAC-1,"TRB:CASSPGTGRDVVYGYTF"
ACTGTCCAGACTTTCG-1,"TRB:CASSQEKFRQLGGNTIYF"
ACTGTCCAGATAGCAT-1,"TRB:CASSRQALSTEAFF;TRA:CALRNTDKLIF"
ACTGTCCAGCCAGAAC-1,"TRB:CSARDRTSGTISYEQYF"
ACTGTCCAGCTTCGCG-1,"TRB:CASSQTSGPGELFF"
ACTGTCCCACCCAGTG-1,NA
ACTGTCCCATTGTGCA-1,NA
ACTGTCCGTAGCGTGA-1,NA
ACTGTCCGTCGAGATG-1,"TRB:CASSLRSGEAFF"
ACTGTCCGTGATAAGT-1,"TRB:CASSWTSAAGELFF;TRA:CALGDNFNKFYF"
ACTGTCCGTGTGCCTG-1,"TRB:CASTISVGLFF"
ACTGTCCTCAACTCTT-1,NA
ACTGTCCTCCCAGGTG-1,NA
ACTGTCCTCGAGCCCA-1,NA
ACTGTCCTCGCAGGCT-1,"TRB:CASSLTSSSYNEQFF;TRA:CAFMEETSGSRLTF"
ACTGTCCTCTCCGGTT-1,NA
ACTGTCCTCTTTACAC-1,NA
ACTTACTAGAGTCTGG-1,"TRB:CASSLVAQTNTGELFF;TRA:CAVHTGYNKLIF"
ACTTACTAGATCTGAA-1,"TRB:CASSVALDNTEAFF"
ACTTACTAGGAATTAC-1,"TRB:CASSQEWPGGHEQYF"
ACTTACTCAAACCTAC-1,NA
ACTTACTCAATAGAGT-1,NA
ACTTACTCAGGCAGTA-1,"TRB:CATSPLEGGDFNEQFF"
ACTTACTCAGTCAGCC-1,"TRB:CASSSPNRERSSSYNEQFF"
ACTTACTCATGCCCGA-1,"TRB:CASSSGGSNEQFF;TRA:CAVRDPNDYKLSF"
ACTTACTCATGCTAGT-1,"TRB:CASSPDRGTNEQYF"
ACTTACTGTGTCGCTG-1,NA
ACTTACTGTTCTGAAC-1,"TRB:CASSPLRLAGAIEQFF"
ACTTACTTCAAAGACA-1,"TRB:CASSALTSGIYEQYF;TRA:CAVNEGEAAGNKLTF"
ACTTACTTCAGTTCGA-1,NA
ACTTACTTCCATGCTC-1,"TRB:CASSLSGGETQYF;TRB:CASSYSGRGGNEQFF;TRA:CATDGARLMF"
ACTTACTTCCCGGATG-1,NA
ACTTACTTCCGAACGC-1,NA
ACTTGTTAGTATGACA-1,"TRB:CATSSRGGLYNEQFF"
ACTTGTTCAACGATGG-1,"TRB:CASSNSGGYEQYF;TRB:CASSQGDRGPTDTQYF;TRA:CIVRVTVMTTGNQFYF"
ACTTGTTCAAGCTGGA-1,"TRB:CASSPGLAGLQETQYF"
ACTTGTTCAATTGCTG-1,"TRB:CASRGGNQPQHF"
ACTTGTTCACGGTTTA-1,"TRB:CASSLGTGSYEQYF;TRA:CAVRANDKIIF"
ACTTGTTCACGTGAGA-1,"TRB:CASSLSSGETREQFF"
ACTTGTTGTAACGTTC-1,"TRB:CASSADRGPYNEQFF;TRB:CASSYRGTGDEQFF;TRA:CAVGTNSGYALNF"
ACTTGTTGTCGCATAT-1,"TRB:CATSPTGGVGYTF;TRA:CAVQAEGGSQGNLIF"
ACTTGTTGTGTCTGAT-1,"TRB:CASSQDVLRGAYNEQFF;TRA:CAVRVTDSGNTPLVF"
ACTTGTTTCGGAAATA-1,NA
ACTTGTTTCTACTATC-1,"TRB:CASSLTSSSYNEQFF;TRA:CAFMEETSGSRLTF"
ACTTGTTTCTGCGGCA-1,"TRB:CASSIRGGTGELFF"
ACTTTCAAGACTAGGC-1,NA
ACTTTCAAGCACACAG-1,"TRB:CASSPGTGRDVVYGYTF"
ACTTTCAAGCATGGCA-1,"TRB:CASSLTRDRVSGYQPQHF;TRA:CAVSAMETSGSRLTF"
ACTTTCAAGGCTAGGT-1,NA
ACTTTCAAGTATGACA-1,"TRB:CASSPDRGTNEQYF"
ACTTTCAAGTGGTCCC-1,"TRB:CASRRSNQPQHF"
ACTTTCACAATACGCT-1,NA
ACTTTCACAGACAAGC-1,"TRB:CASSSTGDYGYTF;TRA:CAHDTGNQFYF"
ACTTTCAGTCATTAGC-1,"TRB:CASSLGTNNEQFF;TRA:CAASGSDRGSTLGRLYF;TRA:CAAYGGSQGNLIF"
ACTTTCAGTGCAACTT-1,"TRB:CSVPFSGGSAKNIQYF;TRA:CAEDNYGQNFVF"
ACTTTCAGTGTTGGGA-1,NA
ACTTTCAGTTTCCACC-1,"TRB:CASSLRQLTGELFF;TRA:CAGGTSYGKLTF"
ACTTTCATCAACCAAC-1,"TRB:CATAAANQPQHF;TRA:CAVRGRDYKLSF;TRA:CAVSDGQAGTALIF"
ACTTTCATCATCTGCC-1,NA
ACTTTCATCTGTTGAG-1,NA
AGAATAGCACCAGTTA-1,"TRB:CASSPDRGTNEQYF"
AGAATAGCACTGTTAG-1,NA
AGAATAGCAGATGAGC-1,"TRB:CASSLTSSSYNEQFF"
AGAATAGCATTCGACA-1,NA
AGAATAGGTCGATTGT-1,"TRB:CASSLAVNTDTQYF"
AGAATAGGTGAGGGAG-1,NA
AGAATAGGTGTTCGAT-1,"TRB:CASSERLPGSYEQYF;TRA:CAVGAPYNFNKFYF"
AGAATAGGTTCGTCTC-1,NA
AGAATAGTCAACGAAA-1,NA
AGAATAGTCAGTACGT-1,NA
AGAATAGTCGCCGTGA-1,"TRB:CASSPLAGGNTGELFF;TRA:CAVRDLLGGNKLTF"
AGACGTTAGACCACGA-1,"TRB:CASSGGGSREQYF;TRA:CVVRKNTGFQKLVF"
AGACGTTAGCACGCCT-1,NA
AGACGTTCACCAGATT-1,"TRB:CASSSLAGGPNEQFF"
AGACGTTCATTAACCG-1,"TRB:CASSLSPEDTQYF"
AGACGTTCATTCTCAT-1,"TRB:CASSFGGVEQFF;TRB:CSAPILAGGVNEQFF;TRA:CAFEGNAGNMLTF;TRA:CAMSAPQAGTALIF"
AGACGTTGTACGAAAT-1,"TRB:CASSLGGVTGQPQHF;TRA:CAMRDVDAGNMLTF"
AGACGTTGTAGCTGCC-1,"TRB:CSARDLRAGNQPQHF;TRA:CIVKSDSWGKFQF"
AGACGTTGTTACCGAT-1,"TRB:CATSDTGASTDTQYF;TRA:CALSELQGGSEKLVF;TRA:CARFQGGSEKLVF"
AGACGTTTCAAACCGT-1,NA
AGACGTTTCCAAATGC-1,NA
AGAGCGAAGAGCCTAG-1,"TRB:CASSGLRQGGDTGELFF;TRA:CAVRDPYGNNRLAF"
AGAGCGAAGCCACGTC-1,"TRB:CASSSPSGRARGEDYEQYF;TRA:CAVGPGSNDYKLSF"
AGAGCGAAGCCGGTAA-1,"TRB:CATRKPGTNYGYTF;TRA:CALNSGYSTLTF"
AGAGCGAAGGACAGAA-1,NA
AGAGCGAAGTGCAAGC-1,"TRB:CASSALTSGIYEQYF;TRA:CAVNEGEAAGNKLTF"
AGAGCGACAGCCTATA-1,"TRB:CAALRGSPKCYF;TRB:CSALRWEGSTDTQYF;TRA:CAGLPSPRTTDSWGKFQF"
AGAGCGAGTTACTGAC-1,"TRB:CASGREDYGYTF;TRB:CASLGLARAFGELFF;TRA:CAVSQAGTASKLTF"
AGAGCGATCAAAGTAG-1,"TRB:CASSLGSGPGTQYF;TRA:CAGVYNFNKFYF"
AGAGCGATCTCTAAGG-1,"TRB:CAIDNEQFF;TRB:CASSLGLSNTGELFF;TRA:CAMTPNSGGSNYKLTF"
AGAGCTTAGAGGACGG-1,"TRB:CASSQDLSRMNTEAFF;TRA:CAMRPRSGGYQKVTF"
AGAGCTTCAAGGACTG-1,"TRB:CSARDNSDSPLGQYF;TRA:CAVPDEGQNFVF"
AGAGCTTCACGGCTAC-1,"TRB:CASAGTVRIYSTDTQYF"
AGAGCTTCACGTTGGC-1,"TRB:CASRPRSSGVGAGELFF"
AGAGCTTCATGGAATA-1,"TRB:CASSLGTNNEQFF;TRA:CAASGSDRGSTLGRLYF;TRA:CAAYGGSQGNLIF"
AGAGCTTCATTTCAGG-1,"TRB:CASSYRASGTDTQYF"
AGAGCTTGTACAGTTC-1,NA
AGAGCTTGTAGAGTGC-1,NA
AGAGCTTGTCAAAGCG-1,"TRB:CASSIRGGPGELFF;TRA:CATGPNSGGYQKVTF"
AGAGCTTGTTACTGAC-1,"TRB:CASAWGNNQPQHF"
AGAGCTTGTTCGCTAA-1,"TRB:CASSWTGGSYEQYF"
AGAGCTTTCACAGGCC-1,NA
AGAGCTTTCCCAGGTG-1,"TRB:CASRKTSGGLASTQYF"
AGAGCTTTCTTGTACT-1,"TRB:CASSLTSSSYNEQFF;TRA:CAFMEETSGSRLTF"
AGAGTGGAGAGAGCTC-1,"TRB:CASSPSGSGAQNEQFF;TRA:CALDDYKLSF"
AGAGTGGAGCTATGCT-1,NA
AGAGTGGAGGTTACCT-1,"TRB:CASSLTSSSYNEQFF;TRA:CAFMEETSGSRLTF"
AGAGTGGCAAGTAATG-1,"TRB:CASSSPGGGGTGELFF"
AGAGTGGCACACAGAG-1,"TRB:CASSYPGQRDTEAFF;TRA:CAGAAFDMRF"
AGAGTGGGTCGAGATG-1,"TRB:CASSLKTGTEAFF"
AGAGTGGGTCTAAACC-1,"TRB:CASSPGRGELFF"
AGAGTGGGTTGTGGAG-1,"TRB:CATSRQDYEQYF;TRA:CAYSYLTGANSKLTF"
AGAGTGGTCAATCTCT-1,"TRB:CSVGEVGYGYTF"
AGAGTGGTCACGACTA-1,NA
AGAGTGGTCATAACCG-1,"TRB:CASSVSPTIARVEYGYTF"
AGAGTGGTCCGAAGAG-1,NA
AGATCTGAGAGACTTA-1,NA
AGATCTGAGTAGCCGA-1,NA
AGATCTGAGTGAACAT-1,"TRB:CASSLRGTEAFF;TRA:CAVRVAGGFKTIF"
AGATCTGCAACACCTA-1,"TRB:CASSPGTGRDVVYGYTF"
AGATCTGCACCTCGGA-1,NA
AGATCTGGTCATCGGC-1,"TRB:CASSALTSGIYEQYF"
AGATCTGGTCTCGTTC-1,"TRB:CASSPSSGAPNSPLHF;TRA:CAENWSGNNDMRF;TRA:CDYGQNFVF"
AGATCTGGTTGTGGCC-1,"TRB:CASSPSSGSSYEQYF"
AGATCTGTCAACGGCC-1,"TRB:CASSLDLRGELFF"
AGATCTGTCCCGACTT-1,"TRB:CSAGQGVGGVIETQYF"
AGATCTGTCCTCGCAT-1,NA
AGATTGCAGCGTAATA-1,"TRB:CSPAGGPQYF;TRA:CAYRSLPNISGNTPLVF"
AGATTGCAGCTTCGCG-1,"TRB:CSARIWTGGDYGYTF"
AGATTGCCACGGCTAC-1,"TRB:CATKGSTDTQYF;TRA:CAENTYSSASKIIF"
AGATTGCCAGGTTTCA-1,"TRB:CASSQDLSRMNTEAFF;TRA:CAMRPRSGGYQKVTF"
AGATTGCGTAGAGCTG-1,NA
AGATTGCGTGAAGGCT-1,NA
AGATTGCTCATTTGGG-1,"TRB:CASSLGTNNEQFF"
AGATTGCTCGGCATCG-1,"TRB:CASCTGRTEAFF;TRA:CAMFHSGNTPLVF"
AGATTGCTCTTTAGTC-1,"TRB:CATRTSEAGNEQFF"
AGCAGCCAGAACTCGG-1,"TRB:CASSLGTNNEQFF;TRA:CAASGSDRGSTLGRLYF;TRA:CAAYGGSQGNLIF"
AGCAGCCAGATAGTCA-1,NA
AGCAGCCAGGACTGGT-1,NA
AGCAGCCAGTATCGAA-1,"TRB:CASSLGTNNEQFF;TRA:CAASGSDRGSTLGRLYF;TRA:CAAYGGSQGNLIF"
AGCAGCCGTAGCTAAA-1,"TRB:CASSALTSGIYEQYF;TRA:CAVNEGEAAGNKLTF"
AGCAGCCGTCACAAGG-1,"TRB:CASTPGRSGRYEQYF;TRA:CAVRASFLDRGSTLGRLYF"
AGCAGCCTCAGCAACT-1,"TRB:CASSYRGVDEQFF"
AGCAGCCTCCCGACTT-1,"TRB:CASSLTSSSYNEQFF;TRA:CAFMEETSGSRLTF"
AGCAGCCTCCCTTGTG-1,NA
AGCAGCCTCCGTTGTC-1,NA
AGCATACAGGCGACAT-1,NA
AGCATACCAAGAAGAG-1,"TRB:CASSLSPEDTQYF"
AGCATACCACACAGAG-1,NA
AGCATACCACCTGGTG-1,"TRB:CSARDNSDSPLGQYF;TRA:CAVPDEGQNFVF"
AGCATACCACTAAGTC-1,"TRB:CASSHSGSTVGEQYF;TRA:CAAGDSGGGADGLTF"
AGCATACCAGACAAAT-1,"TRB:CASSQTSGGPGDTQYF"
AGCATACCAGCCAGAA-1,"TRB:CASIPYRASGNTIYF;TRA:CIVRVADSGGGADGLTF"
AGCATACCATGTCGAT-1,"TRB:CASSWTSAAGELFF"
AGCATACGTAACGTTC-1,"TRB:CASNQQGYGYTF"
AGCATACGTCCTCCAT-1,"TRB:CASSSAGLAGGPAYNEQFF;TRA:CAVAGNNFGNEKLTF"
AGCATACTCAGCTCTC-1,"TRB:CASSVGSSYEQYF;TRA:CAVRADSGNTPLVF"
AGCATACTCAGTACGT-1,"TRB:CASSSRRQSPLHF"
AGCATACTCGAATCCA-1,"TRB:CSVEATGNTEAFF"
AGCATACTCGTCCGTT-1,"TRB:CASSPQDRAGYTF;TRA:CAYRSANTGNQFYF"
AGCCTAAAGAGCTTCT-1,"TRB:CASSQGGGDRGGIAKNIQYF"
AGCCTAACAATCCGAT-1,"TRB:CASSLGSGDIYGYTF;TRB:CASSQTGGFYGYTF;TRA:CATAAGGNNRLAF;TRA:CAVLGVASKIIF"
AGCCTAAGTAATAGCA-1,"TRB:CASSSGGPSYEQYF"
AGCCTAAGTCACAAGG-1,NA
AGCCTAAGTTAGGGTG-1,"TRB:CASSWTGAGTGELFF"
AGCCTAAGTTGGTTTG-1,"TRB:CASSPYLATNEKLFF;TRA:CAMSFNTGNQFYF"
AGCCTAATCCTTTCTC-1,"TRB:CASSLTKGAGAYNEQFF;TRA:CAERGIYNQGGKLIF"
AGCCTAATCTTGTTTG-1,NA
AGCGGTCAGACAAAGG-1,"TRB:CASSQVGNQPQHF"
AGCGGTCAGCAACGGT-1,"TRB:CASSLTKGAGAYNEQFF"
AGCGGTCAGCCCGAAA-1,"TRB:CASSLTRDRVSGYQPQHF;TRA:CAVSAMETSGSRLTF"
AGCGGTCAGGACGAAA-1,"TRB:CASSEKGFSVYGYTF"
AGCGGTCAGGCGTACA-1,"TRB:CASSPAGTSSYEQYF;TRA:CPGAQKLVF"
AGCGGTCAGGTGACCA-1,NA
AGCGGTCAGTATCTCG-1,"TRB:CASSIRGGPGELFF"
AGCGGTCCACGGCTAC-1,"TRB:CASSLTKGAGAYNEQFF"
AGCGGTCCAGACGCCT-1,NA
AGCGGTCCAGCTGCAC-1,"TRB:CASSWTSAAGELFF"
AGCGGTCCATAGGATA-1,"TRB:CASSGLRQGGDTGELFF;TRA:CAVRDPYGNNRLAF"
AGCGGTCCATGGAATA-1,NA
AGCGGTCCATGGTCAT-1,"TRB:CASSYGGRDEQYF;TRA:CIVIESSYDKVIF"
AGCGGTCGTCGGGTCT-1,"TRB:CSAYGGYSNQPQHF;TRA:CAVGTNFGNEKLTF"
AGCGGTCGTCTGCAAT-1,"TRB:CASSLSTGRGNYGYTF;TRA:CAGQKTSGANSKLTF;TRA:CLPHFGNEKLTF"
AGCGGTCGTTATTCTC-1,"TRB:CASSVVPGSSYEQYF"
AGCGGTCTCAGCAACT-1,"TRB:CASSLTKGAGAYNEQFF;TRA:CAERGIYNQGGKLIF"
AGCGGTCTCCAAATGC-1,"TRB:CASSPGRGELFF;TRB:CSVHRGAITDTQYF;TRA:CAYRPATSGSRLTF"
AGCGTATAGACCTTTG-1,"TRB:CASSLGDEQTQYF;TRA:CAVRTGTGGSYIPTF"
AGCGTATCACACCGAC-1,"TRB:CASSSRTANYEQYF;TRA:CAMREGRGNNNARLMF"
AGCGTATCACCTCGTT-1,NA
AGCGTATCAGACGCTC-1,"TRB:CASSLRDDTDTQYF;TRA:CAVNANDYKLSF;TRA:CAVSTRYNTDKLIF"
AGCGTATCATCACAAC-1,"TRB:CASSPRTSGAPNEQFF"
AGCGTATCATGCATGT-1,"TRB:CASSLTLPPSDTQYF;TRA:CAVRRYSGAGSYQLTF"
AGCGTATGTACGCTGC-1,"TRB:CATSSHRVAFSPLHF;TRA:CATDPSMNTGFQKLVF"
AGCGTATGTACTTGAC-1,NA
AGCGTATTCCGGGTGT-1,NA
AGCGTATTCGGCTTGG-1,"TRB:CASSYGGPGNEQFF"
AGCGTATTCTCTTATG-1,"TRB:CASSPLHDLAGGSTDTQYF"
AGCGTCGCAGACAAGC-1,"TRB:CASSALTSGIYEQYF;TRA:CAVNEGEAAGNKLTF"
AGCGTCGCATAACCTG-1,NA
AGCGTCGGTCAGGACA-1,NA
AGCGTCGGTCTTGTCC-1,NA
AGCGTCGGTTGGTAAA-1,NA
AGCGTCGTCTCTGTCG-1,NA
AGCTCCTAGAATTGTG-1,NA
AGCTCCTAGACTACAA-1,"TRB:CASSQGGTTNTGELFF;TRA:CAVEGSYNFNKFYF"
AGCTCCTAGCCCTAAT-1,"TRB:CASSVGSSYEQYF;TRA:CAVRADSGNTPLVF"
AGCTCCTAGCTATGCT-1,"TRB:CASLPLAGGPGETQYF;TRA:CATDAQNNARLMF"
AGCTCCTAGTGCCATT-1,"TRB:CASSLASGSKTQYF;TRA:CVVNYGQNFVF"
AGCTCCTCAGTAACGG-1,NA
AGCTCCTCATACGCCG-1,"TRB:CASSEAGEQYF"
AGCTCCTGTGTGAAAT-1,"TRB:CASSQGFTGVTGELFF"
AGCTCCTGTGTGGCTC-1,NA
AGCTCCTTCCAAGTAC-1,"TRB:CASSLTSSSYNEQFF;TRA:CAFMEETSGSRLTF"
AGCTCTCAGACGCAAC-1,"TRB:CSARDNSDSPLGQYF;TRA:CAVPDEGQNFVF"
AGCTCTCAGAGGTAGA-1,NA
AGCTCTCAGGACACCA-1,"TRB:CASSLRDDTDTQYF;TRA:CAVNANDYKLSF;TRA:CAVSTRYNTDKLIF"
AGCTCTCAGGTGTGGT-1,"TRB:CASSQETLANDNEQFF"
AGCTCTCCAATGAATG-1,"TRB:CASSLSTGRGNYGYTF;TRA:CAGQKTSGANSKLTF;TRA:CLPHFGNEKLTF"
AGCTCTCCACCTCGTT-1,"TRB:CASSALTSGIYEQYF;TRA:CAVNEGEAAGNKLTF"
AGCTCTCCACGAGAGT-1,NA
AGCTCTCCACGTCAGC-1,"TRB:CASSALTSGIYEQYF"
AGCTCTCCACTGTTAG-1,"TRB:CASSFGAGLGPQHF;TRA:CAVDPGETSGSRLTF"
AGCTCTCGTACCGTTA-1,"TRB:CASSLADRDTSEQYF;TRA:CVVEDSSYKLIF"
AGCTCTCGTCTTGTCC-1,"TRB:CAWTDQMGEAFEKLFF;TRA:CLVGGPNTDKLIF"
AGCTCTCGTTCATGGT-1,"TRB:CASSLGGQGKYEQYF;TRB:CASSQSGLRYNEQFF;TRA:CAASYGNNRLAF"
AGCTCTCGTTTGACTG-1,"TRB:CASSGLRQGGDTGELFF;TRA:CAVRDPYGNNRLAF"
AGCTCTCTCAGTCCCT-1,"TRB:CASRLSPFGVPGQGMFDTQYF;TRA:CAPKGYSTLTF"
AGCTCTCTCCCATTTA-1,"TRB:CSARDNSDSPLGQYF;TRA:CAVPDEGQNFVF"
AGCTCTCTCGGAGGTA-1,"TRB:CASSLGLASYEQYF;TRB:CASSPRQGPQETQYF;TRA:CALRASSASKIIF"
AGCTCTCTCGTCGTTC-1,"TRB:CASSLRGGGEGYTF;TRA:CALDETGGSYIPTF"
AGCTTGAAGAAACGAG-1,"TRB:CSVGEVGYGYTF"
AGCTTGAAGAAGGTGA-1,NA
AGCTTGAAGACACGAC-1,"TRB:CASSPDRGTNEQYF"
AGCTTGAAGACTGGGT-1,NA
AGCTTGAAGTTAGGTA-1,NA
AGCTTGACAGGTCCAC-1,NA
AGCTTGACAGTTTACG-1,"TRB:CASSPGTGRDVVYGYTF;TRA:CAVRNTGGFKTIF"
AGCTTGACATCCGTGG-1,"TRB:CASSYLGSYNEQFF;TRA:CAVGQAGTALIF"
AGCTTGACATCGATGT-1,"TRB:CASSIGQSQETQYF;TRA:CAVTPDYQLIW"
AGCTTGAGTACTCGCG-1,"TRB:CASSPSRGEAFSYEQYF;TRA:CAYSYGGSQGNLIF"
AGCTTGAGTCAAAGAT-1,NA
AGCTTGAGTTATGCGT-1,NA
AGCTTGATCCGTTGCT-1,"TRB:CASRPPGLAGMGELFF"
AGGCCACAGTGCCAGA-1,NA
AGGCCACAGTTAGGTA-1,NA
AGGCCACAGTTCGCAT-1,"TRB:CSARTSGRNEQYF"
AGGCCACCAAGCTGTT-1,"TRB:CSVEDWAAGTAGDTQYF;TRA:CVVNKERGGGADGLTF"
AGGCCACCACGCCAGT-1,NA
AGGCCACCAGCTTCGG-1,"TRB:CASSQVAGDAYEQYF"
AGGCCACGTCCGACGT-1,NA
AGGCCACGTGTCCTCT-1,"TRB:CASIGGRTDTQYF"
AGGCCACTCAAACCGT-1,"TRB:CASSLGHIEQYF;TRA:CAASIGNFNKFYF"
AGGCCACTCACATGCA-1,NA
AGGCCACTCCGCTGTT-1,NA
AGGCCACTCGCACTCT-1,"TRB:CASRDFTGAGELFF;TRB:CASRRQGGNQPQHF;TRB:CASSYTGIEAFF;TRA:CAAEGAGGGADGLTF;TRA:CAAGSGSGYSTLTF"
AGGCCACTCGTTTATC-1,NA
AGGCCACTCTCGATGA-1,"TRB:CASSLTSSSYNEQFF;TRA:CAFMEETSGSRLTF"
AGGCCACTCTTTAGTC-1,"TRB:CASSFSDPGGYTF"
AGGCCGTAGACATAAC-1,NA
AGGCCGTAGCCAGAAC-1,"TRB:CASSFIPDTQYF;TRA:CAASTGGGSQGNLIF"
AGGCCGTAGCGTGTCC-1,"TRB:CASSALTSGIYEQYF;TRA:CAVNEGEAAGNKLTF"
AGGCCGTAGGCTAGAC-1,NA
AGGCCGTAGTATCGAA-1,NA
AGGCCGTAGTGAAGTT-1,"TRB:CASSYSTAGRKRELRNEQFF;TRA:CALKGGSQGNLIF"
AGGCCGTCAAGCTGGA-1,NA
AGGCCGTCAAGGGTCA-1,"TRB:CASSQVSGSSYNEQFF"
AGGCCGTGTACGACCC-1,"TRB:CASSPGTGRDVVYGYTF"
AGGCCGTGTCATCCCT-1,"TRB:CASSLGRTGGHAFF"
AGGCCGTGTCTAACGT-1,"TRB:CAIRGGTYNEQFF"
AGGCCGTTCATTGCCC-1,"TRB:CASSLAGGAEAFF"
AGGCCGTTCGCCCTTA-1,"TRB:CASSPPRDIGTPPLHF;TRB:CATSEWRAGTGELFF;TRA:CAVRYNTDKLIF"
AGGGAGTAGAGTACAT-1,NA
AGGGAGTAGCTGAAAT-1,NA
AGGGAGTAGGCATTGG-1,NA
AGGGAGTAGGCGTACA-1,"TRB:CSARDNSDSPLGQYF;TRA:CAVPDEGQNFVF"
AGGGAGTAGGCTAGAC-1,"TRB:CASSLTKGAGAYNEQFF;TRA:CAERGIYNQGGKLIF"
AGGGAGTAGGGTTCCC-1,"TRB:CAWSPVGRGAYEQYF;TRB:CSAEKGLAEYKETQYF;TRA:CAASANAGNMLTF"
AGGGAGTCAGCTGTTA-1,NA
AGGGAGTCATCAGTCA-1,"TRB:CASSLRDDTDTQYF;TRA:CAVNANDYKLSF;TRA:CAVSTRYNTDKLIF"
AGGGAGTGTAATTGGA-1,"TRB:CAISDEGAATLYGYTF;TRB:CASSLKGSGAGGEKLFF;TRA:CIVRVVGGQNFVF"
AGGGAGTGTGCACGAA-1,"TRB:CASSWGLNTEAFF"
AGGGAGTGTGTGACGA-1,"TRB:CASSALTSGIYEQYF"
AGGGAGTGTTTAGCTG-1,NA
AGGGAGTTCGCTAGCG-1,"TRB:CASSSMNRGEYEQYF"
AGGGAGTTCTATCCTA-1,"TRB:CASNAGYQETQYF"
AGGGAGTTCTCGCATC-1,"TRB:CASSLTKGAGAYNEQFF;TRA:CAERGIYNQGGKLIF"
AGGGATGAGACAATAC-1,"TRB:CSARDNSDSPLGQYF;TRA:CAVPDEGQNFVF"
AGGGATGAGATGTTAG-1,NA
AGGGATGAGGTGCTAG-1,"TRB:CASSQDALGGGPNTEAFF;TRB:CASSSDGSTEAFF;TRA:CIVRVGSGSGNTGKLIF"
AGGGATGAGTGCAAGC-1,NA
AGGGATGCAAACGTGG-1,"TRB:CASSLRDDTDTQYF;TRA:CAVNANDYKLSF;TRA:CAVSTRYNTDKLIF"
AGGGATGCAAGTCATC-1,"TRB:CAWSVGAEYEQYF"
AGGGATGCAATCAGAA-1,NA
AGGGATGCACTAAGTC-1,"TRB:CASSSDPTDTQYF;TRA:CAGQSRGGSNYKLTF"
AGGGATGCACTACAGT-1,"TRB:CASSQGVMTGGGQETQYF;TRA:CAVSPYSSASKIIF"
AGGGATGGTCGGCTCA-1,"TRB:CASRSSLAFSPRSYNEQFF"
AGGGATGGTCTCCACT-1,"TRB:CSARPGTSGSHYNEQFF"
AGGGATGGTGTGAAAT-1,"TRB:CASSLGTNNEQFF;TRA:CAASGSDRGSTLGRLYF;TRA:CAAYGGSQGNLIF"
AGGGATGTCACATAGC-1,"TRB:CASSIGTHYGYTF"
AGGGATGTCATACGGT-1,"TRB:CASSQDRRSGQPQHF;TRA:CAMREADPGGTSYGKLTF"
AGGGATGTCCGTACAA-1,"TRB:CASSLEIGTNEKLFF;TRA:CATKAGGGADGLTF"
AGGGATGTCGCGGATC-1,"TRB:CSARDNSDSPLGQYF;TRA:CAVPDEGQNFVF"
AGGGTGAAGCCCAGCT-1,"TRB:CASSLAGADLGEQYF"
AGGGTGAAGCCTTGAT-1,NA
AGGGTGAAGGATCGCA-1,NA
AGGGTGAAGGCAATTA-1,"TRB:CASSPGGVMLYNEQFF"
AGGGTGACAACGATCT-1,"TRB:CASNGAVNQPQHF"
AGGGTGACAACGCACC-1,NA
AGGGTGACAATCGGTT-1,"TRB:CASSMASGGPGELFF;TRA:CAVNARNTGNQFYF"
AGGGTGACACGTGAGA-1,"TRB:CASSPGRAYEQYF;TRA:CAVGNFGNEKLTF;TRA:CVVSEQDQFYF"
AGGGTGACACTGTCGG-1,NA
AGGGTGACAGCTCCGA-1,"TRB:CASSRQTGLADYNEQFF;TRA:CAVKKYSSASKIIF"
AGGGTGACAGGTCCAC-1,NA
AGGGTGAGTACTTCTT-1,"TRB:CASSYAGLADSTDTQYF;TRA:CAASRAGKSTF"
AGGGTGATCAACGGCC-1,NA
AGGGTGATCACAGTAC-1,NA
AGGGTGATCATTTGGG-1,"TRB:CSGLQGPYGYTF"
AGGGTGATCGCGTTTC-1,"TRB:CASSKQSGGYGYTF;TRA:CATDGGAAGNKLTF"
AGGGTGATCGTATCAG-1,NA
AGGGTGATCTGGTATG-1,"TRB:CASSVIPGELFF"
AGGTCATAGACGCAAC-1,"TRB:CASRDFTGAGELFF;TRB:CASRRQGGNQPQHF;TRB:CASSYTGIEAFF;TRA:CAAEGAGGGADGLTF;TRA:CAAGSGSGYSTLTF"
AGGTCATAGGGATGGG-1,"TRB:CSARDNSDSPLGQYF;TRA:CAVPDEGQNFVF"
AGGTCATCAACGCACC-1,"TRB:CASSHPILAGTISYNEQFF"
AGGTCATCACCGCTAG-1,NA
AGGTCATCACGGATAG-1,"TRB:CASSPTRTGGYGYTF;TRB:CASSSDPTDTQYF;TRA:CALTDHGGGGNKLTF"
AGGTCATCAGGGATTG-1,"TRB:CASSLGGQGKYEQYF;TRB:CASSQSGLRYNEQFF;TRA:CAASYGNNRLAF"
AGGTCATCATCAGTCA-1,NA
AGGTCATGTAAAGTCA-1,"TRB:CASKLRGGDTGELFF"
AGGTCATTCCATTCTA-1,"TRB:CASSYSGRDLDTQYF;TRA:CVGPAGSARQLTF"
AGGTCATTCGGACAAG-1,NA
AGGTCATTCTTTCCTC-1,"TRB:CASSLTRDRVSGYQPQHF"
AGGTCCGAGCTACCGC-1,"TRB:CASRESGRRVGELFF"
AGGTCCGAGGAATCGC-1,"TRB:CASSQDPRDSGRYYNEQFF;TRA:CAFMNRFQGGSEKLVF"
AGGTCCGAGGATGGAA-1,NA
AGGTCCGCAATAGAGT-1,NA
AGGTCCGCACGGATAG-1,NA
AGGTCCGCAGGGTTAG-1,"TRB:CASSQTTGLPNYGYTF"
AGGTCCGCATGTAGTC-1,NA
AGGTCCGGTAGCGATG-1,NA
AGGTCCGGTCCAGTTA-1,NA
AGGTCCGGTCCGAACC-1,NA
AGGTCCGGTCTAAAGA-1,NA
AGGTCCGGTCTCTCGT-1,"TRB:CAISDEGAATLYGYTF"
AGGTCCGGTCTCTTAT-1,"TRB:CASSEREFSDTQYF;TRA:CAALDFQKLVF"
AGGTCCGGTGTGCCTG-1,NA
AGGTCCGTCGTGGACC-1,"TRB:CASSPRTGNYEQYF;TRA:CALSAVTSGTYKYIF"
AGGTCCGTCTGATTCT-1,"TRB:CSASRLAGPYEQYF;TRA:CAASIEDLGNEKLTF"
AGTAGTCAGATATGCA-1,NA
AGTAGTCAGGCCGAAT-1,"TRB:CSARDRGGGSSYNSPLHF;TRA:CAVPSEGRRALTF"
AGTAGTCAGTCTCAAC-1,"TRB:CASSLEGGPTDTQYF;TRA:CAASGGSYIPTF"
AGTAGTCCAATGACCT-1,"TRB:CASSRSNQPQHF;TRA:CAVRERDYKLSF"
AGTAGTCCAGCTGTGC-1,NA
AGTAGTCCATCTGGTA-1,"TRB:CASSLKTGTEAFF"
AGTAGTCCATTCCTCG-1,"TRB:CASSPSRGEAFSYEQYF;TRA:CAYSYGGSQGNLIF"
AGTAGTCGTAATCACC-1,"TRB:CASRPGQGREKLFF"
AGTAGTCGTCCTCCAT-1,NA
AGTAGTCGTCTGATTG-1,NA
AGTAGTCGTGAGGCTA-1,NA
AGTAGTCTCATGTCCC-1,"TRB:CSARDNSDSPLGQYF;TRA:CAVPDEGQNFVF"
AGTAGTCTCCGTCATC-1,"TRB:CAISAREGPGLLNYGYTF"
AGTAGTCTCGTGGACC-1,"TRB:CASSRGTYEQYF"
AGTAGTCTCTTGGGTA-1,"TRB:CASRRGSYEQYF"
AGTAGTCTCTTTACAC-1,"TRB:CASSQRAGGADSPLHF;TRB:CASTSLRQNTDTQYF;TRA:CAATVQSTLGRLYF"
AGTCTTTAGTTGTCGT-1,"TRB:CASSQELGTDFYEQYF"
AGTCTTTCACCGATAT-1,NA
AGTCTTTCACGACGAA-1,"TRB:CASSQDGVLPGEKLFF;TRA:CAMRPNTGGFKTIF"
AGTCTTTCACTGTTAG-1,NA
AGTCTTTCAGCTGCTG-1,"TRB:CASSLAQGRHQETQYF;TRA:CAVMYNTDKLIF"
AGTCTTTCAGCTGTTA-1,"TRB:CASSRAQQETQYF;TRA:CALTRSSNDYKLSF"
AGTCTTTCATACTCTT-1,"TRB:CASSLLAGDNEQFF"
AGTCTTTCATATACGC-1,NA
AGTCTTTGTATTCTCT-1,"TRB:CASSQDLSRMNTEAFF;TRA:CAMRPRSGGYQKVTF"
AGTCTTTGTCATGCCG-1,"TRB:CASRDERRNTEAFF;TRA:CAVGPGAGGYQKVTF"
AGTCTTTGTCCGAATT-1,"TRB:CASSFFTSGGNEQFF;TRA:CAVYYGGSQGNLIF"
AGTCTTTGTGCCTGTG-1,NA
AGTCTTTGTTGTGGAG-1,"TRB:CASSLAPITDTQYF;TRB:CASSYSALGTYEQYF;TRA:CAPFAGGYQKVTF"
AGTCTTTGTTTCCACC-1,"TRB:CASRPIRDRSYEQYF;TRA:CIVRASGGSYIPTF"
AGTCTTTTCACATAGC-1,"TRB:CASSDVGGHSEAFF;TRA:CAVIGGGSYIPTF"
AGTCTTTTCATCGGAT-1,"TRB:CASSPRVAGVYNEQFF;TRA:CGTPNDMRF;TRA:CVVNGGDNARLMF"
AGTCTTTTCCAGTAGT-1,NA
AGTCTTTTCCTTCAAT-1,"TRB:CAWIRRTEAFF"
AGTGAGGAGACGACGT-1,NA
AGTGAGGAGGGCTTGA-1,"TRB:CASSQEPEAGANVLTF;TRA:CAIKGDDYKLSF"
AGTGAGGAGGTAGCTG-1,NA
AGTGAGGCACTTAAGC-1,"TRB:CASSSRDYYEQYF;TRA:CAVRSLWDGNNRKLIW"
AGTGAGGCAGGAATCG-1,"TRB:CASSRLRTGADTQYF;TRA:CVESGGSNYKLTF"
AGTGAGGGTGGCCCTA-1,NA
AGTGAGGGTTAAGAAC-1,"TRB:CSVSPGQGAGELFF;TRA:CAVRALSGGFKTIF"
AGTGAGGGTTCAACCA-1,NA
AGTGAGGTCTCCTATA-1,"TRB:CASSLKTGTEAFF"
AGTGAGGTCTTCTGGC-1,"TRB:CASSALTSGIYEQYF"
AGTGAGGTCTTGCCGT-1,"TRB:CASSYNPRVGETQYF;TRA:CAAPEETSGSRLTF;TRA:CAASMPGGTSYGKLTF"
AGTGGGAAGAACTCGG-1,"TRB:CASTPLGLSDTEAFF;TRA:CAGRRSNDYKLSF"
AGTGGGAAGATATGCA-1,NA
AGTGGGAAGATGCGAC-1,"TRB:CAIRKDPGQGSNEQFF;TRA:CAVEDLFTGGGNKLTF;TRA:CAVVAGSNDYKLSF"
AGTGGGAAGGAGCGTT-1,"TRB:CASTMGTGGISDTQYF"
AGTGGGACAAACCCAT-1,"TRB:CASSLTSSSYNEQFF"
AGTGGGACAGCTATTG-1,NA
AGTGGGAGTAGTGAAT-1,"TRB:CASSFGGEVGTEAFF"
AGTGGGAGTTACGGAG-1,"TRB:CASRRSNQPQHF"
AGTGGGAGTTGCCTCT-1,"TRB:CASSLTVRTYNSPLHF"
AGTGGGATCAAGATCC-1,"TRB:CASALAGGGNEQFF"
AGTGGGATCAAGGCTT-1,NA
AGTGGGATCGCCATAA-1,"TRB:CASSEGAGGLADTQYF;TRA:CATDPYNQGGKLIF"
AGTGGGATCGCCTGAG-1,"TRB:CASSQETLANDNEQFF;TRA:CAMRELGFGNEKLTF"
AGTGGGATCGGCGCAT-1,"TRB:CASSFEGRGGYTF;TRA:CAGQLYTGNQFYF;TRA:CVVNMYSGGGADGLTF"
AGTGGGATCTACGAGT-1,"TRB:CASRRDRGQPQHF"
AGTGGGATCTATGTGG-1,"TRB:CASSPTGREETQYF;TRA:CAVRVDSGYSTLTF"
AGTGGGATCTTACCTA-1,NA
AGTGTCAAGACCTAGG-1,NA
AGTGTCAAGAGGTTAT-1,NA
AGTGTCAAGTACGATA-1,"TRB:CSALGANTIYF"
AGTGTCACAAGTAGTA-1,NA
AGTGTCACAGATTGCT-1,"TRB:CASSLAGGKSYEQYF;TRA:CAETPPGAGSYQLTF;TRA:CAVSGESYIPTF"
AGTGTCACAGGACCCT-1,"TRB:CASSLPGQGVHEQFF;TRA:CAVDSSQAGTALIF"
AGTGTCACATCAGTCA-1,"TRB:CASSRGTYEQYF;TRA:CAMREGGNFGNEKLTF;TRA:CAVRQYGGSQGNLIF"
AGTGTCAGTCCAACTA-1,NA
AGTGTCAGTTACTGAC-1,"TRB:CASSSLQGGRYEQYF"
AGTGTCAGTTGTGGAG-1,NA
AGTGTCATCATAAAGG-1,"TRB:CSAAVSAGFGNTIYF"
AGTGTCATCATCGCTC-1,NA
AGTGTCATCCCTCAGT-1,"TRB:CASSYPTSGYTF;TRA:CALSGVTNAGKSTF"
AGTGTCATCGAATGGG-1,"TRB:CASSIYRGTSGNEQYF"
AGTGTCATCTCCGGTT-1,"TRB:CASSYSIYPPHNEQYF;TRA:CVVSDRSDNNNDMRF"
AGTGTCATCTCGCTTG-1,"TRB:CASRQGLYQPQHF;TRA:CAGARAGGTSYGKLTF"
AGTGTCATCTGCAGTA-1,"TRB:CASSYGGPGNEQFF"
AGTGTCATCTTGACGA-1,"TRB:CASSLGTNNEQFF"
AGTTGGTAGTACGACG-1,NA
AGTTGGTCAAGCCATT-1,"TRB:CASSFEGDVETQYF"
AGTTGGTCACACATGT-1,"TRB:CSARTFGTQYYNEQFF"
AGTTGGTCACATGTGT-1,"TRB:CAWRVGPSTEAFF;TRA:CAGGGSQGNLIF;TRA:CAPSVGANNLFF"
AGTTGGTCATTGAGCT-1,"TRB:CASTGRAYEQYF"
AGTTGGTGTACGCACC-1,"TRB:CASSPGTGRDVVYGYTF;TRA:CAVRNTGGFKTIF"
AGTTGGTGTCGAAAGC-1,NA
AGTTGGTGTGCCTTGG-1,"TRB:CASSLKSPGGDYNEQFF;TRA:CAVNTGNQFYF"
AGTTGGTGTTGAACTC-1,NA
AGTTGGTTCAACACCA-1,"TRB:CASSLTVGPGTQYF;TRA:CATYNTDKLIF"
AGTTGGTTCACGCATA-1,"TRB:CASSRGGGGSTEAFF;TRA:CAVSGSSGSARQLTF"
AGTTGGTTCCTAGTGA-1,NA
AGTTGGTTCGTCCGTT-1,"TRB:CASTTSYEQYF"
AGTTGGTTCTTACCTA-1,"TRB:CASSPRFSGGTYDEQYF;TRA:CIVRAPRLGGGADGLTF"
ATAACGCAGAATGTTG-1,NA
ATAACGCAGGAATTAC-1,"TRB:CASSLGTNNEQFF;TRA:CAASGSDRGSTLGRLYF;TRA:CAAYGGSQGNLIF"
ATAACGCCACAGATTC-1,"TRB:CASGDLETQYF;TRA:CAVGTYSGAGSYQLTF"
ATAACGCCACCGAAAG-1,NA
ATAACGCCAGACACTT-1,"TRB:CSARDGGGGNTDTQYF"
ATAACGCGTACAAGTA-1,"TRB:CASSLGDATDTQYF"
ATAACGCGTCAGAATA-1,"TRB:CSARGRGGGYYEQYF;TRA:CVVSNYGGSQGNLIF"
ATAACGCGTCTCAACA-1,NA
ATAACGCGTGATAAAC-1,"TRB:CASSSGSQPQHF;TRA:CAVVQAAGNKLTF"
ATAACGCGTTGTGGAG-1,NA
ATAACGCTCCCTAATT-1,"TRB:CASRGGSGPYGYTF;TRB:CASSLRGKETQYF;TRA:CAASPSGGGADGLTF"
ATAACGCTCTAACTGG-1,"TRB:CAWSRGQGRNIQYF"
ATAACGCTCTGGCGAC-1,"TRB:CASSRLGEGRGYTF"
ATAAGAGAGACTAGGC-1,"TRB:CASSSQGGTAYEQYF;TRA:CAVRDIPERGSTLGRLYF"
ATAAGAGAGCTAACAA-1,"TRB:CASSARPLQGLGMTEAFF"
ATAAGAGAGTCAATAG-1,"TRB:CASSGLRQGGDTGELFF;TRA:CAVRDPYGNNRLAF"
ATAAGAGAGTGGTAAT-1,"TRB:CASSQPGQGLNEQFF;TRA:CAVTKTSGSRLTF"
ATAAGAGCAATCGGTT-1,NA
ATAAGAGCAGTGACAG-1,"TRB:CASGGRSYEQYF"
ATAAGAGCATCAGTCA-1,"TRB:CSARRSYGAGELFF;TRA:CVVLIGPGGYQKVTF"
ATAAGAGGTAGGACAC-1,"TRB:CASILEQGTEAFF;TRA:CAVNEGGSYIPTF"
ATAAGAGGTATGAAAC-1,"TRB:CASSYRGVDEQFF"
ATAAGAGGTCACAAGG-1,NA
ATAAGAGGTCGCTTCT-1,"TRB:CASSKKRTSGASGELFF"
ATAAGAGGTCTTCAAG-1,NA
ATAAGAGGTGATGTGG-1,"TRB:CASSYKTTSNYGYTF;TRA:CAESMGNNNDMRF"
ATAAGAGTCACCCGAG-1,"TRB:CASSRSNQPQHF"
ATAAGAGTCAGGCCCA-1,"TRB:CASSPLGGGLDILGSYNEQFF;TRA:CAELDSSYKLIF"
ATAAGAGTCCATTCTA-1,"TRB:CASSYSGTDGYTF;TRA:CALGYNNAGNMLTF"
ATAAGAGTCTCGATGA-1,"TRB:CASSQSGAFSVGEQFF;TRA:CAVRQGAQKLVF"
ATAAGAGTCTGTGCAA-1,"TRB:CASRDRVVNTEAFF;TRA:CALNSGGGADGLTF"
ATAGACCAGACTACAA-1,"TRB:CASSYSYFDGTDTQYF"
ATAGACCAGACTCGGA-1,NA
ATAGACCAGAGTCTGG-1,"TRB:CASSALTSGIYEQYF;TRA:CAVNEGEAAGNKLTF"
ATAGACCCACAAGACG-1,"TRB:CASSSGSQPQHF;TRA:CAVVQAAGNKLTF"
ATAGACCCACCACGTG-1,"TRB:CATSDPIGRYNEQFF;TRA:CAASGARGAGSYQLTF"
ATAGACCCACGGTAGA-1,NA
ATAGACCCAGCTTCGG-1,"TRB:CASSYSNQPQHF"
ATAGACCGTAAACGCG-1,NA
ATAGACCGTACCGCTG-1,NA
ATAGACCGTAGAGCTG-1,"TRB:CSARWSPAAADTQYF"
ATAGACCGTTCAGCGC-1,"TRB:CASSLTSGSGSEAFF;TRA:CALNTDKLIF"
ATAGACCTCAACGGCC-1,"TRB:CASSLRGNEQFF;TRB:CSAPRPQTQETQYF;TRA:CALNAGNNRKLIW"
ATAGACCTCACATACG-1,NA
ATAGACCTCCAAGCCG-1,"TRB:CSARLAGGLAKNIQYF;TRA:CAGRDSGGSNYKLTF"
ATAGACCTCTGCCCTA-1,"TRB:CASSSGQRETQYF;TRA:CAVTNTGGFKTIF"
ATCACGAAGGAGCGAG-1,"TRB:CASSNREWTDTQYF;TRA:CAMRVFSGAGSYQLTF"
ATCACGAAGTCTTGCA-1,"TRB:CASSPDRGTNEQYF"
ATCACGACAAAGGCGT-1,NA
ATCACGACACTGAAGG-1,"TRB:CASSADSTNEKLFF"
ATCACGAGTACTTCTT-1,"TRB:CAISAREGPGLLNYGYTF"
ATCACGAGTGCTGTAT-1,"TRB:CAWNSDPGGLNEQFF"
ATCACGAGTTATGTGC-1,NA
ATCACGATCAAGCCTA-1,NA
ATCACGATCATCGGAT-1,"TRB:CSARDNSDSPLGQYF;TRA:CAVPDEGQNFVF"
ATCACGATCTCGCATC-1,"TRB:CASSPGQGFLNEKLFF;TRA:CAGTAGTALIF"
ATCATCTAGAGAGCTC-1,"TRB:CASSVGPGVRGQFF"
ATCATCTAGCCAGTAG-1,"TRB:CAISASDRARETQYF"
ATCATCTAGCTAGTGG-1,NA
ATCATCTAGTTTCCTT-1,"TRB:CSARDNSDSPLGQYF;TRA:CAVPDEGQNFVF"
ATCATCTCACCTCGTT-1,"TRB:CATSARGDSGNTIYF"
ATCATCTCAGCTGTGC-1,"TRB:CASSPGTGRDVVYGYTF"
ATCATCTCATATGGTC-1,NA
ATCATCTGTACTCTCC-1,"TRB:CASSNHIAGGRNEQFF"
ATCATCTGTCCGCTGA-1,"TRB:CASSMDSPRYGYTF;TRA:CALSEAKNQFYF"
ATCATCTGTCTAGCCG-1,"TRB:CASSLGTNNEQFF;TRA:CAASGSDRGSTLGRLYF;TRA:CAAYGGSQGNLIF"
ATCATCTGTGCAGACA-1,"TRB:CASSLRGDTQYF"
ATCATCTTCAAAGACA-1,"TRB:CASSLQTGRQPQHF"
ATCATCTTCGACAGCC-1,"TRB:CASSGTGVTGELFF"
ATCATGGAGTATCTCG-1,"TRB:CAIDTGFPYSASNQPQHF"
ATCATGGAGTTGTCGT-1,"TRB:CASSVKAGGAGELFF"
ATCATGGGTATGGTTC-1,"TRB:CASSGLRQGGDTGELFF;TRA:CAVRDPYGNNRLAF"
ATCATGGGTCAGGACA-1,"TRB:CAISDEGAATLYGYTF;TRB:CASSLKGSGAGGEKLFF;TRA:CAASIGTYKYIF"
ATCATGGGTGAGCGAT-1,NA
ATCATGGGTGTAACGG-1,"TRB:CASSFLAGSTYEQYF;TRA:CAGLSGGGADGLTF"
ATCATGGTCAAGAAGT-1,NA
ATCATGGTCCTATTCA-1,"TRB:CASSPNEGLGVQYF"
ATCATGGTCGCCAAAT-1,"TRB:CASSPRPGTDTQYF;TRA:CAVRPNTGNQFYF"
ATCATGGTCTCGTATT-1,"TRB:CASSSLTGELFF;TRA:CAVRRYGNKLVF"
ATCCACCAGAAACGAG-1,"TRB:CASSPGKNIQYF;TRA:CAVRDTLQDMRF"
ATCCACCAGAGTGAGA-1,"TRB:CASLMGLAGNEQFF;TRA:CVVNTGNQFYF"
ATCCACCAGGCGATAC-1,NA
ATCCACCAGGGAGTAA-1,"TRB:CASSRASSGNTIYF;TRA:CVVNMGTTDSWGKFQF"
ATCCACCAGTATCGAA-1,"TRB:CASSGGNQPQHF;TRA:CAVRDRGYALNF"
ATCCACCCAACACGCC-1,"TRB:CASRGGMANQPQHF"
ATCCACCCAGACGCTC-1,NA
ATCCACCGTGCAACTT-1,"TRB:CASSVDWPNEQFF"
ATCCACCTCAGGCAAG-1,"TRB:CASSVALDNTEAFF;TRA:CAASKPDSWGKFQF"
ATCCACCTCTCGTATT-1,NA
ATCCGAAAGATATACG-1,"TRB:CASSYRSELHF;TRA:CALGGSGGSNYKLTF;TRA:CTLDGGGADGLTF"
ATCCGAAAGGTAGCTG-1,NA
ATCCGAAAGGTGCACA-1,NA
ATCCGAAAGTGCAAGC-1,"TRB:CASSYFGTPTQETQYF;TRA:CAVMDSSYKLIF"
ATCCGAAAGTGTGGCA-1,NA
ATCCGAAAGTTAGGTA-1,"TRB:CSVDSERGPQETQYF"
ATCCGAACAAGTCTAC-1,NA
ATCCGAACACGGCGTT-1,NA
ATCCGAACAGGTCCAC-1,"TRB:CASSLQLTGPDTF;TRA:CAFMRAGGSQGNLIF"
ATCCGAACATACGCTA-1,"TRB:CATSPLEGGDFNEQFF;TRA:CAYRRIYNTDKLIF"
ATCCGAACATCACGTA-1,"TRB:CASGTGGSGANVLTF;TRA:CIVGGSGGSNYKLTF;TRA:CVPRNQFYF"
ATCCGAAGTAATTGGA-1,"TRB:CASSPPGANSPLHF;TRA:CAVNKGGGFGNVLHC"
ATCCGAATCACAGTAC-1,"TRB:CASSYGGPGNEQFF"
ATCCGAATCACCGGGT-1,"TRB:CASSSLGRGGFTEAFF;TRA:CAALIQGAQKLVF;TRA:CASQDSGAGSYQLTF"
ATCCGAATCAGTTGAC-1,"TRB:CASSLTSGSGSEAFF"
ATCCGAATCGGAATCT-1,NA
ATCCGAATCTATCCCG-1,"TRB:CASNQTSGRCNEQFF"
ATCGAGTAGAGGTACC-1,"TRB:CASSLTKGAGAYNEQFF"
ATCGAGTAGGAGTACC-1,NA
ATCGAGTCAAGCCGCT-1,NA
ATCGAGTCATTGTGCA-1,"TRB:CASSGGVGQANNEQFF;TRA:CALSGRTQGAQKLVF"
ATCGAGTGTAATCGTC-1,"TRB:CASSALTSGIYEQYF"
ATCGAGTGTAGGGACT-1,"TRB:CASSLAVGGGTDTQYF"
ATCGAGTGTCTGATTG-1,"TRB:CASSWTSAAGELFF"
ATCGAGTTCACGGTTA-1,NA
ATCTACTAGAGTCGGT-1,"TRB:CASSLRDDTDTQYF"
ATCTACTAGCACCGCT-1,NA
ATCTACTAGCTCCTCT-1,NA
ATCTACTAGGCACATG-1,"TRB:CASSLFGATYEQYF"
ATCTACTAGGCTATCT-1,NA
ATCTACTAGGGAAACA-1,NA
ATCTACTCAACTTGAC-1,"TRB:CASSPGTSGDQETQYF;TRB:CSVSGTKDQYF;TRA:CAALRADDYKLSF;TRA:CAFMIPRSNYKLTF"
ATCTACTCATTCGACA-1,"TRB:CASSLGPQDYGYTF;TRA:CIVRVGGGADGLTF"
ATCTACTGTTCCGGCA-1,NA
ATCTACTTCATCTGTT-1,NA
ATCTACTTCATGTGGT-1,"TRB:CSARRGGSRTDTQYF;TRA:CALSDNNARLMF"
ATCTACTTCCAGGGCT-1,"TRB:CSASPGTGVEGEQFF;TRA:CAMSANQGGKLIF;TRA:CAVQPNTNAGKSTF"
ATCTACTTCCGCAAGC-1,"TRB:CASTHWREQETQYF;TRA:CAARGNNDMRF"
ATCTACTTCGGACAAG-1,NA
ATCTACTTCTTTAGGG-1,NA
ATCTGCCAGAAAGTGG-1,"TRB:CASSLRGNEQFF"
ATCTGCCAGAACAACT-1,NA
ATCTGCCCAAGCCGCT-1,NA
ATCTGCCCAGTAAGCG-1,NA
ATCTGCCCATGCCTAA-1,"TRB:CSAIKGQGGWETQYF;TRA:CAMRDVERNTGGFKTIF"
ATCTGCCCATGGGACA-1,"TRB:CAISEISGTSQGQFF;TRA:CAGKAAGNKLTF"
ATCTGCCGTAATTGGA-1,NA
ATCTGCCGTGGGTATG-1,NA
ATCTGCCGTGTTCGAT-1,"TRB:CASSLRGMETQYF;TRA:CALRSNYKLTF;TRA:CAVPHTGTASKLTF"
ATCTGCCTCGGCATCG-1,"TRB:CASRGGGYNEQFF"
ATCTGCCTCTACTATC-1,NA
ATCTGCCTCTGCCCTA-1,NA
ATGAGGGAGAAACGCC-1,NA
ATGAGGGAGAGCCTAG-1,"TRB:CASRESVTNQPQHF;TRA:CVVNFSASKIIF"
ATGAGGGAGAGTACCG-1,NA
ATGAGGGAGAGTGAGA-1,"TRB:CASIGGRTDTQYF;TRA:CALSPYTGGFKTIF"
ATGAGGGAGCCAGTAG-1,NA
ATGAGGGAGTACCGGA-1,NA
ATGAGGGAGTGCCAGA-1,"TRB:CASSVRDSRSVYEQYF;TRA:CAVAAGGSQGNLIF"
ATGAGGGCAAAGTGCG-1,"TRB:CASRLQGAGNTIYF"
ATGAGGGCAACCGCCA-1,"TRB:CASSQGETQYF;TRA:CAVLNDYKLSF"
ATGAGGGCAGCCAGAA-1,"TRB:CASSLDRTAVTYEQYF"
ATGAGGGCAGGCTGAA-1,"TRB:CASSALTSGIYEQYF"
ATGAGGGCATCCTAGA-1,"TRB:CASSYRGVDEQFF"
ATGAGGGCATTGTGCA-1,"TRB:CASSALTSGIYEQYF"
ATGAGGGGTAAATACG-1,NA
ATGAGGGGTACAGTGG-1,"TRB:CASSRSNQPQHF"
ATGAGGGGTACTCTCC-1,"TRB:CAWGLRGYGYTF;TRA:CAEEDMDSSYKLIF;TRA:CAERLGFGNVLHC"
ATGAGGGGTGACGGTA-1,"TRB:CASSTGGGAGTDTQYF"
ATGAGGGGTTCCACTC-1,NA
ATGAGGGTCAACACAC-1,"TRB:CASSPGTSGGALDTQYF;TRA:CAMRELNAGGTSYGKLTF"
ATGAGGGTCCTAGAAC-1,"TRB:CASSALTSGIYEQYF"
ATGAGGGTCTTCATGT-1,"TRB:CASSLAGGSSEQFF"
ATGCGATAGAGGTAGA-1,"TRB:CASRLTGNQPQHF"
ATGCGATAGCAAATCA-1,"TRB:CASSKFTDTQYF"
ATGCGATAGCCAACAG-1,"TRB:CASSPPGQLPYEQYF"
ATGCGATCAGCTCGAC-1,NA
ATGCGATCATGAGCGA-1,"TRB:CASSLGQGGTDTQYF;TRB:CASSPGTDTQYF;TRA:CAVLNARLMF"
ATGCGATCATGTCGAT-1,"TRB:CASSPWRSNEQFF"
ATGCGATGTCCGAGTC-1,NA
ATGCGATGTCTTCAAG-1,"TRB:CASSLGALVYQETQYF;TRA:CAMWGSSASKIIF"
ATGCGATTCAAACGGG-1,"TRB:CASSLQTGRQPQHF"
ATGCGATTCCTGTAGA-1,"TRB:CASSLKTGTEAFF;TRA:CAVSEGESGYALNF"
ATGGGAGAGAAGCCCA-1,"TRB:CASSSRSQRGEKLFF;TRA:CAVSDTGRRALTF"
ATGGGAGAGAGGTAGA-1,"TRB:CASSPGRNTEAFF;TRA:CAFEGGTDKLIF"
ATGGGAGAGCTAACTC-1,NA
ATGGGAGAGCTGAACG-1,"TRB:CASSQVTGARTDTQYF;TRA:CAVRDGWTGGFKTIF"
ATGGGAGAGGCAGGTT-1,"TRB:CASREFSGGAGNEQFF;TRA:CAVGEKTSYDKVIF"
ATGGGAGCAAGCGCTC-1,"TRB:CASSRSNQPQHF"
ATGGGAGCAAGTTGTC-1,"TRB:CASRPGTDPDTQYF;TRA:CALLGGTSYGKLTF"
ATGGGAGCACAACGCC-1,"TRB:CASSLGTNNEQFF;TRA:CAASGSDRGSTLGRLYF;TRA:CAAYGGSQGNLIF"
ATGGGAGCACATCTTT-1,"TRB:CASSGLRQGGDTGELFF;TRA:CAVRDPYGNNRLAF"
ATGGGAGCACCCATGG-1,"TRB:CATSRDGGVSTDTQYF"
ATGGGAGCAGTCGATT-1,"TRB:CASSVGTAYEQYF;TRA:CAALTGFQKLVF"
ATGGGAGGTAAATGAC-1,"TRB:CSARTDYELFF;TRA:CAVNRGYGGATNKLIF"
ATGGGAGGTCACACGC-1,NA
ATGGGAGGTTCAGGCC-1,NA
ATGGGAGTCAGCTTAG-1,"TRB:CASSLSPEDTQYF;TRA:CGTEEATTDSWGKFQF"
ATGGGAGTCCGCATAA-1,NA
ATGGGAGTCCGGCACA-1,"TRB:CASSALTSGIYEQYF;TRA:CAVNEGEAAGNKLTF"
ATGTGTGAGACTAGAT-1,NA
ATGTGTGAGCCAACAG-1,"TRB:CASSLTGTAYNEQFF"
ATGTGTGCACCATGTA-1,"TRB:CSARDNSDSPLGQYF;TRA:CAVPDEGQNFVF"
ATGTGTGCACGAAGCA-1,"TRB:CASSLKTGTEAFF"
ATGTGTGCAGGATTGG-1,"TRB:CASSSTGLQFTSEQYF;TRA:CAVRDITDSWGKFQF"
ATGTGTGGTTCTCATT-1,NA
ATGTGTGTCACATAGC-1,NA
ATGTGTGTCCACGAAT-1,"TRB:CASSISDYGYTF;TRB:CASSYLGSYNEQFF;TRA:CAEPQAGGSQGNLIF;TRA:CAVGQAGTALIF"
ATGTGTGTCCTCAATT-1,"TRB:CASSYLNPKRPTQGELFF;TRA:CAASGPLLSGNTPLVF"
ATGTGTGTCCTTTCGG-1,"TRB:CATSDTGASTDTQYF;TRA:CALSELQGGSEKLVF;TRA:CARFQGGSEKLVF"
ATGTGTGTCGCCAAAT-1,NA
ATTACTCAGCCGGTAA-1,NA
ATTACTCAGTAGTGCG-1,NA
ATTACTCAGTTCGATC-1,"TRB:CASSNRYNQPQHF;TRA:CAASWARLGGGSNYKLTF"
ATTACTCCACAGCGTC-1,NA
ATTACTCCACCGGAAA-1,"TRB:CASSTGQGPYEQYF"
ATTACTCTCGCTTAGA-1,NA
ATTACTCTCTGTTGAG-1,"TRB:CASSLGGQGKYEQYF"
ATTATCCAGTCTCCTC-1,"TRB:CATAGPEETQYF"
ATTATCCAGTTGCAGG-1,"TRB:CASSPTASGVRLTDTQYF;TRB:CAWSRQTGTAFF;TRA:CAASSEGGSYIPTF"
ATTATCCCAACTGCTA-1,"TRB:CASSRGEETQYF;TRA:CAMSGTTGANSKLTF"
ATTATCCCAAGGACTG-1,"TRB:CASSPGTGRDVVYGYTF;TRA:CAVRNTGGFKTIF"
ATTATCCCACAGTCGC-1,"TRB:CASSPIGQAYEQYF"
ATTATCCCACCTTGTC-1,"TRB:CASSGLRQGGDTGELFF;TRA:CAVRDPYGNNRLAF"
ATTATCCCATTGGTAC-1,NA
ATTATCCGTAAACACA-1,NA
ATTATCCGTCTCCCTA-1,"TRB:CAWMALAGWKTYNEQFF;TRA:CAVTYGNQFYF"
ATTATCCGTGACCAAG-1,"TRB:CSARRSGTLLGSNQPQHF;TRB:CSATSGAISSTDTQYF;TRA:CAVGAGGNARLMF"
ATTATCCGTGGAAAGA-1,"TRB:CASSPGTSGDQETQYF"
ATTATCCGTTACTGAC-1,"TRB:CASSWTSAAGELFF;TRA:CALGDNFNKFYF"
ATTATCCTCAACACTG-1,NA
ATTATCCTCGATAGAA-1,NA
ATTATCCTCGCGCCAA-1,NA
ATTATCCTCGCGTAGC-1,NA
ATTCTACAGACTAAGT-1,NA
ATTCTACAGAGCTATA-1,"TRA:CAASGSDRGSTLGRLYF"
ATTCTACAGTCCCACG-1,"TRB:CASSALTSGIYEQYF"
ATTCTACCACGCATCG-1,NA
ATTCTACCATCTACGA-1,"TRB:CASSYGGPGNEQFF"
ATTCTACCATTCACTT-1,NA
ATTCTACGTAAGGGAA-1,NA
ATTCTACGTCCCGACA-1,"TRB:CASSLGTNNEQFF"
ATTCTACGTGGGTATG-1,NA
ATTCTACTCAACACCA-1,"TRB:CASSYGGPGNEQFF"
ATTCTACTCGGCGGTT-1,NA
ATTGGACAGCAATATG-1,NA
ATTGGACAGGGTCGAT-1,"TRB:CSAKDGSGESYEQYF"
ATTGGACAGGTAGCTG-1,"TRB:CASSEIGGNQPQHF;TRB:CASSRSYSGNTIYF;TRA:CAGENTGTASKLTF"
ATTGGACCAATAGCGG-1,"TRB:CASRSSLAFSPRSYNEQFF;TRA:CAANSNSGGGADGLTF"
ATTGGACCAGGATTGG-1,"TRB:CAIRGGTYNEQFF;TRA:CAGQYGNKLVF"
ATTGGACCAGGCTCAC-1,"TRB:CASSPVAGELFF"
ATTGGACCATGTAGTC-1,NA
ATTGGACTCGGAAATA-1,"TRB:CASSQGTDTQYF"
ATTGGACTCGGTGTTA-1,NA
ATTGGTGAGACGACGT-1,"TRB:CASSSGSQPQHF"
ATTGGTGCAATGAATG-1,NA
ATTGGTGCACAGCCCA-1,"TRB:CASSQDYYGYTF;TRA:CAVGYGNNRLAF"
ATTGGTGCACATAACC-1,NA
ATTGGTGGTAGAAAGG-1,"TRB:CASSPGTSGDQETQYF;TRA:CAFMIPRSNYKLTF"
ATTGGTGGTCTAGGTT-1,"TRB:CASSPGTGRDVVYGYTF"
ATTGGTGGTGCAACTT-1,NA
ATTGGTGGTTCCACTC-1,"TRB:CASSYTGVHNTEAFF"
ATTGGTGGTTCGTCTC-1,"TRB:CATSDTGASTDTQYF"
ATTGGTGTCGACGGAA-1,"TRB:CASSSGLAGIYEQFF;TRA:CAVCGENDSWGKLQF"
ATTGGTGTCGCACTCT-1,"TRB:CASSLTSGSGSEAFF;TRA:CALNTDKLIF"
ATTTCTGAGATGGCGT-1,"TRB:CASSPDRGTNEQYF"
ATTTCTGAGCCCGAAA-1,NA
ATTTCTGAGCGTGTCC-1,NA
ATTTCTGAGGGATGGG-1,"TRB:CATSDLSINQPQHF;TRA:CGTEIGDDKIIF"
ATTTCTGAGTTTAGGA-1,"TRB:CASSGGQGEGYNQPQHF;TRA:CATARTGTASKLTF"
ATTTCTGCACAAGCCC-1,"TRB:CASSLRGWSGYTF;TRA:CAGALETSGSRLTF"
ATTTCTGCATGTAGTC-1,"TRB:CASSEFESYEQYF;TRA:CAENIYYGGSQGNLIF"
ATTTCTGGTGAGCGAT-1,"TRB:CASSFEGRGGYTF;TRA:CAGQLYTGNQFYF;TRA:CVVNMYSGGGADGLTF"
ATTTCTGTCATTGCGA-1,"TRB:CASSYGGPGNEQFF"
ATTTCTGTCCAATGGT-1,NA
ATTTCTGTCGTTACAG-1,"TRB:CSARDNSDSPLGQYF"
ATTTCTGTCTGGTTCC-1,"TRB:CAWSHTGDQPQHF"
CAACCAAAGGATATAC-1,"TRB:CASSLGYPGTGIVKLFF;TRA:CAGPTSGTYKYIF"
CAACCAAAGGTGATAT-1,"TRA:CAARPFYSGAGSYQLTF"
CAACCAACACATTCGA-1,NA
CAACCAACAGCTGTAT-1,NA
CAACCAAGTAAACGCG-1,NA
CAACCAAGTAAGTAGT-1,NA
CAACCAAGTCCCTTGT-1,NA
CAACCAAGTGAGGGAG-1,"TRB:CASSFKVGTGELFF;TRB:CASSFRAGYEQYF;TRA:CATEETSYDKVIF"
CAACCAAGTGCGATAG-1,NA
CAACCAATCGTCTGCT-1,NA
CAACCTCAGCGATGAC-1,"TRB:CASSLALAGSNEQFF"
CAACCTCAGCTAGCCC-1,"TRB:CASSLRESEKLFF"
CAACCTCCAAGAAGAG-1,"TRB:CASSALTSGIYEQYF"
CAACCTCCAATAGCAA-1,NA
CAACCTCCACCATGTA-1,"TRB:CASSLGLISSETQYF"
CAACCTCGTGATGATA-1,"TRB:CASSPDRGRWSHYGYTF;TRA:CAAKGTYKYIF;TRA:CALTPSGNTGKLIF"
CAACCTCGTTCGAATC-1,NA
CAACCTCTCACCTTAT-1,NA
CAACCTCTCCAACCAA-1,"TRB:CASSEGGGRLQEQYF;TRA:CLVGSNTGKLIF"
CAACCTCTCGGATGGA-1,"TRB:CASSAGGWRGYTF;TRA:CVVNGGKLIF"
CAACCTCTCGGTTAAC-1,"TRB:CASSPGTGRDVVYGYTF;TRA:CAVRNTGGFKTIF"
CAACTAGAGCGTTTAC-1,"TRB:CASSLAGGPYEQYF;TRA:CAAKYQGGSEKLVF"
CAACTAGAGGGCTCTC-1,"TRB:CAWSGQVEGPQHF;TRA:CVVNGGRSGGYQKVTF"
CAACTAGAGGTGTGGT-1,"TRB:CASSQSTGRGEKLFF;TRA:CAASGGSGDKLTF"
CAACTAGCAATAAGCA-1,"TRB:CASSLLGGDLYEQYF;TRA:CAGGIETGANNLFF"
CAACTAGCATCACCCT-1,"TRB:CASSLRLGTFQETQYF;TRA:CAVKGNNRLAF"
CAACTAGTCCTGCAGG-1,"TRB:CASSLTKGAGAYNEQFF"
CAACTAGTCTGAGGGA-1,NA
CAAGAAACACTTCTGC-1,"TRB:CASSPDRYPEAFF;TRA:CIVRVARDSNYQLIW"
CAAGAAACAGACGTAG-1,NA
CAAGAAACATGTTCCC-1,NA
CAAGAAACATTAGCCA-1,"TRB:CASSLGGQGKYEQYF;TRB:CASSQSGLRYNEQFF;TRA:CAASYGNNRLAF"
CAAGAAAGTAAATGAC-1,NA
CAAGAAAGTAACGTTC-1,"TRB:CASSFIITLERTSGSQETQYF;TRA:CAPLAGGTSYGKLTF"
CAAGAAAGTACAGTTC-1,"TRB:CASSRPDRVQETQYF"
CAAGAAAGTACTCTCC-1,NA
CAAGAAAGTAGCGTCC-1,"TRB:CASSALTSGIYEQYF;TRA:CAVNEGEAAGNKLTF"
CAAGAAAGTCGGGTCT-1,"TRB:CASSINRGPNYGYTF;TRA:CAVGTSGTYKYIF"
CAAGAAAGTGTTAAGA-1,"TRB:CASIGGRTDTQYF;TRA:CALSPYTGGFKTIF"
CAAGAAAGTTACAGAA-1,"TRB:CASSGLRQGGDTGELFF;TRA:CAVRDPYGNNRLAF"
CAAGAAATCCAAGCCG-1,NA
CAAGAAATCGACAGCC-1,"TRB:CASSTGTSPLNEQFF"
CAAGAAATCTGCAGTA-1,NA
CAAGATCAGATCACGG-1,"TRB:CASSLAGGAEAFF"
CAAGATCAGTACGCGA-1,"TRB:CASSFALELYEQFF;TRA:CAGRGNSGTYKYIF"
CAAGATCCAGCTGCAC-1,"TRB:CATGMTLGGEQFF"
CAAGATCCATTGAGCT-1,"TRB:CASSRGTYEQYF"
CAAGATCCATTGTGCA-1,"TRB:CASMKSSGADTQYF;TRA:CATVFETGANNLFF"
CAAGATCGTACTCTCC-1,"TRB:CASSQRTGYNEQFF;TRA:CAASYNFNKFYF"
CAAGATCGTAGGACAC-1,NA
CAAGATCGTCTCAACA-1,"TRB:CASSLGVQGGAETQYF"
CAAGATCGTTGGGACA-1,"TRB:CASSYGGPGNEQFF"
CAAGATCTCAATCTCT-1,NA
CAAGATCTCAGCTCGG-1,NA
CAAGATCTCCGATATG-1,NA
CAAGATCTCGATCCCT-1,"TRB:CASSLTSSSYNEQFF"
CAAGATCTCTGCGTAA-1,"TRB:CASREPGHSASPLHF;TRA:CAYRSSTPNGGSQGNLIF"
CAAGATCTCTGTTTGT-1,"TRB:CASSYGGPGNEQFF"
CAAGGCCAGACACTAA-1,"TRB:CASSTGQGRYNEQFF"
CAAGGCCAGAGCTGCA-1,"TRB:CASSQVRDRENEQFF"
CAAGGCCAGATGGGTC-1,"TRB:CASSPDRMNTEAFF"
CAAGGCCAGGAGTTTA-1,"TRB:CASSSRTSYGSYNEQFF"
CAAGGCCCACATAACC-1,"TRB:CASSLGGGGNEKLFF"
CAAGGCCCACGTGAGA-1,NA
CAAGGCCCAGCCTATA-1,"TRB:CASSPGREQYF;TRA:CVSWRGAGSYQLTF"
CAAGGCCCATCCGGGT-1,NA
CAAGGCCCATCGGTTA-1,NA
CAAGGCCCATTTCAGG-1,"TRB:CASSQDLSRMNTEAFF;TRA:CAMRPRSGGYQKVTF"
CAAGGCCGTCCGTCAG-1,"TRB:CASSLKTSGGPRETQYF"
CAAGGCCGTCTGATTG-1,"TRB:CASRGSGNEQFF"
CAAGGCCGTGTTGGGA-1,"TRB:CSVLPYSGANVLTF"
CAAGGCCGTTCGCTAA-1,NA
CAAGGCCTCAACGGCC-1,"TRB:CASSYSRSIGSYNSPLHF"
CAAGGCCTCCAAGTAC-1,"TRB:CASSAEYNTEAFF;TRA:CAESITGYQKVTF"
CAAGGCCTCGGCTACG-1,"TRB:CASSQLSGGYNEQFF;TRB:CSASRQGEVNSPLHF;TRA:CAVRQKAAGNKLTF"
CAAGGCCTCGTTTAGG-1,"TRB:CATSRDGTFLWPEQFF;TRA:CAVRDRKDDKIIF"
CAAGGCCTCTATGTGG-1,NA
CAAGGCCTCTCGGACG-1,"TRB:CASSDLRGSGGGTQYF;TRA:CALSGLNTGTASKLTF"
CAAGTTGAGCACACAG-1,"TRB:CASSLGTNNEQFF;TRA:CAASGSDRGSTLGRLYF;TRA:CAAYGGSQGNLIF"
CAAGTTGCAATCGGTT-1,NA
CAAGTTGCAATCTACG-1,NA
CAAGTTGCAATGAAAC-1,"TRB:CASSLGWTANNEQFF"
CAAGTTGCACATTAGC-1,"TRB:CASSQDLSRMNTEAFF;TRA:CAMRPRSGGYQKVTF"
CAAGTTGCACGAGAGT-1,"TRB:CASSQGVLQPQHF;TRA:CGSGADGLTF"
CAAGTTGCAGAAGCAC-1,"TRB:CASSPGTGRDVVYGYTF"
CAAGTTGCAGAGTGTG-1,"TRB:CASSLGTNNEQFF"
CAAGTTGCAGATTGCT-1,"TRB:CASSLTSSSYNEQFF"
CAAGTTGCAGCGTAAG-1,"TRB:CASRESVTNQPQHF;TRA:CAVGNNARLMF"
CAAGTTGCATCGACGC-1,"TRB:CASRTGGNTGELFF"
CAAGTTGGTAATTGGA-1,"TRB:CASSLSTGRGNYGYTF"
CAAGTTGGTACTCAAC-1,"TRB:CATSDGTSGVKQYF"
CAAGTTGGTCATATGC-1,NA
CAAGTTGGTCCAGTAT-1,"TRB:CASSYREWGGTEAFF;TRA:CAVSDQSGAQKLVF"
CAAGTTGGTCTTTCAT-1,NA
CAAGTTGGTTATCACG-1,"TRB:CASNQQGYGYTF;TRA:CGTEIGSRDSNSGYALNF"
CAAGTTGGTTGGTGGA-1,NA
CAAGTTGTCAAACAAG-1,NA
CAAGTTGTCACTTCAT-1,NA
CACAAACAGACAATAC-1,"TRB:CSARYKRGAYNEQFF"
CACAAACAGAGACTTA-1,"TRB:CASSAAAQETQYF;TRA:CAASAFNQFYF;TRA:CALSEPSSNDYKLSF"
CACAAACAGCTGTTCA-1,"TRB:CASMNSRGLDFTQYF"
CACAAACAGGGTGTGT-1,"TRB:CASSQDWAGGATQTYEQYF;TRA:CAESMGTGRRALTF"
CACAAACAGGTGATAT-1,NA
CACAAACAGTCGCCGT-1,"TRB:CASSFAGQETQYF"
CACAAACAGTCGTTTG-1,"TRB:CAIRPVFGSYEQYF;TRB:CASSQSQGRTNEQFF;TRA:CAVQATADKLIF"
CACAAACAGTGTCTCA-1,"TRB:CASTRGHQGQGAQGQYF;TRA:CADSGGYQKVTF"
CACAAACCAACTGCGC-1,NA
CACAAACCATTAGGCT-1,"TRB:CASSPYSESYNEQFF;TRA:CAGQPEARLMF"
CACAAACGTAAGTTCC-1,"TRB:CASAGGPANEQFF"
CACAAACGTATAGTAG-1,"TRB:CASSVGSSYEQYF;TRA:CAVRADSGNTPLVF"
CACAAACGTTAGTGGG-1,"TRB:CASSVAAGGGADTQYF;TRA:CATGNTPLVF;TRA:CAVGERREYGNKLVF"
CACAAACTCAAAGACA-1,NA
CACAAACTCAGCAACT-1,"TRB:CASSGLRQGGDTGELFF;TRA:CAVRDPYGNNRLAF"
CACAAACTCCTTGACC-1,NA
CACAAACTCTCCTATA-1,"TRB:CASSALTSGIYEQYF;TRA:CAVNEGEAAGNKLTF"
CACAAACTCTCGCTTG-1,NA
CACACAAAGAGTAAGG-1,"TRB:CASSRLGEGRGYTF"
CACACAAAGCTAAGAT-1,"TRB:CASGREGAANSPLHF"
CACACAAAGTCTTGCA-1,"TRB:CSAIPSRGSYEQYF;TRA:CAESASGNTPLVF"
CACACAACAAACTGCT-1,"TRB:CSARDNSDSPLGQYF;TRA:CAVPDEGQNFVF"
CACACAACAAGTAGTA-1,"TRB:CASSLTVGRGVYF"
CACACAACAAGTCTGT-1,"TRB:CASSPTGQATFGGYTF;TRA:CAYMRSGTYKYIF"
CACACAACACATTCGA-1,"TRB:CASSMTKTLSYEQYF;TRA:CAMREGGSQGNLIF"
CACACAACATTTGCTT-1,NA
CACACAAGTCGCTTCT-1,NA
CACACAAGTGCAACTT-1,NA
CACACAAGTTACGTCA-1,"TRB:CASSALTSGIYEQYF"
CACACAATCCCATTAT-1,"TRB:CASSQGGTTNTGELFF"
CACACAATCGGAATCT-1,"TRB:CASSALTSGIYEQYF;TRB:CASSVGLAGESYEQYF;TRA:CAVPNRDDKIIF"
CACACAATCGTTACGA-1,"TRB:CSARDTKTGGNSPLHF;TRA:CALDNYGQNFVF"
CACACAATCTGCGGCA-1,"TRB:CASSSRPTGGLTPLHF;TRA:CALSDPNTDKLIF"
CACACAATCTGCTGTC-1,"TRB:CASSPGRDRGLPDTQYF;TRA:CALSEGETARLMF"
CACACCTAGGATTCGG-1,NA
CACACCTAGGGCTCTC-1,"TRB:CASSLGGGRQPQHF;TRB:CAWSVAGDQPQHF;TRA:CALSKGTNFGNEKLTF"
CACACCTAGGTGATTA-1,NA
CACACCTCAAGACACG-1,"TRB:CASSYITGNTEAFF"
CACACCTCACCGATAT-1,"TRB:CASSLSTGRGNYGYTF;TRA:CAGQKTSGANSKLTF;TRA:CLPHFGNEKLTF"
CACACCTCACCGGAAA-1,"TRB:CASIGGRTDTQYF"
CACACCTCAGACAAGC-1,"TRB:CSVGEVGYGYTF"
CACACCTCATTAACCG-1,"TRB:CAISRDRLYGYTF;TRA:CAALYNDMRF"
CACACCTGTAGCCTAT-1,NA
CACACCTGTCAAAGAT-1,"TRB:CASSLAGGAEAFF;TRA:CVGYMNTGFQKLVF"
CACACCTGTCTAGCGC-1,"TRB:CASSRQGTNEQFF;TRA:CAVSPYNFNKFYF"
CACACCTGTTACGGAG-1,NA
CACACCTGTTCAGGCC-1,"TRB:CASSQVGGGGTDTQYF;TRB:CASSRGTYEQYF;TRA:CAVRDRENTGFQKLVF;TRA:CAVRQYGGSQGNLIF"
CACACCTGTTCCACAA-1,NA
CACACCTTCACATAGC-1,NA
CACACCTTCAGCAACT-1,NA
CACACCTTCTAACTGG-1,"TRB:CASSRRGRDNEKLFF;TRA:CAARGPNFNKFYF"
CACACCTTCTACTATC-1,"TRB:CATSDTGASTDTQYF;TRA:CALSELQGGSEKLVF;TRA:CARFQGGSEKLVF"
CACACCTTCTGCTGTC-1,NA
CACACCTTCTTGAGAC-1,"TRB:CASSGLRQGGDTGELFF;TRA:CAVRDPYGNNRLAF"
CACACTCAGCTAACAA-1,"TRB:CASSPLAWEEKLFF;TRA:CAVSPSGGSNYKLTF"
CACACTCCAAATCCGT-1,NA
CACACTCCAAGCCCAC-1,"TRB:CSARDNSDSPLGQYF;TRA:CAVPDEGQNFVF"
CACACTCCAGACAAAT-1,"TRB:CASSPGQTEKLFF"
CACACTCCAGCTCGAC-1,"TRB:CASSQELTGVYNEQFF"
CACACTCCATGCTGGC-1,"TRB:CASSPPGTGRYANEQFF"
CACACTCTCATTTGGG-1,"TRB:CASSALTSGIYEQYF;TRA:CAVNEGEAAGNKLTF"
CACACTCTCCAAAGTC-1,"TRB:CATSRGGDTEAFF;TRA:CAVHAGVIKAAGNKLTF"
CACACTCTCCTACAGA-1,"TRB:CASSADSTNEKLFF;TRA:CAASGKLTF;TRA:CALLNAGNMLTF"
CACACTCTCTCACATT-1,NA
CACACTCTCTCTGCTG-1,"TRB:CASSLTKGAGAYNEQFF;TRA:CAERGIYNQGGKLIF"
CACAGGCAGAAACCTA-1,NA
CACAGGCAGAGCTTCT-1,NA
CACAGGCAGCAGGTCA-1,"TRB:CASSSGSQPQHF;TRA:CAVVQAAGNKLTF"
CACAGGCAGCTGCAAG-1,NA
CACAGGCAGTCGAGTG-1,NA
CACAGGCCACCTCGTT-1,NA
CACAGGCCATGCAATC-1,"TRB:CASSLGTNNEQFF;TRA:CAASGSDRGSTLGRLYF;TRA:CAAYGGSQGNLIF"
CACAGGCGTATCAGTC-1,"TRB:CASSALTSGIYEQYF;TRA:CAVNEGEAAGNKLTF"
CACAGGCGTCCGCTGA-1,NA
CACAGGCGTGGCAAAC-1,"TRB:CSATGTSYGYTF;TRA:CAVRPNTNAGKSTF"
CACAGGCGTGTATGGG-1,"TRB:CASSPYNEQFF;TRB:CASSREGHTDTQYF;TRA:CAMREGWGGTGRRALTF"
CACAGGCGTGTGGCTC-1,NA
CACAGGCGTTAGAACA-1,"TRB:CASSLESRTAYGYTF;TRB:CASSRNGDRYEQYF;TRA:CADGRGSTLGRLYF"
CACAGGCTCACTTCAT-1,"TRB:CASTPSFTDTQYF;TRA:CAENTLGGSEKLVF"
CACAGGCTCAGGATCT-1,"TRB:CASSLAAGGRATDTQYF"
CACAGGCTCCAGTATG-1,"TRB:CASSPAGLAGTDTQYF;TRA:CIVRYSGSARQLTF"
CACAGGCTCGTGGTCG-1,"TRB:CASKGAFYEQYF;TRA:CVVNERTGNTGKLIF"
CACAGGCTCTATCGCC-1,"TRB:CASRPGGGRTGELFF;TRB:CASSPSWGYEQYF;TRA:CAVLSYNTDKLIF"
CACAGTAAGGACAGCT-1,"TRB:CASSQDALGGGPNTEAFF;TRA:CSGGGADGLTF"
CACAGTAAGGGATGGG-1,"TRB:CSARGGLGSGNTIYF;TRA:CAMREGRYSGGSNYKLTF"
CACAGTAAGTAATCCC-1,"TRB:CASSLTSGSGSEAFF"
CACAGTACAAACAACA-1,NA
CACAGTACACTTCGAA-1,"TRB:CASTRPGTSGLRGQETQYF;TRA:CALTVSGYSTLTF"
CACAGTACATATACCG-1,"TRB:CASSYSPTSASSGETQYF;TRA:CAVSGSSASKIIF"
CACAGTAGTTCAGCGC-1,NA
CACAGTATCTGGTGTA-1,"TRB:CASSQDLWLNTGELFF"
CACAGTATCTTCATGT-1,"TRB:CASSLSDPHGYTF;TRA:CAGQETSGSRLTF"
CACATAGAGGTGATAT-1,NA
CACATAGAGTGTTTGC-1,"TRB:CATSLNLRSSYNEQFF;TRA:CAVLPRAGNNRKLIW"
CACATAGCAGATGGGT-1,"TRB:CASSYSNQPQHF;TRA:CAVRDRGYKLSF"
CACATAGGTACCATCA-1,NA
CACATAGGTAGCGCAA-1,"TRB:CSAPGQGSNEQFF;TRA:CAVGLGDMRF"
CACATAGGTCAATGTC-1,"TRB:CASSEREFSDTQYF"
CACATAGGTCTCAACA-1,"TRB:CASSQPRGRVTYNEQFF;TRA:CAVETSYDKVIF"
CACATAGGTGACTCAT-1,NA
CACATAGGTTACGACT-1,"TRB:CASSALTSGIYEQYF"
CACATAGGTTACGGAG-1,NA
CACATAGTCCTGCTTG-1,NA
CACATAGTCGCAAACT-1,NA
CACATAGTCTTACCTA-1,"TRB:CASSVGSSYEQYF;TRA:CAVRADSGNTPLVF"
CACATTTAGCTAGTCT-1,"TRB:CASSLAAVSNQPQHF"
CACATTTCAAGGACAC-1,"TRB:CASSLGTNNEQFF;TRA:CAASGSDRGSTLGRLYF;TRA:CAAYGGSQGNLIF"
CACATTTCAATAACGA-1,NA
CACATTTCACCAACCG-1,"TRB:CATGDEMAGNTIYF;TRA:CAVLEGSQGNLIF"
CACATTTCATGCCTAA-1,"TRB:CASSALTSGIYEQYF"
CACATTTGTAAAGGAG-1,"TRB:CASSPTGVAQLAKNIQYF"
CACATTTGTACCATCA-1,"TRB:CASSLDWTGSGNTIYF"
CACATTTGTACCGCTG-1,NA
CACATTTGTAGAGTGC-1,"TRB:CAWSVGAEYEQYF;TRA:CAVEVYF"
CACATTTTCCACTGGG-1,NA
CACATTTTCCAGGGCT-1,"TRB:CASSQRGDSGNTIYF"
CACATTTTCCTGCAGG-1,"TRB:CASSWTGDAEAFF"
CACATTTTCGGAAATA-1,NA
CACATTTTCGTTTAGG-1,NA
CACCACTAGAATTGTG-1,NA
CACCACTAGACTAGGC-1,NA
CACCACTAGCCCAATT-1,"TRB:CATSVNQGAGEQFF;TRA:CAASVGTYKYIF"
CACCACTAGGCTATCT-1,"TRB:CASSALTSGIYEQYF"
CACCACTAGGGCACTA-1,NA
CACCACTAGGTGATTA-1,"TRB:CASSLTKGAGAYNEQFF"
CACCACTCAACTTGAC-1,"TRB:CASSDTGRGYTF;TRB:CASSLRQGTNEKLFF;TRA:CAVRDGGDKIIF"
CACCACTCAGACTCGC-1,"TRB:CASSLAGGAEAFF;TRA:CVGYMNTGFQKLVF"
CACCACTCAGGGTACA-1,"TRB:CASTGSSTDTQYF;TRA:CAVNRAVGASYGKLTF"
CACCACTGTAGCCTCG-1,"TRB:CASSTGQGPYEQYF"
CACCACTGTAGCGTAG-1,"TRB:CASSGLRQGGDTGELFF;TRA:CAVRDPYGNNRLAF"
CACCACTGTCGACTGC-1,"TRB:CASRAGTGGVETQYF;TRA:CAVSDVGQGAQKLVF;TRA:CGTERRSGNTGKLIF"
CACCACTGTTGTGGAG-1,NA
CACCACTTCCCAACGG-1,NA
CACCACTTCGCTAGCG-1,"TRB:CASSGLRQGGDTGELFF;TRA:CAVRDPYGNNRLAF"
CACCACTTCGTTTATC-1,"TRB:CASSDTGRGYTF;TRB:CASSLRQGTNEKLFF;TRA:CAVRDGGDKIIF"
CACCACTTCTCTGTCG-1,NA
CACCAGGAGAAGGTGA-1,NA
CACCAGGAGAGTTGGC-1,"TRB:CASRSSLAFSPRSYNEQFF;TRA:CAANSNSGGGADGLTF"
CACCAGGAGCTCCTCT-1,"TRB:CATSRERGGLSPLHF;TRA:CAVQRGSGGGADGLTF"
CACCAGGCATACAGCT-1,NA
CACCAGGCATATGCTG-1,NA
CACCAGGGTCCAAGTT-1,"TRB:CASRNGGETQPQHF;TRB:CSAVYPSGYEQYF;TRA:CAASTGPGNQFYF;TRA:CAGQLISNQFYF"
CACCAGGGTGCGAAAC-1,"TRB:CSPSSLDSSYNEQFF;TRA:CAVLGDDYKLSF"
CACCAGGGTTGAGGTG-1,NA
CACCAGGTCCAGAGGA-1,"TRB:CATSRVGGGTGRNEQFF;TRA:CAVRGNTDKLIF"
CACCAGGTCTCCGGTT-1,NA
CACCAGGTCTTACCGC-1,NA
CACCTTGAGCAAATCA-1,"TRB:CASSILDRDVNEKLFF;TRA:CALKRKGAQKLVF"
CACCTTGAGCCATCGC-1,"TRB:CASSLSTGRGNYGYTF;TRA:CAGQKTSGANSKLTF;TRA:CLPHFGNEKLTF"
CACCTTGAGGCTAGCA-1,"TRB:CASSWTGRNSPLHF;TRA:CILRDGGNTGKLIF"
CACCTTGAGTGGGTTG-1,"TRB:CASQTGSYTEAFF;TRA:CAASAYGNQFYF;TRA:CVVNVGYGGSQGNLIF"
CACCTTGGTAGCTTGT-1,NA
CACCTTGGTCACAAGG-1,NA
CACCTTGGTCGGCACT-1,"TRB:CASSLGVGVAEKLFF;TRA:CAVQDRNRDDKIIF"
CACCTTGGTTACCAGT-1,NA
CACCTTGGTTTGACAC-1,NA
CACCTTGTCATCGGAT-1,"TRB:CASSYSPYPEYQETQYF"
CACCTTGTCATTATCC-1,"TRB:CASSSGLAGIYEQFF;TRA:CAVCGENDSWGKLQF"
CACCTTGTCCGCATAA-1,"TRB:CAWSSWTNSYEQYF;TRA:CAMSDNYGQNFVF"
CACCTTGTCTCCTATA-1,"TRB:CASSLQTGRQPQHF"
CACTCCAAGGGCATGT-1,NA
CACTCCAAGTAACCCT-1,NA
CACTCCACAATAGCGG-1,NA
CACTCCACAGATCTGT-1,"TRB:CASSAGTSGDNEQFF;TRA:CAVAYSSASKIIF;TRA:CAVGLMNRDDKIIF"
CACTCCAGTACTTGAC-1,"TRB:CASSPGTGRDVVYGYTF"
CACTCCAGTAGCTAAA-1,"TRB:CASSQETLANDNEQFF;TRA:CAMRELGFGNEKLTF"
CACTCCAGTAGGCATG-1,NA
CACTCCAGTCATCGGC-1,"TRB:CASSLATGEQFF;TRA:CAMREYSGGSNYKLTF"
CACTCCAGTGACCAAG-1,"TRB:CASSPGTGRDVVYGYTF"
CACTCCAGTGACGGTA-1,NA
CACTCCAGTGCAGACA-1,"TRB:CASSPGLAAEQFF;TRA:CAYRSSTQGGSEKLVF"
CACTCCATCAAACAAG-1,NA
CACTCCATCAACGCTA-1,"TRB:CSVEHPGGDFYGYTF;TRA:CALSGDGEYGNKLVF;TRA:CVVTTSSGNTGKLIF"
CACTCCATCAACTCTT-1,NA
CACTCCATCCAGTAGT-1,"TRB:CASSYGGPGNEQFF"
CAGAATCAGACTACAA-1,NA
CAGAATCAGTACGATA-1,NA
CAGAATCAGTTTGCGT-1,"TRB:CASSFALELYEQFF;TRA:CAGRGNSGTYKYIF"
CAGAATCCAAGGACTG-1,"TRB:CAISAREGPGLLNYGYTF;TRA:CAVSRFGNEKLTF"
CAGAATCCAGACGCTC-1,NA
CAGAATCCAGCTTCGG-1,NA
CAGAATCGTAGGGACT-1,"TRB:CASSQGKSQPQHF;TRA:CAVSFSGGYNKLIF"
CAGAATCGTCAACTGT-1,"TRB:CASSGLRQGGDTGELFF"
CAGAATCGTCGCGGTT-1,"TRB:CSVEDRTLRIKYF;TRA:CAVSRGTGRRALTF"
CAGAATCGTGTCAATC-1,"TRB:CASSQDRMRNSPLHF;TRA:CALPIYSGGGADGLTF"
CAGAATCGTTGGTGGA-1,NA
CAGAATCTCATTGCGA-1,"TRB:CASSLQTGRQPQHF"
CAGAATCTCCCAACGG-1,NA
CAGAATCTCCCAAGAT-1,"TRB:CASSFWTGANEQFF"
CAGAATCTCCTTGACC-1,"TRB:CASSVDYRNSPLHF;TRA:CAVSLRFNTDKLIF"
CAGAATCTCGAATGCT-1,NA
CAGAATCTCGATGAGG-1,"TRB:CSTRGGSGANVLTF"
CAGAATCTCTGCCCTA-1,"TRB:CASSQDWAGRTEAFF;TRB:CSALRTHKETQYF;TRA:CAVAPPYGNNRLAF;TRA:CAVNPTPGAGSYQLTF"
CAGAATCTCTTTAGTC-1,"TRB:CASSLGTNNEQFF;TRA:CAASGSDRGSTLGRLYF;TRA:CAAYGGSQGNLIF"
CAGAGAGAGAGGGCTT-1,"TRB:CASSLESRGAVGYTF;TRA:CAYKEGGTSYGKLTF"
CAGAGAGAGCAGCGTA-1,"TRB:CASSGTGTTDTQYF"
CAGAGAGAGCCCAATT-1,"TRB:CSARNRGRVAGANVLTF;TRA:CALTSSTGNTGKLIF;TRA:CAVPPSWCRQNQGAQKLVF"
CAGAGAGAGCCCAGCT-1,"TRB:CASSQVGTSGLERTDTQYF"
CAGAGAGAGCCTTGAT-1,"TRB:CASSGVTEAFF;TRA:CAASIGSARQLTF"
CAGAGAGAGGTTACCT-1,NA
CAGAGAGAGTCATCCA-1,"TRB:CASSSGSQPQHF;TRA:CAVVQAAGNKLTF"
CAGAGAGGTAGTGAAT-1,"TRB:CASSLSTGRGNYGYTF;TRA:CAGQKTSGANSKLTF;TRA:CLPHFGNEKLTF"
CAGAGAGGTGATGCCC-1,NA
CAGAGAGGTTTACTCT-1,"TRB:CAATGYNGYTF;TRA:CAVRDMNSGGYQKVTF"
CAGAGAGGTTTGTGTG-1,"TRB:CSVGEVGYGYTF"
CAGAGAGTCACGCATA-1,"TRB:CAISWERQDTDTQYF;TRB:CASSSNPGVSYEQYF;TRA:CAGPPNAGGTSYGKLTF;TRA:CIVRVGATGTASKLTF"
CAGAGAGTCCAAATGC-1,"TRB:CASSYTWRARAYEQYF"
CAGAGAGTCCTGCAGG-1,"TRB:CASSPLQGLNTEAFF;TRA:CAVSAGSNYKLTF"
CAGAGAGTCGGATGTT-1,"TRB:CASSSDGGNNQPQHF;TRA:CAASASGNQFYF"
CAGAGAGTCTCGCTTG-1,"TRB:CASSYGREKLFF;TRA:CIVRENNAGNMLTF"
CAGATCAAGATGAGAG-1,"TRB:CASKRGGDADTQYF;TRB:CASSFDRDTGELFF;TRA:CAVRPSGSARQLTF"
CAGATCAAGGATCGCA-1,NA
CAGATCAAGGCATGGT-1,"TRB:CASSFGDQKTWANVLTF;TRA:CALSGRGNTGKLIF"
CAGATCAAGGGTTCCC-1,NA
CAGATCAAGTCAATAG-1,"TRA:CAALGWSGAGSYQLTF"
CAGATCACAAGCCGCT-1,"TRB:CASRPTGGEGYTF"
CAGATCACAAGGACAC-1,"TRB:CASGPNRGGYTF;TRB:CASSRSNQPQHF;TRA:CIVRVAGNNQGGKLIF"
CAGATCACAAGGTGTG-1,"TRB:CSASLGGIEQYF"
CAGATCACACAAGCCC-1,"TRB:CSARDNSDSPLGQYF"
CAGATCACACCTTGTC-1,"TRB:CASSLGEGTSEQYF;TRA:CALSKRSDGQKLLF"
CAGATCACACTACAGT-1,"TRB:CATPMGETQYF"
CAGATCAGTAACGTTC-1,NA
CAGATCAGTCAGATAA-1,"TRB:CATGEVAYNEQFF"
CAGATCAGTGCACGAA-1,"TRB:CSARDGQVYVDTQYF;TRA:CAGDSGAGSYQLTF;TRA:CALSPPYTGRRALTF"
CAGATCAGTGGGTCAA-1,"TRB:CASSALTSGIYEQYF;TRA:CAVNEGEAAGNKLTF"
CAGATCAGTTGCTCCT-1,"TRB:CASSDLRGKGGNTIYF;TRA:CALSGLSSGSARQLTF"
CAGATCATCCACTGGG-1,"TRB:CASSLGQMENTEAFF;TRA:CAASYSSASKIIF"
CAGATCATCCGAATGT-1,NA
CAGATCATCGTAGGTT-1,NA
CAGATCATCTTCCTTC-1,"TRB:CASSPGAGGSNQPQHF;TRA:CALVLLSDGQKLLF"
CAGCAGCAGAGAGCTC-1,NA
CAGCAGCAGAGTAAGG-1,NA
CAGCAGCAGATCGATA-1,"TRB:CSAWGARDGYTF"
CAGCAGCAGCGTAGTG-1,"TRB:CASSLTKGAGAYNEQFF;TRA:CAERGIYNQGGKLIF"
CAGCAGCAGTGTCTCA-1,"TRB:CASSQDDDRALPQHF"
CAGCAGCCACCGATAT-1,NA
CAGCAGCCATATACGC-1,NA
CAGCAGCCATGGTTGT-1,"TRB:CASSPDRMNTEAFF"
CAGCAGCGTAGAAGGA-1,NA
CAGCAGCGTAGCGCTC-1,"TRB:CASSDTGGSGYTF"
CAGCAGCGTCACCCAG-1,NA
CAGCAGCGTCCGCTGA-1,NA
CAGCAGCGTGAACCTT-1,"TRB:CASSLGGNEQFF"
CAGCAGCGTTTCGCTC-1,"TRB:CASSHTGGPLPEAFF"
CAGCAGCTCTGCCCTA-1,NA
CAGCAGCTCTTACCTA-1,"TRB:CAISAREGPGLLNYGYTF"
CAGCATAAGATAGTCA-1,"TRB:CASRGDYNEKLFF;TRB:CSARLAGWAYEQYF;TRA:CAVVTGNQFYF"
CAGCATAAGCCAGAAC-1,"TRB:CASSHGDANTGELFF"
CAGCATAAGGACAGAA-1,NA
CAGCATAAGTTCGCGC-1,"TRB:CASSPRPLEGPYEQYF"
CAGCATACACAAGACG-1,NA
CAGCATACACCTGGTG-1,NA
CAGCATACAGATGGCA-1,"TRB:CASSPRPLEGPYEQYF"
CAGCATACATATGAGA-1,"TRB:CASSSQGNTEAFF"
CAGCATAGTACACCGC-1,"TRB:CARRQVRTEAFF;TRB:CASTLQGVYGYTF;TRA:CATEKNDYKLSF"
CAGCATAGTCGGCTCA-1,NA
CAGCATAGTCTCTCGT-1,NA
CAGCATAGTGTTGGGA-1,NA
CAGCATATCCCAAGAT-1,NA
CAGCATATCGCTGATA-1,"TRB:CASSPRVVDDTEAFF"
CAGCATATCGCTTAGA-1,NA
CAGCATATCGTCTGCT-1,NA
CAGCCGAAGAGGTAGA-1,NA
CAGCCGAAGCTCCCAG-1,"TRB:CASSFDRLVSPLHF"
CAGCCGAAGTGACATA-1,NA
CAGCCGACAAGCTGGA-1,NA
CAGCCGACACTCAGGC-1,"TRB:CASSHAWAGFNEAFF;TRA:CAEDGGTSYGKLTF"
CAGCCGAGTCGAAAGC-1,NA
CAGCCGAGTGCGCTTG-1,"TRB:CASSSRTGGAGQPQHF;TRA:CALTTSGTYKYIF"
CAGCCGAGTTGATTCG-1,NA
CAGCCGATCATGCAAC-1,"TRB:CASSQAVWTANLVSSGNTIYF;TRA:CAMRDSKAAGNKLTF"
CAGCGACAGAATTCCC-1,"TRB:CASSGLRQGGDTGELFF;TRA:CAVRDPYGNNRLAF"
CAGCGACAGAGGTAGA-1,"TRB:CASSEREFSDTQYF"
CAGCGACCAAGCGATG-1,"TRB:CASSPWGTEAFF"
CAGCGACCAATCACAC-1,"TRB:CASSPPPGNQPQHF"
CAGCGACCACGGATAG-1,NA
CAGCGACGTCAACTGT-1,NA
CAGCGACGTGTGGTTT-1,NA
CAGCGACTCATCTGTT-1,NA
CAGCGACTCCACGTTC-1,NA
CAGCGACTCCCGGATG-1,"TRB:CASSYGGPGNEQFF"
CAGCGACTCGGCATCG-1,"TRB:CSARDNSDSPLGQYF;TRA:CAVPDEGQNFVF"
CAGCGACTCTGTACGA-1,"TRB:CASSPPYPIMNTEAFF;TRA:CAAGNSGGSNYKLTF"
CAGCTAAAGACGCTTT-1,"TRB:CATSRGLAGVSYQETQYF;TRA:CAVTPQSNTGKLIF"
CAGCTAAAGAGCTATA-1,"TRB:CASSYGGPGNEQFF"
CAGCTAAAGATCTGAA-1,"TRB:CASSLGTNNEQFF"
CAGCTAAAGCACACAG-1,"TRB:CASSVDDSRTQYF;TRA:CAVSENSGGYQKVTF"
CAGCTAAAGTAGCCGA-1,"TRB:CASSVDEGGYNEQFF"
CAGCTAACAAGACGTG-1,NA
CAGCTAACAATCTACG-1,"TRB:CASSVVEGSGYTF;TRB:CATSRDQEGYEQYF;TRA:CAAEGADRGSTLGRLYF;TRA:CIVRRFFNAGGTSYGKLTF"
CAGCTAACAGCAGTTT-1,"TRB:CASSSWSGDNQETQYF"
CAGCTAACATCTACGA-1,NA
CAGCTAAGTCAAAGCG-1,"TRB:CAISDEGAATLYGYTF;TRB:CASSLKGSGAGGEKLFF;TRA:CAASIGTYKYIF"
CAGCTAAGTCCGTCAG-1,"TRB:CASSIGLAIQETQYF"
CAGCTAAGTCTCATCC-1,"TRB:CASSPISGAGHNEQFF"
CAGCTAATCAACGGGA-1,"TRB:CASVPMLGAIGYTF"
CAGCTAATCGTATCAG-1,"TRB:CASSRSPGIGSTTDTQYF;TRA:CAASLSNDYKLSF"
CAGCTAATCTATCGCC-1,"TRB:CASSLGGNPGNTIYF;TRA:CALSGYSTLTF"
CAGCTAATCTGACCTC-1,"TRB:CAISAREGPGLLNYGYTF"
CAGCTGGAGAATCTCC-1,"TRB:CASSSRRDPGTGGYTF;TRA:CAASAPLGSARQLTF"
CAGCTGGAGACACTAA-1,NA
CAGCTGGAGGGTCTCC-1,"TRB:CASSPPGRRRETQYF"
CAGCTGGAGGGTTCCC-1,"TRB:CASSLADRDTSEQYF;TRA:CVVEDSSYKLIF"
CAGCTGGAGTGGTAAT-1,NA
CAGCTGGCAAGGGTCA-1,NA
CAGCTGGCAGCCTGTG-1,"TRB:CASSALTSGIYEQYF;TRA:CAVNEGEAAGNKLTF"
CAGCTGGCAGCTGTAT-1,"TRB:CASSALTSGIYEQYF"
CAGCTGGCAGTGGAGT-1,"TRB:CASSPRPGYSNEELFF"
CAGCTGGGTACTCAAC-1,"TRB:CASSLAMAENQPQHF"
CAGCTGGGTCGCTTTC-1,"TRB:CASSLETRANEQYF"
CAGCTGGGTCGGCACT-1,"TRB:CASSLAGFTDTQYF;TRA:CAVEDREADKLIF"
CAGCTGGGTTATGTGC-1,"TRB:CASSYALTGSLLALHF;TRA:CAPPNAGNMLTF;TRA:CVVSAKGNEKLTF"
CAGCTGGTCAAAGTAG-1,"TRB:CASSVLPGQGITDTQYF"
CAGCTGGTCCCAGGTG-1,NA
CAGCTGGTCTGCTGTC-1,"TRB:CASSALTSGIYEQYF"
CAGCTGGTCTGGTTCC-1,"TRB:CASLREGRYEQYF;TRA:CAASSLIQGAQKLVF;TRA:CLLGVNSNSGYALNF"
CAGCTGGTCTTGACGA-1,"TRB:CASSVGDRGNQPQHF"
CAGGTGCAGTTGCAGG-1,NA
CAGGTGCCAAACCTAC-1,NA
CAGGTGCCACCAGCAC-1,"TRB:CASSALTSGIYEQYF"
CAGGTGCCATCACCCT-1,"TRB:CASSLRDDTDTQYF"
CAGGTGCGTACCTACA-1,"TRB:CASSAGTDNQPQHF"
CAGGTGCGTCCGAATT-1,"TRB:CASSPERDNYGYTF;TRA:CASWMDSSYKLIF"
CAGGTGCGTCTCTCGT-1,"TRB:CASIPYRASGNTIYF"
CAGGTGCGTCTCTTTA-1,NA
CAGGTGCTCCGGCACA-1,"TRB:CASSPLRAGVGTEAFF;TRA:CAMALGGSQGNLIF"
CAGGTGCTCCTACAGA-1,NA
CAGGTGCTCTAACTGG-1,"TRB:CSARDNSDSPLGQYF;TRA:CAVPDEGQNFVF"
CAGTAACAGACAGGCT-1,"TRA:CAFMEETSGSRLTF"
CAGTAACAGACCACGA-1,NA
CAGTAACAGCGATCCC-1,"TRB:CASSAPLVGSSTDTQYF;TRA:CAVNKNTGNQFYF"
CAGTAACAGGAGTACC-1,NA
CAGTAACAGTGTACTC-1,NA
CAGTAACCAAGTCATC-1,"TRB:CASSADLGTVNQETQYF;TRA:CAVVPFSGGYNKLIF"
CAGTAACCACCGCTAG-1,"TRB:CASSLKTGTEAFF;TRA:CAVSEGESGYALNF"
CAGTAACCACTGCCAG-1,NA
CAGTAACCATCGGACC-1,"TRB:CASSSDPGGEQYF"
CAGTAACCATGAACCT-1,"TRB:CASSLRGNEQFF;TRA:CAVRADGGFKTIF"
CAGTAACGTACAGTTC-1,NA
CAGTAACGTCACACGC-1,"TRB:CAWSVGQEYGYTF"
CAGTAACGTCGTCTTC-1,"TRB:CSTRDSGNTIYF"
CAGTAACGTGTGTGCC-1,"TRB:CASSLRDDTDTQYF"
CAGTAACGTTCCAACA-1,"TRB:CASSGLRQGGDTGELFF"
CAGTAACGTTTAGCTG-1,"TRB:CASSHRLAGADEQYF"
CAGTAACTCACTCTTA-1,NA
CAGTAACTCCGAACGC-1,NA
CAGTAACTCTCGTATT-1,NA
CAGTCCTAGAGTAAGG-1,"TRB:CAISAREGPGLLNYGYTF"
CAGTCCTAGGAGTACC-1,"TRB:CASSQETLANDNEQFF"
CAGTCCTCATACAGCT-1,"TRB:CASSFEGSEETQYF"
CAGTCCTCATCGGTTA-1,NA
CAGTCCTGTACCAGTT-1,"TRB:CASRRQGSDNEQFF;TRA:CAVTGGYQKVTF"
CAGTCCTGTCAAAGAT-1,"TRB:CASSEGGRTIGTQYF"
CAGTCCTGTCGTGGCT-1,"TRB:CASTVTWDSAMGPEKLFF;TRA:CAVNMGNNARLMF"
CAGTCCTTCCGGGTGT-1,"TRB:CASSYSVRGAYLANTGELFF;TRA:CAENENYGGSQGNLIF"
CAGTCCTTCGGAATCT-1,"TRB:CATSDTGASTDTQYF;TRA:CALSELQGGSEKLVF;TRA:CARFQGGSEKLVF"
CAGTCCTTCTGTCAAG-1,"TRB:CASQPAYYRVLEGTDQPQHF"
CATATGGAGCCTATGT-1,"TRB:CASSLSGGSTDTQYF;TRA:CAGSPKSGYALNF"
CATATGGAGGCGTACA-1,"TRB:CASSLRDDTDTQYF;TRA:CAVNANDYKLSF;TRA:CAVSTRYNTDKLIF"
CATATGGAGGGTTTCT-1,"TRB:CASSYSGTSGRSLDTQYF;TRA:CAFMKHRFGNEKLTF"
CATATGGCAGGATCGA-1,"TRB:CATSSTDDSYNEQFF"
CATATGGGTTCCACGG-1,"TRB:CASSLTSGSGSEAFF"
CATATGGTCACCGTAA-1,"TRB:CASSGSSTEAFF"
CATATGGTCCGCAGTG-1,"TRB:CASSQTGVGYEQYF;TRA:CIVRVGGNAGNMLTF"
CATATGGTCCTAAGTG-1,"TRB:CAWKGQGGYNEQFF;TRA:CAGEGGSEKLVF"
CATATGGTCGCCTGTT-1,NA
CATATGGTCGGAAATA-1,"TRB:CASSAPGTSGLEQYF"
CATATTCAGAAACGAG-1,"TRB:CAISAREGPGLLNYGYTF"
CATATTCAGCCAACAG-1,"TRB:CASTLGQGGNSPLHF;TRA:CIVRAATSGTYKYIF"
CATATTCAGCTACCGC-1,"TRB:CSVEQGLAGGGEQFF"
CATATTCAGCTCAACT-1,"TRB:CASSLNLAGASGELFF;TRA:CVVSAGTGGFKTIF"
CATATTCCAAAGCAAT-1,"TRB:CASTTSNSPLHF"
CATATTCCAAGAAGAG-1,"TRB:CASSYDGGRNEKLFF;TRA:CVVSPPSGSARQLTF"
CATATTCCAGCGTAAG-1,"TRB:CASSQDVLRGAYNEQFF;TRA:CAVRVTDSGNTPLVF"
CATATTCCATCCCATC-1,"TRB:CASSYITGNTEAFF"
CATATTCCATCGGAAG-1,NA
CATATTCCATGCTAGT-1,NA
CATATTCGTCAGATAA-1,"TRB:CASRTANSPLHF"
CATATTCGTGCAACTT-1,NA
CATATTCTCCACGCAG-1,NA
CATATTCTCCATTCTA-1,"TRB:CASSYGYSPLHF;TRA:CALSRGETSGSRLTF"
CATATTCTCTGGTGTA-1,NA
CATATTCTCTTGTTTG-1,"TRB:CASGWSGANVLTF;TRA:CAASIRDTGRRALTF"
CATCAAGAGCGTTGCC-1,"TRB:CASSDEGGPSKTQYF;TRB:CASSVGFLYNEQFF;TRA:CATVPLPNFGNEKLTF"
CATCAAGAGGAATCGC-1,"TRB:CASSLKTGTEAFF"
CATCAAGAGGGATCTG-1,"TRB:CASTDRTGRNSPLHF;TRB:CATSGQTGTRNYNEQFF;TRA:CAVKQGGYNKLIF"
CATCAAGAGTCACGCC-1,NA
CATCAAGCAGAAGCAC-1,"TRB:CASSQADRGLSSEQYF;TRA:CAVRDGRSGGYNKLIF"
CATCAAGCATGCTAGT-1,"TRB:CASSPGTGRDVVYGYTF"
CATCAAGCATGGATGG-1,"TRB:CASSPKGGLAGVSGELFF"
CATCAAGGTAGCGATG-1,NA
CATCAAGTCAGGATCT-1,"TRB:CASSLRQLTGELFF"
CATCAAGTCCACGTTC-1,NA
CATCAAGTCGCAGGCT-1,NA
CATCAAGTCGCTGATA-1,"TRB:CASSPGTSGDQETQYF;TRA:CAFMIPRSNYKLTF"
CATCAAGTCTCGCTTG-1,"TRB:CASSLAGGGADTQYF"
CATCAGAAGATGCGAC-1,NA
CATCAGAAGATGGGTC-1,"TRB:CASSVGEGVRKETQYF;TRA:CAVRTYYGGSQGNLIF"
CATCAGAAGGGTCTCC-1,"TRB:CASSQGGDEAFF;TRB:CASTPSEVYVGYTF;TRA:CALSEANAGGTSYGKLTF"
CATCAGACAGGTGCCT-1,"TRB:CASSPGTSGDQETQYF"
CATCAGAGTCGCATCG-1,"TRB:CASSRYTEAFF;TRA:CALGPMNYGGSQGNLIF"
CATCAGAGTTTGTTGG-1,"TRB:CASSMVDAITFYGYTF;TRA:CAVISGNTGKLIF"
CATCAGATCAATACCG-1,"TRB:CASSYGGPGNEQFF"
CATCAGATCCAAAGTC-1,"TRB:CASSMPDRAGELFF"
CATCAGATCGTCTGCT-1,"TRB:CASSKIQGALETQYF"
CATCAGATCTACCAGA-1,"TRB:CATSDPGTSGRAVPDTQYF;TRA:CAVGMDSSYKLIF"
CATCCACAGATTACCC-1,NA
CATCCACAGCGCTCCA-1,"TRB:CASSYGTTGNQETQYF"
CATCCACCAAAGAATC-1,"TRB:CASSGLRQGGDTGELFF;TRA:CAVRDPYGNNRLAF"
CATCCACCACGAAACG-1,"TRB:CASSLSTGRGNYGYTF"
CATCCACCACTTCGAA-1,"TRB:CSPAGGPQYF;TRA:CAYRSLPNISGNTPLVF"
CATCCACGTAGGAGTC-1,"TRB:CASSLQTGRQPQHF"
CATCCACGTATCTGCA-1,"TRB:CASSLPSRTGPSYEQYF;TRA:CAVNRGSTLGRLYF;TRA:CAYPNNARLMF"
CATCCACGTCACTGGC-1,"TRB:CSARDNSDSPLGQYF;TRA:CAVPDEGQNFVF"
CATCCACGTGCAGACA-1,"TRB:CASSFQGETQYF"
CATCCACGTGTGCGTC-1,NA
CATCCACGTTAGTGGG-1,"TRB:CASSALTSGIYEQYF;TRA:CAVNEGEAAGNKLTF"
CATCCACGTTCGTGAT-1,NA
CATCCACGTTCGTTGA-1,"TRB:CASSPGTGRDVVYGYTF;TRA:CAVRNTGGFKTIF"
CATCCACGTTTGACTG-1,"TRB:CSARDNSDSPLGQYF;TRA:CAVPDEGQNFVF"
CATCCACTCAACCAAC-1,"TRB:CSAPIIGQGGGYTF;TRA:CAVQTAGNKLTF"
CATCCACTCACCGGGT-1,NA
CATCCACTCACTGGGC-1,"TRB:CASSWTSAAGELFF;TRA:CALGDNFNKFYF"
CATCCACTCAGTTCGA-1,"TRB:CASSALTSGIYEQYF;TRA:CAVNEGEAAGNKLTF"
CATCCACTCCAAACTG-1,"TRB:CASSLTRDRVSGYQPQHF;TRA:CAVSAMETSGSRLTF"
CATCCACTCCGTACAA-1,"TRB:CASSSPLGNEQFF;TRA:CIVSAPNTGNQFYF"
CATCCACTCTCTTATG-1,NA
CATCCACTCTGTCCGT-1,"TRB:CASSPWENTEAFF;TRA:CAASRLGGSQGNLIF"
CATCGAAAGACACGAC-1,"TRB:CASSLPRGEQYF;TRA:CIVVTNAGNNRKLIW"
CATCGAAAGAGTCGGT-1,"TRB:CASSPALQGPDGYTF;TRA:CAGGFGNRDDKIIF"
CATCGAAAGCTGTTCA-1,"TRB:CASSLEGQGYEQYF"
CATCGAAAGTACGCGA-1,NA
CATCGAACAAACGTGG-1,NA
CATCGAACAAAGCAAT-1,"TRB:CASSPSRGEAFSYEQYF;TRA:CAYSYGGSQGNLIF"
CATCGAACAAAGGAAG-1,"TRB:CASSLKTGTEAFF;TRA:CAVSEGESGYALNF"
CATCGAACAAGGACAC-1,"TRB:CASSPLRLAGAIEQFF"
CATCGAACACAGCGTC-1,"TRB:CASSSPGQGAWRETQYF;TRA:CAPSGGYQKVTF"
CATCGAACATGGAATA-1,"TRB:CASIGGPCNTGELFF;TRB:CASSQVGLVSSYEQYF;TRA:CALSDSRTGANNLFF"
CATCGAAGTGATAAAC-1,NA
CATCGAATCAGCTTAG-1,"TRB:CASRQLLHEQFF;TRA:CAYRSATQGAQKLVF"
CATCGAATCATCACCC-1,"TRB:CAILQGLVLNEQFF;TRA:CAESKGTYKYIF"
CATCGAATCCTCCTAG-1,NA
CATCGGGAGACGCAAC-1,NA
CATCGGGAGCCCAGCT-1,"TRB:CASSLNSLQDEQFF"
CATCGGGAGCTAGGCA-1,"TRB:CATSVQGLDYNEQFF"
CATCGGGAGCTTCGCG-1,"TRB:CSARDNSDSPLGQYF;TRA:CAVPDEGQNFVF"
CATCGGGAGGCCGAAT-1,"TRB:CSARDNSDSPLGQYF;TRA:CAVPDEGQNFVF"
CATCGGGCACCAACCG-1,"TRA:CAVSEGESGYALNF"
CATCGGGCATCGGAAG-1,"TRB:CASSFASAASSYNEQFF"
CATCGGGGTATAGTAG-1,"TRB:CASSQGAGGINEQFF;TRA:CAASSRAQKLVF;TRA:CAPPPRLMF"
CATCGGGGTGCTGTAT-1,"TRA:CAVTSNQGGKLIF"
CATCGGGGTTATTCTC-1,"TRB:CASSRGTYEQYF;TRA:CAMREGGNFGNEKLTF;TRA:CAVRQYGGSQGNLIF"
CATGACAAGAATCTCC-1,"TRB:CASRPGQGKLFF"
CATGACAAGAGACTAT-1,"TRB:CASSPGTGRDVVYGYTF;TRA:CAVRNTGGFKTIF"
CATGACAAGAGCCTAG-1,"TRB:CASSLKTGTEAFF"
CATGACAAGAGTAAGG-1,NA
CATGACAAGATCGGGT-1,"TRB:CASSFKVGTGELFF"
CATGACAAGCCACGCT-1,NA
CATGACAAGTACGCGA-1,"TRB:CASSIFGPGQGNSPLHF"
CATGACACAGTGAGTG-1,"TRB:CASSLPIPGQGRYEQYF;TRA:CAASGGWARLMF"
CATGACACATCGGTTA-1,"TRB:CASSFPTLGGTSGGTDTQYF;TRA:CATVTSYGKLTF"
CATGACAGTACCATCA-1,"TRB:CASSGGGRSQETQYF"
CATGACAGTAGCGTGA-1,"TRB:CASSQVGTSGLERTDTQYF"
CATGACAGTCTGATTG-1,"TRB:CATSDTGASTDTQYF"
CATGACATCCGAACGC-1,"TRB:CASSQETLANDNEQFF"
CATGACATCGCCTGTT-1,NA
CATGACATCGGCGCAT-1,"TRB:CASSQQSNYGYTF;TRA:CATEKDNYKLTF"
CATGACATCTACTATC-1,"TRB:CASSLGTNNEQFF"
CATGCCTAGATCCGAG-1,"TRB:CASSLTKGAGAYNEQFF"
CATGCCTAGTACGATA-1,NA
CATGCCTAGTTGTCGT-1,NA
CATGCCTCAATCCGAT-1,"TRB:CASSPRDTGKNIQYF;TRA:CAALYALNF;TRA:CAFGDDKIIF"
CATGCCTCATTGGCGC-1,"TRB:CASSLRQLTGELFF;TRA:CAGGTSYGKLTF"
CATGCCTGTAGCGATG-1,"TRB:CASSFELSSGSGEQFF;TRB:CASSYHTGTGAGELFF;TRA:CAVSEGEYGNKLVF"
CATGCCTGTTTAAGCC-1,"TRB:CASSLTKGAGAYNEQFF;TRA:CAERGIYNQGGKLIF"
CATGCCTTCACCCTCA-1,NA
CATGCCTTCACGCGGT-1,"TRB:CASSLGTNNEQFF;TRA:CAASGSDRGSTLGRLYF;TRA:CAAYGGSQGNLIF"
CATGCCTTCACGGTTA-1,"TRB:CASSLTKGAGAYNEQFF;TRA:CAERGIYNQGGKLIF"
CATGCCTTCAGCTGGC-1,"TRB:CASSLGEGNEQFF;TRA:CAARGEDTGRRALTF"
CATGCCTTCCTCAATT-1,NA
CATGGCGAGCCAGTTT-1,"TRB:CASSQDLSRMNTEAFF"
CATGGCGCAAGCCCAC-1,"TRB:CASSLTKGAGAYNEQFF;TRA:CAERGIYNQGGKLIF"
CATGGCGCAATCTACG-1,"TRB:CASSYSNRPQHF"
CATGGCGCACACAGAG-1,"TRB:CASSLEGQGFTDTQYF"
CATGGCGCACGCATCG-1,"TRB:CATSDGTSGVKQYF"
CATGGCGGTATATCCG-1,"TRB:CASPGQGGYGYTF;TRA:CAVRLGDSNYQLIW"
CATGGCGGTATCGCAT-1,"TRB:CASSYRRGVDTQYF"
CATGGCGGTCTTGTCC-1,"TRB:CASSSTPGIGELFF;TRA:CVVNTIGTASKLTF"
CATGGCGTCAGGCCCA-1,"TRB:CASSYSNRPQHF"
CATGGCGTCATTCACT-1,"TRB:CASSRSNQPQHF"
CATGGCGTCCACTGGG-1,"TRB:CASSIQDGSYEQYF;TRB:CASSQDEGGYGYTF;TRA:CAVREGYGGATNKLIF;TRA:CAVRGDYKLSF"
CATGGCGTCTCGATGA-1,"TRB:CASSFDRLVSPLHF;TRB:CSVEQGYTGELFF;TRA:CALNYGQNFVF"
CATGGCGTCTGGTATG-1,"TRB:CSATRAGITDTQYF;TRA:CLVVALTGGYNKLIF"
CATGGCGTCTTACCTA-1,"TRB:CSVAGLAGTLYNEQFF;TRA:CAGGSARLMF"
CATTATCAGCAGACTG-1,"TRB:CSVPGTSGANVLTF;TRA:CAAKVTGSGGSNYKLTF"
CATTATCAGCTGGAAC-1,NA
CATTATCAGGCCGAAT-1,"TRB:CSARSWTEETQYF"
CATTATCCAATCCAAC-1,"TRB:CASLPRPGSKIAKNIQYF"
CATTATCCACTGTTAG-1,"TRB:CASSALTSGIYEQYF"
CATTATCCAGGATTGG-1,"TRB:CASSLKTGTEAFF;TRA:CAVSEGESGYALNF"
CATTATCCATGATCCA-1,"TRB:CAWVTGTYEQYF;TRA:CAASDDSGGGADGLTF"
CATTATCGTCAACATC-1,"TRB:CATRDFTEDTQYF;TRA:CAPHGSGNTGKLIF"
CATTATCGTCTCTCTG-1,"TRB:CASSIPISRGEQYF;TRA:CIDANSNSGYALNF"
CATTATCGTGATGATA-1,"TRB:CASSQDLSRMNTEAFF;TRA:CAMRPRSGGYQKVTF"
CATTATCGTTAAGATG-1,NA
CATTATCGTTAAGGGC-1,"TRB:CASRGQGWGNEQFF;TRA:CALDAGGTSYGKLTF"
[truncated: 9,858 more rows]

## Sheet: P19_clonotypes
cellbarcode,"clonotype"
AAACCTGAGTGGGATC-3,"TRB:CASSLDRAGSYNEQFF"
AAACCTGCACAGCGTC-3,"TRB:CASSQDFGRSGNTIYF;TRA:CAYRTLWNNDMRF"
AAACCTGCAGACGTAG-3,"TRB:CASSLGQANNQPQHF;TRA:CAVRAGIGFGNVLHC"
AAACCTGCATCTGGTA-3,"TRB:CASKQSRWDDRDGSNQPQHF;TRB:CASSYGRDGETQYF;TRA:CAKVEGAQKLVF;TRA:CAVANDYKLSF"
AAACCTGGTACGCTGC-3,"TRB:CSAPPHRAGYEQYF"
AAACCTGTCGATAGAA-3,"TRB:CSARGAEAFF;TRA:CAMRQGAQKLVF"
AAACGGGAGGTGTGGT-3,"TRB:CATSGRTGEGYTEAFF;TRA:CALLGTSGGSYIPTF;TRA:CVVSAHTPGSYIPTF"
AAACGGGCAAACCCAT-3,NA
AAACGGGCAATCGAAA-3,NA
AAACGGGGTTGCCTCT-3,NA
AAACGGGTCCGCGCAA-3,NA
AAACGGGTCGGAGGTA-3,"TRB:CASSLSVYNEQFF;TRA:CATGPLVAGGTSYGKLTF"
AAACGGGTCTATGTGG-3,"TRB:CASSGVQGATVNTEAFF;TRA:CAVGLMDTGRRALTF"
AAACGGGTCTTGCCGT-3,"TRB:CASSFWDRAYNEQFF;TRA:CAASKGSQGNLIF"
AAAGATGAGACACGAC-3,"TRB:CASSYSLAVDVSPGELFF;TRA:CAAPATGTYKYIF"
AAAGATGAGCTTTGGT-3,NA
AAAGATGCAAGCGATG-3,"TRB:CASTPGPRGNQPQHF;TRA:CASAGSGYSTLTF;TRA:CAVMIKAAGNKLTF"
AAAGATGCAATGAATG-3,"TRB:CASSPRRAVNSDTQYF;TRA:CAVRGGLTGSARQLTF"
AAAGATGGTAGCCTAT-3,NA
AAAGATGTCAGGCCCA-3,"TRB:CASSPLTDSSTDTQYF;TRA:CAVKPISGGYNKLIF"
AAAGATGTCCTTGCCA-3,"TRB:CATSESQTGGYGYTF;TRA:CAASARRGAQKLVF"
AAAGATGTCTCCCTGA-3,NA
AAAGATGTCTCGTTTA-3,"TRB:CATSDSGAVSGANVLTF;TRA:CAVNPNYGQNFVF"
AAAGCAAAGGGATGGG-3,"TRB:CASSLGLAVGKYF;TRA:CAGWSGAGSYQLTF"
AAAGCAAAGTCACGCC-3,"TRB:CASSRITGGYGYTF;TRA:CAENIDFGNEKLTF"
AAAGCAAAGTGTGGCA-3,NA
AAAGCAAAGTTGCAGG-3,"TRB:CASSDLDRGAFF;TRA:CILSPLLYNNNDMRF"
AAAGCAACACAAGACG-3,"TRB:CASSLIGSEQYF;TRA:CAETVGFGNVLHC;TRA:CAVAEGYAGNNRKLIW"
AAAGCAACACGAGAGT-3,"TRB:CASSLELAGGTDTQYF;TRA:CASLNNNARLMF"
AAAGCAACAGATCTGT-3,"TRB:CASSLGSGPTYNEQFF;TRA:CVVSARNTDKLIF"
AAAGCAACAGGGTATG-3,"TRB:CAISEWSAETRSSNYGYTF;TRA:CAASGFNKFYF"
AAAGCAACAGTGACAG-3,"TRB:CASGAQGATGELFF;TRA:CAVNTNAGKSTF"
AAAGCAAGTGCTGTAT-3,"TRB:CASSFWTSGKETQYF;TRB:CASSIYGGTRDEQFF;TRA:CAFMKPWNSGNTPLVF;TRA:CVVPTSGGSYIPTF"
AAAGCAAGTTCACGGC-3,"TRB:CASSPGPSYGYTF;TRA:CILRKTGANSKLTF"
AAAGCAAGTTGAACTC-3,"TRB:CATSTMAGESGTYNEQFF;TRA:CAVSIGFGNVLHC"
AAAGTAGAGCGATAGC-3,"TRB:CASSAPGLWNTGELFF;TRA:CATAGANSKLTF"
AAAGTAGAGGCCGAAT-3,"TRB:CASSQDQDPNTEAFF;TRA:CLVGGRTSGTYKYIF"
AAAGTAGCAAGCTGTT-3,"TRB:CASSPAEDPLLARPYNEQFF;TRA:CAVSDGITGGGNKLTF"
AAAGTAGCAGGGTATG-3,"TRB:CASSYGGKGREYGYTF;TRA:CAATDWSNKLIF;TRA:CANNIRGSQGNLIF"
AAAGTAGCATGGATGG-3,"TRB:CASASSGRPSEETQYF"
AAAGTAGGTCCTCCAT-3,"TRB:CASSHEDEQYV;TRA:CAFMKFFGNEKLTF"
AAAGTAGGTGAGTATA-3,"TRB:CSARGTAVETQYF;TRA:CAASGSSSYKLIF"
AAAGTAGGTGATGATA-3,"TRB:CASSFPLAGGTTGELFF;TRA:CIVRFYRFSDGQKLLF"
AAAGTAGGTGCCTGTG-3,"TRB:CASSLAGASETQYF;TRB:CSATGPKVRQYF;TRA:CAVGPAGNNRKLIW"
AAAGTAGTCGTACCGG-3,"TRB:CASSSGPEQFF;TRA:CAVLGTDSWGKLQF"
AAAGTAGTCTCTGAGA-3,"TRB:CASSFHDPRQGVNEKLFF;TRA:CAMREAPVTMNRDDKIIF"
AAATGCCAGAACAACT-3,"TRB:CASRDTGTPFRGYTF;TRA:CAFSHGSSNTGKLIF"
AAATGCCAGGATGCGT-3,"TRB:CASSPTGAGGVAQYF;TRA:CALIRNNNDMRF"
AAATGCCCAATGGATA-3,"TRB:CASRSVGSGYGYTF;TRA:CILRDAYTLQGAQKLVF"
AAATGCCCAGCCTGTG-3,NA
AAATGCCGTAAATGAC-3,"TRB:CASSLALSLMDEQYF;TRB:CASSPPSGTYEQYF;TRA:CLVGDPTSATGTASKLTF"
AAATGCCGTACAAGTA-3,NA
AAATGCCGTATAGGGC-3,"TRB:CAWSGLGLAYEQYF"
AAATGCCGTCGAGATG-3,NA
AAATGCCGTCTCTTAT-3,"TRB:CASSLDSAETQYF;TRB:CASSLGYTDTQYF;TRA:CAASTGNQFYF;TRA:CAVRPTQGSQGNLIF"
AAATGCCGTTCCACTC-3,"TRB:CASSLGAGASGYTF"
AAATGCCGTTGATTCG-3,"TRA:CAVQTDSWGKLQF"
AAATGCCGTTGGTTTG-3,"TRB:CASRPRGQGNSPLHF;TRA:CAVSGGATNKLIF"
AAATGCCTCATGTCCC-3,"TRB:CASSPLGQTYNEQFF;TRA:CAVSERYSGGGADGLTF"
AAATGCCTCGCTTGTC-3,NA
AAATGCCTCGGTCTAA-3,"TRB:CASSGEFGGYYGYTF"
AAATGCCTCTACGAGT-3,NA
AAATGCCTCTACTCAT-3,"TRB:CASSLIGQGITGELFF;TRA:CATHRGSKLTF"
AAATGCCTCTGATTCT-3,NA
AAATGCCTCTGGCGAC-3,"TRB:CASSQVGQASTDTQYF;TRA:CALEGGGSNYKLTF"
AACACGTAGAACTGTA-3,"TRB:CASSGRTALGTEAFF;TRA:CAALPTGRRALTF;TRA:CLVGDFLILTGGGNKLTF"
AACACGTAGCAGCGTA-3,"TRB:CASSPMGAGEETQYF;TRA:CAVSGNNAGNMLTF"
AACACGTCAAGTAGTA-3,NA
AACACGTCACCCAGTG-3,"TRB:CASSLGVDQETQYF;TRA:CALTQFLGQKLLF"
AACACGTCAGCGTCCA-3,"TRB:CSARDNTRTYEQYF;TRA:CAVMKTSYDKVIF"
AACACGTGTACAGCAG-3,NA
AACACGTGTCCTAGCG-3,NA
AACACGTTCAAAGACA-3,"TRB:CASSGRTGFLSNQPQHF;TRA:CAASAIWGAQKLVF"
AACACGTTCGAATGCT-3,"TRB:CASSVAPEKTQYF;TRA:CAAPDNYGQNFVF;TRA:CALRAPYGGSQGNLIF"
AACCATGAGAAGGGTA-3,"TRB:CASRLDRGSNEQFF;TRA:CAENRVLSGTASKLTF"
AACCATGAGTCGATAA-3,"TRB:CASSYSQGYNNSPLHF;TRA:CAFIYYTGNQFYF;TRA:CALTTSGTYKYIF"
AACCATGCAGCTCGAC-3,NA
AACCATGGTAACGTTC-3,"TRB:CASSLPQEAYNEQFF;TRA:CILRDFQGAQKLVF"
AACCATGGTATAAACG-3,"TRB:CASLPQGDDWGTEAFF;TRA:CAVTDSWGKLQF"
AACCATGGTGAGTGAC-3,"TRB:CASSDTGTGDQPQHF;TRA:CAFNTGGFKTIF;TRA:CAPGNSGYALNF"
AACCATGGTTATGTGC-3,NA
AACCATGGTTGTCGCG-3,"TRB:CASSQLWPAGPNTGELFF;TRA:CILRETGFGNVLHC"
AACCATGTCAACACAC-3,"TRB:CASSLIGTGLLAQYF;TRA:CAASAYPGTYKYIF"
AACCATGTCAGTTTGG-3,"TRB:CASSLAHGGWESAYNEQFF;TRB:CASSLSNSYEQYF;TRA:CAVDKRSGATNKLIF"
AACCATGTCGTACGGC-3,"TRB:CASSVRERGEQYF;TRB:CATSDSGQIYEQYF;TRA:CAGSTNTGNQFYF;TRA:CAVDMDSSYKLIF"
AACCATGTCTGCCAGG-3,"TRB:CASSLAPGGARDTEAFF;TRA:CALIVRNQGGKLIF"
AACCGCGAGTTACCCA-3,"TRB:CASSREDFYEQYF;TRA:CVVRGQTGANNLFF"
AACCGCGCACAGCCCA-3,"TRB:CASSQKQGVSEQYF;TRA:CAMRDYNTDKLIF"
AACCGCGCACGGTAAG-3,"TRB:CASQTSGGYNEQFF;TRB:CASSSTGNFWNTGELFF;TRA:CAVRLTGGGNKLTF;TRA:CVVNWAGNTGKLIF"
AACCGCGCATGCGCAC-3,"TRB:CSAADRTGPNYGYTF;TRA:CAASNTNTGFQKLVF"
AACCGCGGTATCGCAT-3,"TRB:CSAASGGITEAFF;TRA:CAAMDSNYQLIW"
AACCGCGGTCAGAGGT-3,"TRB:CATSKDRASNEQFF;TRB:CATSKFLGTSSYNEQFF;TRA:CATDPTGGFKTIF"
AACCGCGGTCTAAACC-3,"TRB:CASSGPGQGSFSNQPQHF"
AACCGCGTCATAAAGG-3,"TRB:CASSLGPESIGEQFF"
AACCGCGTCGCAAACT-3,NA
AACGTTGCAATAGCAA-3,"TRB:CASSFRQREAYEQYF;TRB:CASSQNSGRETQYF;TRA:CALSSGGSNYKLTF"
AACGTTGGTGGTAACG-3,"TRB:CASRRGLAKNIQYF;TRA:CAASIAASGSRLTF;TRA:CAVDYKLSF"
AACGTTGGTGTAACGG-3,"TRB:CASSPPGRANEQYV;TRA:CAVDDSNTGKLIF"
AACGTTGTCAACACTG-3,"TRB:CASSTTTGGAETQYF;TRA:CAVSDGWPGNQFYF"
AACGTTGTCCATGAGT-3,"TRB:CASSTGPGVNTGELFF"
AACTCAGAGCACCGCT-3,"TRB:CASSLGAVLADTQYF;TRA:CAVSDLDGSNYKLTF"
AACTCAGAGGTGACCA-3,"TRB:CSARDLGRGNTIYF;TRA:CIAPSTASKLTF"
AACTCAGCAATAGCAA-3,NA
AACTCAGCACAGCGTC-3,"TRB:CAINPRGSGTEAFF"
AACTCAGCACCGTTGG-3,NA
AACTCAGGTAGGAGTC-3,"TRB:CASSIPTGSGELFF;TRA:CALSPTGSNYKLTF"
AACTCCCAGCACGCCT-3,"TRB:CAISEGGLGGEYTEAFF;TRA:CLVGDDPDSWGKLQF"
AACTCCCCACTCTGTC-3,"TRB:CSARRGGYGQYF;TRB:CSARRPVAASYNEQFF;TRA:CAATLSVNYGQNFVF"
AACTCCCCATATGGTC-3,NA
AACTCCCTCACTCCTG-3,"TRB:CASRAAGTYNSPLHF;TRB:CASSYSGSGGAYEQFF;TRA:CALNYGQNFVF"
AACTCCCTCAGAGCTT-3,"TRB:CASSLAGGQGTREAFF;TRA:CALAPGGYQKVTF"
AACTCCCTCCCGACTT-3,"TRB:CASSPDLAGENTGELFF;TRA:CATDGNTGFQKLVF"
AACTCCCTCCCGGATG-3,NA
AACTCCCTCTACGAGT-3,NA
AACTCCCTCTGGCGTG-3,"TRB:CASSLGSGDTEAFF;TRA:CAVYNTDKLIF"
AACTCCCTCTTCGGTC-3,"TRB:CASQSDSSYNEQFF;TRA:CALPQGAQKLVF;TRA:CAYRSAWFSNSGYALNF"
AACTCTTAGGTACTCT-3,"TRA:CATESLLDGQKLLF"
AACTCTTCATACCATG-3,NA
AACTCTTGTCGGATCC-3,"TRB:CSASGLSSTDTQYF"
AACTCTTGTCTGGTCG-3,"TRB:CASSMGLPEAFF;TRA:CAAEAGSYQLTF"
AACTCTTGTTAAAGTG-3,"TRB:CASTLGRGGHYGYTF;TRB:CATEDRANEQYF;TRA:CAVNPKAAGNKLTF;TRA:CVVIINNNDMRF"
AACTCTTTCACCATAG-3,NA
AACTCTTTCCTGCAGG-3,"TRB:CASSKIFGDTQYF;TRA:CAVRDRPPGNTGKLIF"
AACTCTTTCGTTACGA-3,NA
AACTGGTAGCTAAGAT-3,"TRB:CASRLDRGSNEQFF;TRA:CAENRVLSGTASKLTF"
AACTGGTAGCTACCGC-3,"TRB:CASSLSGNQPQHF"
AACTGGTCAATCTACG-3,"TRB:CATSDPTEVAVPQYF;TRA:CAYRRDLSGTYKYIF"
AACTGGTCAGCCAATT-3,"TRB:CSALRSGGSYEQYF;TRA:CAARGFGNEKLTF"
AACTGGTCATGCCTAA-3,"TRB:CASSLTDRADYGYTF;TRA:CALRVQGAQKLVF"
AACTGGTTCAGGTTCA-3,"TRB:CSARRWDSSYNEQFF;TRA:CIGAPNAGGTSYGKLTF"
AACTGGTTCCTTCAAT-3,NA
AACTGGTTCTAGCACA-3,"TRB:CASSPTSGGASGELFF;TRA:CAARGSRFSDGQKLLF;TRA:CVVSAGTYKYIF"
AACTTTCCAGCCAGAA-3,"TRB:CASSTYTGDTEAFF;TRA:CAGHGGATNKLIF"
AACTTTCCAGCTGTAT-3,"TRB:CASSQSRGETQYF;TRA:CAYRTGGTSYGKLTF"
AACTTTCCAGTAACGG-3,NA
AACTTTCGTAAGTAGT-3,"TRB:CASSHVDLIIYNEQFF;TRA:CAGFPKETSGSRLTF"
AACTTTCGTAGCTCCG-3,"TRB:CASSLWSESHYGYTF;TRB:CATYYNEQFF;TRA:CAVIPRGGADGLTF"
AACTTTCGTATTCTCT-3,"TRB:CASSISSGGPRNEQFF;TRB:CASSTGLAGAGTQYF;TRA:CAEDFGNEKLTF"
AACTTTCGTCTCCACT-3,"TRB:CASSTRDRGFAGANVLTF;TRA:CAMREYPSGANNLFF;TRA:CLVGDGFGGGSYIPTF"
AACTTTCTCACTATTC-3,"TRB:CASSEWGASTDTQYF;TRA:CAVGAVGGNEKLTF"
AACTTTCTCCCAAGTA-3,"TRB:CASSIVPGGPQHF"
AACTTTCTCGCACTCT-3,"TRB:CASSLGSTVNEKLFF;TRA:CADSFGNEKLTF"
AAGACCTAGGCATGGT-3,"TRB:CASLEPGGTQYF;TRA:CAASTSYGKLTF"
AAGACCTAGGTCATCT-3,NA
AAGACCTAGTCCGGTC-3,"TRB:CASSLVAFTYEQYF;TRA:CAGDLDNYGQNFVF"
AAGACCTCACCGATAT-3,"TRB:CASQYNSPLHF;TRA:CALVHGSGNTGKLIF"
AAGACCTCATCACGTA-3,NA
AAGACCTGTCAGAAGC-3,"TRB:CASSLLAGGPIEQFF;TRA:CAYAGNNRKLIW"
AAGACCTTCACCTTAT-3,"TRB:CASSEIDGYNEQFF;TRA:CAARAGAGSYQLTF"
AAGACCTTCACGCATA-3,"TRB:CASSLQFSAQYF"
AAGACCTTCAGTGTTG-3,NA
AAGACCTTCATTGCCC-3,"TRB:CASSFPLAGGTTGELFF;TRA:CIVRFYRFSDGQKLLF"
AAGACCTTCCTATTCA-3,NA
AAGCCGCAGGGATACC-3,"TRB:CASSFRGGLYNEQFF;TRA:CAVSEGKLIF"
AAGCCGCAGTGTACCT-3,"TRB:CASSEKGVLQPQHF;TRB:CSVLSDIYGETQYF;TRA:CAVTMNSGYSTLTF;TRA:CVVISPGNTGKLIF"
AAGCCGCCAACGATCT-3,"TRB:CASSLFGRFRLAASTDTQYF;TRA:CAAIRRDNYGQNFVF"
AAGCCGCCACCGATAT-3,"TRB:CASSSLVSASSYNEQFF"
AAGCCGCCAGGACCCT-3,"TRB:CASSLVPGSSTNEKLFF;TRA:CAASGRRAQKLVF"
AAGCCGCCATGGTAGG-3,"TRB:CASSFRGQPQHF;TRA:CALGNQGGKLIF"
AAGCCGCGTTCTGAAC-3,"TRB:CASSAPGTAYNEQFF;TRB:CASSSQGNYGYTF;TRA:CAVQSGRQLTF"
AAGCCGCTCAGAGGTG-3,"TRB:CASIQFDEAFF;TRA:CATESLLDGQKLLF"
AAGCCGCTCTCCAGGG-3,"TRB:CASSQRAGVETQYF;TRA:CAESIQWGNKLVF"
AAGGAGCAGATATGGT-3,NA
AAGGAGCAGCCACGCT-3,"TRB:CASSRQQGLVTEAFF;TRA:CAENGGRGSGTYKYIF"
AAGGAGCAGGCTACGA-3,"TRB:CASRLDRGSNEQFF;TRA:CAENRVLSGTASKLTF"
AAGGAGCAGTTGTAGA-3,"TRB:CASASSGRPSEETQYF;TRA:CALGAYGGSQGNLIF"
AAGGAGCCAACTGCGC-3,NA
AAGGAGCCAAGTTCTG-3,"TRB:CASTSLGGGDQPQHF;TRA:CAASALAGGGADGLTF"
AAGGAGCGTAGGACAC-3,"TRB:CASSSDSLKQFF;TRA:CALSRAGGTSYGKLTF"
AAGGAGCGTCCTCCAT-3,"TRB:CASSQGHTGGNYGYTF;TRB:CATMYGSGTDTQYF;TRA:CLVGDITTGANNLFF"
AAGGAGCGTGGCGAAT-3,"TRB:CASSPTPGQGGYTF;TRA:CAAKNSGGYQKVTF"
AAGGAGCGTTGCGTTA-3,NA
AAGGAGCGTTTGGGCC-3,"TRB:CASSPTGSTTNEKLFF;TRA:CAVSDPGFGNEKLTF"
AAGGAGCTCCCGACTT-3,"TRB:CASTSRVGRAPYEQYF;TRA:CAMREGSSGSARQLTF"
AAGGCAGAGATGCCTT-3,NA
AAGGCAGCAGGCAGTA-3,"TRB:CASSISDRRDLNGYTF;TRA:CVVMRYNAGNMLTF"
AAGGCAGCAGTTAACC-3,"TRB:CATRGQGDYEQYF;TRA:CAFDNAGNMLTF;TRA:CIVRVASNAGNMLTF"
AAGGCAGTCAGCATGT-3,"TRB:CASSLLGGGANGELFF;TRA:CVTYSGAGSYQLTF"
AAGGTTCAGAGGGATA-3,"TRB:CASSVGRGGSEAFF;TRA:CATRTGGFKTIF"
AAGGTTCAGCTGTTCA-3,"TRB:CASSPEGRAGDYGYTF;TRA:CAVNLEYGNKLVF;TRA:CAVRSYGGSQGNLIF"
AAGGTTCAGTGAATTG-3,"TRB:CASSIYRELAEQFF;TRA:CAVQALLSGANSKLTF;TRA:CAVSANAGNNRKLIW"
AAGGTTCCAGTTTACG-3,"TRB:CSVERLAGVSEQYF;TRA:CAMREGQGGSEKLVF"
AAGGTTCGTCAGATAA-3,NA
AAGGTTCGTCTGCCAG-3,"TRB:CASSRQAAEAFF;TRA:CAVATNSGGSNYKLTF"
AAGGTTCGTGTGTGCC-3,"TRB:CASSLLAVGTEAFF;TRB:CSARKPTGGGETQYF;TRA:CATDTSGGSYIPTF"
AAGGTTCGTGTTTGTG-3,"TRB:CASSLGQAANTEAFF;TRB:CASSYRPGGETQYF;TRA:CAERPYSSASKIIF"
AAGGTTCTCCAACCAA-3,"TRB:CATLAFGGSYEQYF;TRA:CAVRDRGGGQNFVF"
AAGGTTCTCGCCAAAT-3,"TRB:CASSLGGTGYTEAFF;TRB:CASSVGTPNEKLFF;TRA:CAGPRAGGTSYGKLTF"
AAGTCTGAGACAGGCT-3,"TRB:CASSLYTRQGMNTEAFF;TRA:CAFMIPLIQGAQKLVF"
AAGTCTGAGAGCCCAA-3,"TRB:CASSPGRNSGNTIYF"
AAGTCTGAGGAGCGTT-3,"TRB:CASSLAGSYSGNTIYF;TRA:CAASAGGTSYGKLTF"
AAGTCTGCAAGTAATG-3,"TRB:CSAAPRTVLYEQYV;TRA:CAVGAQRNNNNDMRF"
AAGTCTGCACGACTCG-3,"TRB:CASSSPLGLAGETQYF;TRA:CAPWNSGNTPLVF"
AAGTCTGGTGGCTCCA-3,NA
AAGTCTGGTGGTTTCA-3,"TRB:CASSSTTLRYF;TRA:CIVVDSGYSTLTF"
AAGTCTGTCAGCATGT-3,"TRB:CAWGPGTGAFEAFF;TRA:CAENENTGNQFYF"
AAGTCTGTCATGCTCC-3,NA
AAGTCTGTCGGAGCAA-3,"TRB:CASIQFDEAFF;TRA:CATESLLDGQKLLF"
AAGTCTGTCGTATCAG-3,"TRB:CASSSNPGLVRNEQFF;TRA:CARQETSGSRLTF"
AATCCAGAGACCCACC-3,NA
AATCCAGAGAGACGAA-3,NA
AATCCAGAGTACATGA-3,NA
AATCCAGCATGTTGAC-3,"TRB:CASSIVPGGPQHF;TRA:CALNYGQNFVF"
AATCCAGGTCAACATC-3,"TRB:CASSSPGTSRIGVEQYF;TRA:CAVITQGGSEKLVF"
AATCCAGGTTCATGGT-3,"TRB:CASSLGWGRSLGGYTF;TRA:CARILTGNQFYF"
AATCCAGTCATCGATG-3,"TRB:CASSLGQIMNTEAFF"
AATCCAGTCCGTCATC-3,"TRB:CASSQWSDGDIQYF;TRA:CAASRRNNNDMRF"
AATCCAGTCCTTGGTC-3,"TRB:CASSILGTGELFF;TRA:CVVNIQDMRF"
AATCCAGTCGAACGGA-3,"TRB:CASGGASGSTGELFF;TRB:CASSIGQMTYYGYTF;TRA:CAVPLRDNYGQNFVF"
AATCCAGTCTTCGAGA-3,"TRB:CASSIVPGGPQHF;TRA:CALNYGQNFVF"
AATCGGTAGCGTTCCG-3,NA
AATCGGTAGCTAACAA-3,"TRB:CASSPPGLTNQPQHF;TRB:CAWVPGTGGAYNSPLHF;TRA:CAGAELYSGGGADGLTF;TRA:CAVSPYNNNDMRF"
AATCGGTAGTTGCAGG-3,"TRB:CASSRRLAGIEDTQYF;TRA:CIVRSHMFSGGYNKLIF"
AATCGGTCATCGACGC-3,"TRB:CASSRGTTIDTIYF"
AATCGGTCATCGATGT-3,"TRB:CASSLLAGGLTDTQYF"
AATCGGTGTAAATGTG-3,"TRB:CASSLEGVGTEAFF;TRA:CALIGMEYGNKLVF"
AATCGGTGTACGCTGC-3,"TRB:CSAGADRGVTDTQYF;TRA:CIVRVVWGKLIF"
AATCGGTGTCAGAGGT-3,"TRB:CSAHRPGQRNEKLFF;TRA:CALRGSLYGGSNYKLTF"
AATCGGTGTGCGGTAA-3,"TRB:CASSLQVRDTQYF;TRA:CATDGLTGGGNKLTF"
AATCGGTGTTGCGTTA-3,"TRB:CASKNRAIFIQETQYF;TRA:CAVDNAGGTSYGKLTF"
AATCGGTGTTTCCACC-3,"TRB:CSVIRQQETQYF;TRA:CAVGAQYGNKLVF"
AATCGGTTCAGGATCT-3,NA
AATCGGTTCGTTTAGG-3,"TRB:CASSRTGRVVGYTF;TRA:CAVSPNQAGTALIF"
AATCGGTTCTAAGCCA-3,"TRB:CSARSGFQETQYF;TRA:CAMRARAQKLVF"
AATCGGTTCTTCTGGC-3,"TRB:CSVGTGTSPLHF;TRA:CAMREVISGSARQLTF"
ACACCAAAGCTAACAA-3,"TRB:CASSLWRGTPAPGELFF"
ACACCAAAGCTCAACT-3,"TRB:CASSQDRSSGTTDTQYF;TRA:CAMRGVSGGSYIPTF"
ACACCAACAGATCTGT-3,"TRB:CASSLGSGPTYNEQFF;TRA:CVVSARNTDKLIF"
ACACCAAGTACCCAAT-3,NA
ACACCAAGTCAACATC-3,"TRB:CASSSGTGSYEQYV;TRA:CAANWGSNYQLIW"
ACACCAATCAACACGT-3,"TRB:CASSVLHHLVGGGRETQYF;TRA:CAFMKQRGLDTGNQFYF"
ACACCAATCACATAGC-3,"TRB:CSASYFNTEAFF;TRA:CTQTSYDKVIF"
ACACCAATCAGCTCGG-3,"TRB:CASSGGASGANVLTF;TRA:CAAFSGNTPLVF;TRA:CAPGTALIF"
ACACCAATCTAACCGA-3,NA
ACACCCTAGATCACGG-3,"TRB:CATSREPGTRSDEQFF;TRA:CAYSHRFRDDKIIF"
ACACCCTAGCAGACTG-3,NA
ACACCCTAGTACTTGC-3,"TRB:CATSHGGLDYGYTF;TRA:CAVRPGGPGGYNKLIF"
ACACCCTAGTCAAGGC-3,"TRB:CASSREVGYTF;TRA:CAGRGRGTNAGKSTF;TRA:CALSGGTYKYIF"
ACACCCTAGTTCGCGC-3,"TRB:CASSLGPYSNQPQHF;TRB:CASSRDRVQPQHF;TRA:CAGFPGAGSYQLTF;TRA:CGTEIPTDSWGKLQF"
ACACCCTCACTATCTT-3,NA
ACACCCTCAGTGGAGT-3,"TRB:CASSLFFRRGSIFSGNTIYF;TRA:CIVGAGTASKLTF"
ACACCGGAGCTATGCT-3,NA
ACACCGGCAAACCCAT-3,"TRB:CSAKVRIFTDTQYF;TRA:CAVRSNFGNEKLTF"
ACACCGGCAAGGTTTC-3,"TRB:CASSFPLAGGTTGELFF;TRA:CIVRFYRFSDGQKLLF"
ACACCGGCACCGCTAG-3,"TRB:CASSFPLAGGTTGELFF;TRA:CIVRFYRFSDGQKLLF"
ACACCGGCATTTCAGG-3,"TRB:CATMGLAGGETQYF;TRA:CAAILSGGGADGLTF"
ACACCGGGTTCAGACT-3,"TRB:CASSQGLSGSIF;TRA:CAVKNTGNQFYF"
ACACCGGGTTCTGGTA-3,NA
ACACCGGTCGGATGTT-3,"TRB:CASSLQGVGEAFF;TRA:CAVKGGGTSYGKLTF"
ACACCGGTCTACGAGT-3,"TRB:CAIRKRGASTGELFF;TRB:CATSDLQLAGGREQFF;TRA:CAETFNYGQNFVF;TRA:CAWGGGSEKLVF"
ACACCGGTCTACTTAC-3,"TRB:CSVEDQTGTSVLLADTQYF;TRA:CAVNAPVYGNNRLAF"
ACACCGGTCTGCGGCA-3,"TRB:CASSLRGGLAGFGKTDTQYF;TRA:CVVSERFSGTSYGKLTF"
ACACTGAAGGCATGTG-3,"TRB:CASSYRAVRSNTEAFF;TRA:CILSASFNAGGTSYGKLTF"
ACACTGAAGGCTAGCA-3,"TRB:CASNPSRVPGQFQETQYF;TRA:CAMSGTGNQFYF"
ACACTGAAGTGCCAGA-3,"TRB:CASSQGTVSPFTDTQYF;TRA:CAMREGPSGGSYIPTF"
ACACTGAAGTTCGCAT-3,NA
ACACTGACAAACAACA-3,"TRB:CASSAWQGHEQYV;TRA:CAVTGGFGNVLHC"
ACACTGACACGGTGTC-3,NA
ACACTGACATAGAAAC-3,"TRB:CAWSVSGTSFLF;TRA:CAASARGLTF"
ACACTGACATGTAGTC-3,"TRB:CASSSFSLDSPLHF;TRA:CAVAFSGTYKYIF"
ACACTGATCAACCATG-3,"TRB:CASSRTGGPKYEQFF;TRA:CAASMDSSYKLIF"
ACACTGATCAGCACAT-3,"TRB:CASRLDRGSNEQFF;TRA:CAENRVLSGTASKLTF"
ACAGCCGAGAGTTGGC-3,"TRA:CAVRSYGGSQGNLIF"
ACAGCCGAGTACGTAA-3,"TRB:CASSLGGTGANVLTF"
ACAGCCGCAAGAAGAG-3,"TRB:CASSLPQEAYNEQFF;TRA:CILRDFQGAQKLVF"
ACAGCCGGTGCAGTAG-3,"TRB:CASSLGSGPTYNEQFF;TRA:CVVSARNTDKLIF"
ACAGCCGTCCAGATCA-3,"TRB:CATEVAGGYEQYF;TRA:CDAQETSGSRLTF"
ACAGCCGTCCGTTGTC-3,"TRB:CASSGTGEVGTQYF;TRA:CAVRNNNARLMF"
ACAGCCGTCTTGCCGT-3,"TRB:CASRPDSGNSPLHF;TRA:CAMSDSNSGYALNF"
ACAGCTAAGGAATTAC-3,NA
ACAGCTACACGTAAGG-3,"TRB:CASSLAGSNYGYTF;TRA:CAVSDQGAQKLVF"
ACAGCTACAGCGTTCG-3,"TRB:CASSILGTGELFF;TRA:CVVNIQDMRF"
ACAGCTACATTGGGCC-3,NA
ACAGCTAGTCAGGACA-3,"TRB:CASRPPRDRVGKNEKLFF;TRA:CLVGPLWAGNMLTF"
ACAGCTAGTCATTAGC-3,"TRB:CASSLAGYEGGELFF;TRB:CASSQDDVRSGTGELFF;TRA:CAVNAENSNYQLIW"
ACAGCTAGTGCTTCTC-3,"TRB:CASSLSGTSGTRDEQYF;TRA:CAFMKRGAQKLVF"
ACAGCTATCCTAAGTG-3,NA
ACATACGAGGCCATAG-3,NA
ACATACGAGGGTCGAT-3,NA
ACATACGTCAGCAACT-3,"TRB:CASSLAGGAGPQETQYF;TRA:CVVRGYSTLTF"
ACATACGTCTGCGTAA-3,"TRB:CASSPNTPSFNYGYTF;TRA:CILRRAYSGAGSYQLTF"
ACATCAGAGCGATATA-3,"TRB:CASSFPLAGGTTGELFF"
ACATCAGCAGCTATTG-3,"TRB:CASRAPDTTNYGYTF;TRA:CAVRSNDYKLSF"
ACATCAGCAGGAATCG-3,"TRB:CASNDPRGSQETQYF;TRA:CAASATGANSKLTF"
ACATCAGCATCCTTGC-3,"TRB:CASSPPIHNEKLFF;TRA:CLVGDSMNRDDKIIF"
ACATCAGGTGACTCAT-3,NA
ACATCAGGTGTCAATC-3,"TRB:CASSYFGGSEAFF;TRA:CAYRSAWEDTNAGKSTF"
ACATCAGTCATCGCTC-3,NA
ACATCAGTCTTGGGTA-3,"TRB:CASSTRQAYEQYF;TRA:CAVEGTSGSRLTF"
ACATGGTAGACAAGCC-3,"TRB:CATSDRGTAYNEQFF;TRA:CVLNDYKLSF"
ACATGGTAGCGATAGC-3,NA
ACATGGTAGGAACTGC-3,"TRB:CASSPRVAREGLYEQYF;TRA:CALSPYSSASKIIF"
ACATGGTAGTGGAGTC-3,"TRB:CASSLGFYNEQFF"
ACATGGTCAGATCTGT-3,"TRB:CASSFPLAGGTTGELFF;TRA:CIVRFYRFSDGQKLLF"
ACATGGTGTAGATTAG-3,"TRB:CASRQGWTEAFF;TRA:CAASSQGGSEKLVF"
ACATGGTTCAACCAAC-3,"TRB:CASSVTAFPTNYGYTF;TRA:CAMREAQFLGGGSQGNLIF"
ACATGGTTCAAGCCTA-3,NA
ACATGGTTCAGCAACT-3,"TRB:CSSDRGLDNEQFF;TRA:CAYNRVGTDKLIF"
ACATGGTTCCTCAATT-3,"TRB:CASSRSTEGTEAFF;TRA:CAVGAGNQFYF"
ACATGGTTCTAACTGG-3,"TRB:CSASSGGSQETQYF;TRA:CAAMDTGRRALTF"
ACCAGTAAGCTGATAA-3,NA
ACCAGTAAGCTGTCTA-3,"TRB:CASRQGTNSPLHF;TRB:CASSPRGGADTQYF;TRA:CARYNFNKFYF"
ACCAGTAAGTCCGTAT-3,"TRB:CASSLGQAYEQYF;TRB:CASSSGRVNTGELFF;TRA:CAMREGGIDYKLSF;TRA:CILPLAGGTSYGKLTF"
ACCAGTAAGTTGAGAT-3,NA
ACCAGTACACAGCCCA-3,"TRB:CASSGTRMETQYF;TRB:CASSQDAGTFKGYTF;TRA:CAHRGSTLGRLYF"
ACCAGTACAGATCTGT-3,"TRB:CASSPGGGRAGDTQYF;TRB:CASSVVAGGGTDTQYF;TRA:CAVRDRGYGQNFVF"
ACCAGTACATCGATTG-3,"TRB:CSARDSGRPPDNEQFF;TRA:CIVRVTGTASKLTF"
ACCAGTAGTGGGTATG-3,"TRB:CASSFVRMNTEAFF;TRA:CAENNYGQNFVF"
ACCAGTATCACGCGGT-3,"TRB:CSARDPAPGVYNEQFF;TRA:CAATPYSSASKIIF"
ACCAGTATCGTGGGAA-3,"TRB:CASSEQGVRLLRNYGYTF;TRA:CAALFMYSGGGADGLTF"
ACCCACTAGCACACAG-3,"TRB:CASSFPLAGGTTGELFF;TRA:CIVRFYRFSDGQKLLF"
ACCCACTAGGCAAAGA-3,"TRB:CASSQLAGGPQETQYF"
ACCCACTCAATCGGTT-3,"TRB:CASSGGGSSYNEQFF;TRA:CALNAGGGADGLTF"
ACCCACTCACCCAGTG-3,"TRB:CASSVASFMDEQFF;TRA:CAVKRSQGNLIF"
ACCCACTGTAAGCACG-3,"TRB:CASRTGSGYGYTF;TRA:CAVAPNAGNNRKLIW"
ACCCACTTCAGTTAGC-3,"TRB:CASGPGGPTGELFF"
ACCGTAAAGGATTCGG-3,"TRB:CASSEALTGLRGYTF;TRA:CAVDDSGGGADGLTF"
ACCGTAAAGGGATGGG-3,"TRB:CASSLFRLTGADYGYTF;TRB:CASSPVGGADTEAFF;TRA:CAVRDWGPDKLIF"
ACCGTAAAGTGGAGAA-3,"TRB:CSARVQAGGKLFF"
ACCGTAACACATTTCT-3,"TRB:CASSLSGRVGYGYTF"
ACCGTAACACGACGAA-3,"TRB:CSARDRHEQYF;TRA:CIVRAGGTSYGKLTF"
ACCGTAACACGTGAGA-3,"TRB:CSAVDWTYSNQPQHF;TRA:CATSNAGGTSYGKLTF"
ACCGTAACACTCTGTC-3,NA
ACCGTAACATACAGCT-3,NA
ACCGTAACATAGAAAC-3,"TRB:CSARAGTGDEKLFF;TRA:CALSVNTGGFKTIF"
ACCGTAAGTAGAGCTG-3,"TRB:CASSILGTGELFF;TRA:CVVNIQDMRF"
ACCGTAAGTAGCGCTC-3,"TRB:CASSLLPAGTMEEQYF;TRA:CVVSLSGNTPLVF"
ACCGTAATCAGCGATT-3,NA
ACCGTAATCATAACCG-3,"TRB:CASSLGVLGGTDTQYF;TRA:CAENREQAGTALIF;TRA:CVVRLSGAGSYQLTF"
ACCGTAATCCATTCTA-3,"TRB:CASSPPRLAGPTDTQYF;TRB:CASSYSSSGELFF;TRA:CAMREGRGLNRDDKIIF"
ACCGTAATCCCATTAT-3,"TRB:CASSLGQLEETQYF;TRA:CAAIISGGYNKLIF"
ACCGTAATCCCTGACT-3,NA
ACCGTAATCTAAGCCA-3,"TRB:CASSIVPGGPQHF;TRA:CALNYGQNFVF"
ACCGTAATCTGTTGAG-3,"TRB:CASSLGTSADTQYF;TRA:CAAMGGNYQLIW"
ACCTTTAAGCGCTTAT-3,"TRB:CASASSGRPSEETQYF;TRB:CASSYSFLAASYEQYF;TRA:CALGAYGGSQGNLIF;TRA:CVVERADRGSTLGRLYF"
ACCTTTAAGGTGCAAC-3,"TRB:CASSSGTSHTQYF"
ACCTTTACAGGTGCCT-3,"TRB:CASSFPLAGGTTGELFF"
ACCTTTAGTAATCGTC-3,"TRB:CASSQDASGDNQETQYF;TRB:CATSRGGTGELFF;TRA:CALFRGHNFNKFYF"
ACCTTTAGTAGAGGAA-3,"TRB:CASSLRGVQAFF;TRA:CVVRRGGADGLTF"
ACCTTTAGTAGCGTAG-3,"TRB:CSAPDRGRGDTQYF;TRB:CSVGEPGTEAFF;TRA:CASQETSGSRLTF;TRA:CAVKGSGGSNYKLTF"
ACCTTTAGTGCGGTAA-3,NA
ACCTTTAGTTACGACT-3,"TRB:CASSLWGDEKLFF;TRA:CAVDFPEGGADGLTF"
ACCTTTATCAAGGCTT-3,NA
ACCTTTATCAGGTAAA-3,NA
ACCTTTATCATTATCC-3,NA
ACCTTTATCCACGACG-3,"TRB:CASSLDGQPQHF;TRA:CAAYGGATNKLIF"
ACCTTTATCTTTACAC-3,NA
ACGAGCCCATGCCCGA-3,"TRB:CASKSKTGLAQETQYF;TRB:CSARGRGEQYF;TRA:CAVSDADSGNTPLVF;TRA:CIVKRLGNQFYF"
ACGAGCCGTATAAACG-3,"TRB:CASSLGGADEKLFF;TRA:CAAKDSGAGSYQLTF"
ACGAGCCGTATAATGG-3,"TRB:CASSIVPGGPQHF"
ACGAGCCGTGCTAGCC-3,"TRB:CASSLSSRTYNEQFF;TRA:CAFTTYDKVIF"
ACGAGCCGTGGTGTAG-3,NA
ACGAGCCGTTGGACCC-3,"TRB:CASSLPGTATYEQYF;TRA:CAVKGKAAGNKLTF"
ACGAGCCTCCCAACGG-3,"TRB:CASSLPGQGVSEQFF;TRA:CAATSGGSYIPTF"
ACGAGCCTCGCGATCG-3,"TRB:CASSEALWGGLDSPLHF;TRA:CAVISLYGNNRLAF"
ACGAGGAAGAGCCTAG-3,"TRB:CASSIIASTDTQYF;TRA:CALVDSNYKLTF"
ACGAGGAAGGCTCAGA-3,"TRB:CASSDKGTVTDTQYF;TRA:CAMSRINNARLMF"
ACGAGGAAGGTAGCCA-3,"TRB:CARGPFLAGGPLNEQFF;TRB:CASSLAGEGTYEQYV;TRA:CATDMGMGAGGTSYGKLTF"
ACGAGGACACCGATAT-3,"TRB:CASSYPGGTSGTDTQYF;TRA:CAGGTGGLTGGGNKLTF"
ACGAGGACACGAGGTA-3,"TRB:CASSQFRANSSNYGYTF;TRA:CIVRFWGAAGNKLTF"
ACGATACAGCCAGTAG-3,NA
ACGATACAGGGTTTCT-3,"TRB:CASSARISGANVLTF;TRA:CAVRPLGAGSYQLTF"
ACGATACAGGTCGGAT-3,"TRB:CASSQVRGSSLSTDTQYF;TRA:CILRDGRAGGTSYGKLTF"
ACGATACCAATACGCT-3,"TRB:CASSHNTGELFF;TRA:CILRAGRMNRDDKIIF;TRA:CILRELPIQGAQKLVF"
ACGATACCACAACGTT-3,"TRB:CASSYQDGANYGYTF;TRA:CISRANSKLTF"
ACGATACCATTAGGCT-3,"TRB:CASSAGGLNDEAFF;TRA:CAVGNQGGKLIF"
ACGATACCATTGGTAC-3,"TRB:CASGSGDHYGYTF;TRB:CSARDLLASRMDEQYF;TRA:CVVYGGSQGNLIF"
ACGATACGTCTAAAGA-3,"TRB:CASSILGTGELFF;TRA:CVVNIQDMRF"
ACGATACGTGACAAAT-3,NA
ACGATACTCCTAAGTG-3,"TRB:CATSSAGESNEKLFF"
ACGATACTCGCTTGTC-3,"TRB:CASSDSFDPLVTEAFF;TRA:CASIGAGNNRKLIW;TRA:CLVGDVLMDSSYKLIF"
ACGATACTCGTCCGTT-3,"TRB:CASSLSGSYSNQPQHF;TRA:CAVRKGGTSYGKLTF"
ACGATACTCGTCGTTC-3,NA
ACGATGTCAAAGCAAT-3,"TRB:CASSPPGLAGGNNEQFF;TRA:CAASNDYKLSF"
ACGATGTCATCGGAAG-3,"TRB:CASSLPGPVEQYF;TRB:CASTSERLARLNEQFF;TRA:CAENWGGNQFYF"
ACGATGTCATGGTTGT-3,"TRB:CASSPPVPEDTQYF;TRA:CAVGDTGFQKLVF"
ACGATGTGTACAGCAG-3,"TRB:CASSATGTSNSF;TRA:CAVQKTSYDKVIF"
ACGATGTGTAGTAGTA-3,"TRB:CAIRPTSGRALGEQYF;TRA:CILRAVLTYKYIF"
ACGATGTGTCACTTCC-3,"TRA:CAVRSYGGSQGNLIF"
ACGATGTGTTTGTTGG-3,NA
ACGATGTTCAGCTCGG-3,NA
ACGATGTTCGAACGGA-3,NA
ACGCAGCAGCAACGGT-3,"TRB:CATSDLGGQGLNTGELFF"
ACGCAGCAGGCTAGGT-3,"TRB:CASIQFDEAFF;TRA:CATESLLDGQKLLF"
ACGCAGCCATAACCTG-3,"TRB:CSARADTEAFF"
ACGCAGCCATGCTGGC-3,"TRB:CASSMAPERGDTEAFF;TRA:CASQRYNNNDMRF"
ACGCAGCGTCGAATCT-3,"TRB:CASSLGSGPTYNEQFF;TRA:CVVSARNTDKLIF"
ACGCAGCGTGCTAGCC-3,"TRB:CASSFPLAGGTTGELFF;TRA:CIVRFYRFSDGQKLLF"
ACGCAGCTCTTTACGT-3,"TRB:CSGPIRGGGTQYF;TRA:CAERGSSGSARQLTF;TRA:CAVHGSGNTGKLIF"
ACGCCAGAGAATTGTG-3,"TRB:CSVGASWGYTF;TRA:CAVRPDGSSNTGKLIF"
ACGCCAGAGAGCTGCA-3,"TRB:CASSPEETQYF;TRA:CIVTLYGQNFVF"
ACGCCAGCACCAGATT-3,"TRB:CASSEAGQVNEKLFF;TRA:CAVRRDYGQNFVF"
ACGCCAGCAGGTGGAT-3,NA
ACGCCAGCAGTAACGG-3,"TRB:CASSPGTSGELFF;TRA:CAVRGSNDYKLSF"
ACGCCAGGTCAGGACA-3,NA
ACGCCAGGTCTCGTTC-3,NA
ACGCCAGGTGGGTATG-3,"TRB:CASGGNTQYF;TRA:CAVLKTSYDKVIF"
ACGCCAGTCGGCTACG-3,"TRB:CASSLGQGGPGYNEQFF;TRB:CASSTGLENEQYF;TRA:CALRGPGAGSYQLTF;TRA:CAVRDRTDSWGKFQF"
ACGCCAGTCTGTTTGT-3,"TRB:CASSLRGASYEQYF;TRA:CAGLRDSNYQLIW"
ACGCCGAAGGAACTGC-3,"TRB:CASSILGTGELFF;TRA:CVVNIQDMRF"
ACGCCGACACCGCTAG-3,NA
ACGCCGACATATACGC-3,"TRB:CASSFTPGEGGNTIYF;TRB:CASSQGTGGIPEAFF;TRA:CAGLRPSGTYKYIF"
ACGCCGAGTTAGATGA-3,"TRB:CASSLTPQGYTEAFF;TRA:CAGPGSGAGSYQLTF;TRA:CASEAQIGFGNVLHC"
ACGCCGATCAGCCTAA-3,"TRB:CASSPSAVGQYF;TRB:CSARDMITYEQYF;TRA:CAMSVPSGSARQLTF;TRA:CAVRSRAIGFGNVLHC"
ACGCCGATCAGTTAGC-3,NA
ACGCCGATCGCGCCAA-3,"TRB:CASSAPGQGYGGYTF;TRA:CAMRDHNNAGNMLTF"
ACGGAGAAGATCCCGC-3,"TRB:CATSERDSLYGYTF;TRA:CAVSDPTAGGTSYGKLTF"
ACGGAGAAGGTTCCTA-3,"TRB:CSARVSGDAYNEQFF;TRA:CAVNSGYSTLTF"
ACGGAGAAGTTGAGTA-3,"TRB:CASSLDYSSPLHF;TRB:CASSPARGEKLFF;TRA:CASHTGGFKTIF;TRA:CAVSEWGGSYIPTF"
ACGGAGACAGGGTACA-3,NA
ACGGAGAGTAGGCTGA-3,"TRB:CSARGISAKNIQYF;TRA:CAFLLGEGNMLTF"
ACGGAGAGTCACTGGC-3,"TRB:CASSPGRIITDTQYF;TRB:CSASRGEKLFF;TRA:CAEGRNARLMF;TRA:CAVRSSDSGAGSYQLTF"
ACGGAGAGTGCACCAC-3,"TRB:CASSLGGLAGLESYEQYF;TRA:CAVSGLYNFNKFYF"
ACGGCCACACAGCGTC-3,"TRB:CASSDRDRLTDTQYF"
ACGGCCACACGGTTTA-3,"TRB:CASSLGAGLAKNIQYF"
ACGGCCACAGACTCGC-3,NA
ACGGCCAGTGGCGAAT-3,NA
ACGGCCAGTTAAGGGC-3,"TRB:CASSLTGTSGINEQFF;TRA:CAASKGSGTYKYIF"
ACGGCCATCCCGACTT-3,"TRB:CASSFPLAGGTTGELFF;TRA:CIVRFYRFSDGQKLLF"
ACGGGCTAGAATCTCC-3,"TRB:CASSLIAGVAYNEQFF;TRA:CAMRLNARLMF"
ACGGGCTAGAGGGCTT-3,NA
ACGGGCTCAGTTTACG-3,"TRB:CASSAVGQGAYEQYF;TRA:CAVLRGAAGNKLTF"
ACGGGCTCATGTAAGA-3,NA
ACGGGCTGTACGCTGC-3,"TRB:CASSLGQAMTGELFF;TRB:CASSPQTGGGEKLFF;TRA:CAVSVTTDSWGKFQF"
ACGGGCTGTACTTCTT-3,"TRB:CANLPDEAFF"
ACGGGCTGTATCAGTC-3,"TRB:CASRGTLTGSDTQYF;TRA:CAGSLGDTGFQKLVF"
ACGGGCTGTCGAAAGC-3,"TRB:CASSLLAVGTEAFF;TRB:CSARKPTGGGETQYF;TRA:CATDTSGGSYIPTF"
ACGGGCTGTGTGAAAT-3,"TRB:CASSPRDRGKEGYTF;TRA:CAGTNDYKLSF"
ACGGGTCAGGCCCTTG-3,"TRB:CASSYGDGFEQFF;TRA:CAASIQGTNAGKSTF"
ACGGGTCAGGCTAGAC-3,"TRB:CASSRPGARVQETQYF;TRA:CIVRVSGGYQKVTF"
ACGGGTCAGTCAAGGC-3,"TRB:CSALRSGGSYEQYF;TRA:CAARGFGNEKLTF"
ACGGGTCAGTTCGCGC-3,"TRB:CASSILGTGELFF;TRA:CVVNIQDMRF"
ACGGGTCCAAGAGGCT-3,"TRB:CASSPGQGASYEQYV;TRA:CAGQLGGGSNYKLTF"
ACGGGTCCACAACGCC-3,"TRB:CASSLRVRGNQPQHF"
ACGGGTCCAGGATTGG-3,"TRB:CASSSRAGYQETQYF;TRA:CIVRVARAGNNRKLIW"
ACGGGTCGTAGGGTAC-3,NA
ACGGGTCGTCTCCATC-3,"TRB:CASSPGRAYGGYTF;TRA:CAMSRNSGSARQLTF"
ACGGGTCGTTGGGACA-3,"TRB:CASSFTGGPVSETQYF;TRA:CAVSDGSDYKLSF"
ACGGGTCTCAAGGTAA-3,"TRB:CASSSGGAADTQYF;TRB:CASSYGGNLRLFF;TRA:CAADAYSGAGSYQLTF"
ACGGGTCTCAGTACGT-3,"TRB:CASTSAGLAGYNEQFF;TRA:CVVSRLGDIYGNKLVF"
ACGGGTCTCCGCAGTG-3,"TRB:CASSFPLAGGTTGELFF;TRA:CIVRFYRFSDGQKLLF"
ACGGGTCTCCTGTACC-3,"TRB:CASSLDAPGIQETQYF;TRA:CALAHWDSNYQLIW"
ACGTCAAAGGTGACCA-3,"TRB:CASSPGTTISTDTQYF;TRA:CAFVGNTGGFKTIF"
ACGTCAAAGTCTTGCA-3,NA
ACGTCAACAGTAACGG-3,NA
ACGTCAAGTGTATGGG-3,"TRB:CASSLPGTAGSPLHF;TRA:CAVVLFSGGYNKLIF"
ACGTCAAGTTCAGGCC-3,"TRB:CASSEPRTGDLAKNIQYF;TRA:CLVGAGVNNNDMRF"
ACGTCAAGTTCCCTTG-3,"TRB:CASMDDVSYNEQFF;TRA:CAASGGRNTGFQKLVF"
ACGTCAATCCTAAGTG-3,"TRB:CASRGGSGPIGDTQYF;TRB:CASSLGILDQPQHF;TRA:CILNEAGSYQLTF"
ACGTCAATCGGATGGA-3,"TRB:CASSFPARGIDTGELFF;TRB:CASSPYGLAKNIQYF;TRA:CAENGGTLTF;TRA:CAGHSGANNLFF"
ACTATCTAGACTAGAT-3,NA
ACTATCTAGTCTCAAC-3,"TRB:CATSRDRGGGETQYF;TRA:CIVRVVTPSGSRLTF"
ACTATCTCACCTCGGA-3,NA
ACTATCTGTGTCAATC-3,"TRB:CAWSVGTSGSSYEQYF;TRA:CAIKAAGNKLTF;TRA:CAVSSTGNQFYF"
ACTATCTTCACTCCTG-3,"TRB:CASSPYVADYNEQFF;TRA:CAYRSANTGNQFYF"
ACTATCTTCATGCATG-3,"TRB:CSARDSYEQYF;TRA:CAVSGPNRDDKIIF"
ACTATCTTCGCGTAGC-3,NA
ACTGAACAGCACCGTC-3,"TRB:CASSHGGVLRGNTEAFF;TRA:CALHGDMRF;TRA:CALSTSYGKLTF"
ACTGAACAGGCCGAAT-3,"TRB:CASSLIGGGGTDTQYF;TRA:CAASETMEYGNKLVF"
ACTGAACAGTGGCACA-3,NA
ACTGAACGTGGGTCAA-3,NA
ACTGAACTCCATGCTC-3,"TRB:CASSLTAYNEQFF;TRA:CASRPYLNSGGSNYKLTF"
ACTGAACTCTGCTTGC-3,"TRB:CATSGRTGEGYTEAFF;TRA:CALLGTSGGSYIPTF;TRA:CVVSAHTPGSYIPTF"
ACTGAGTAGATACACA-3,NA
ACTGAGTAGTACTTGC-3,"TRB:CASSILGTGELFF;TRA:CVVNIQDMRF"
ACTGAGTAGTTCGCGC-3,"TRB:CASSQSGSRTDTQYF;TRA:CALSDRGGADGLTF"
ACTGAGTCACAGGTTT-3,"TRB:CASSDTLTLANTGELFF;TRA:CILRDDYGGSQGNLIF"
ACTGAGTCAGCATGAG-3,NA
ACTGAGTGTGCCTGCA-3,NA
ACTGAGTGTTATCACG-3,"TRB:CASSFPLAGGTTGELFF;TRA:CIVRFYRFSDGQKLLF"
ACTGAGTTCAACACCA-3,"TRB:CASSSQGAHFFYEQYF;TRA:CAASRGSGNTGNQFYF"
ACTGAGTTCTGCAAGT-3,"TRB:CASSLAVGELFF;TRA:CAPLNQAGTALIF"
ACTGATGAGATAGGAG-3,NA
ACTGATGAGGGATCTG-3,"TRB:CATSDWQGVEAFF;TRA:CALSDQAGNQFYF"
ACTGATGCATGCGCAC-3,"TRB:CASSQFGSSGPGSYNEQFF;TRA:CAGPNNAGNMLTF"
ACTGATGGTCACTTCC-3,"TRB:CASSEGQDKKGFF;TRA:CVVNRNNDMRF"
ACTGATGGTCTAAAGA-3,NA
ACTGATGGTCTCTTTA-3,"TRB:CASSQSSGDTQYF;TRA:CALTNNAGNMLTF"
ACTGATGGTGATGCCC-3,"TRB:CASSPPGTGDYGYTF;TRA:CAVSAGGGSNYKLTF"
ACTGATGGTTCCGTCT-3,"TRB:CASSQEGFGNTIYF;TRA:CAAYFGNEKLTF"
ACTGATGTCCGAACGC-3,NA
ACTGATGTCGGATGGA-3,"TRB:CASSIIGGNTGELFF"
ACTGATGTCGTATCAG-3,"TRB:CASTFSARFTEAFF;TRA:CALRSGAGSYQLTF"
ACTGCTCAGAATTCCC-3,"TRB:CASSLIKPASGRTDTQYF;TRA:CAVSSYQKVTF"
ACTGCTCAGACCACGA-3,"TRB:CASSQDGTGAYEQYF;TRA:CVWGPWGQNFVF"
ACTGCTCAGCTCAACT-3,NA
ACTGCTCAGGTAGCTG-3,NA
ACTGCTCAGTCCATAC-3,"TRB:CASSLSLYQETQYF;TRA:CAVSFNAGGTSYGKLTF"
ACTGCTCAGTTCCACA-3,NA
ACTGCTCGTAAATGTG-3,"TRB:CASSLAGPLAYF;TRA:CAVTPWRNTDKLIF"
ACTGCTCGTCGAAAGC-3,NA
ACTGCTCGTTCAACCA-3,NA
ACTGCTCGTTGGTGGA-3,"TRB:CASSLAGGPEDTQYF;TRA:CAASSSGTYKYIF"
ACTGCTCTCCAAGTAC-3,NA
ACTGCTCTCGAATGCT-3,"TRB:CASSHTGSGANVLTF;TRB:CASSLTGTEAFF;TRA:CAVRTGANNLFF;TRA:CAVSDNMNTGNQFYF"
ACTGCTCTCGACCAGC-3,"TRB:CASGDRGLEDTQYF;TRA:CATVGLRGGATNKLIF"
ACTGCTCTCGGATGTT-3,NA
ACTGTCCAGCTGGAAC-3,"TRB:CASSLGVGGGYTF;TRA:CIVRVVKALNF"
ACTGTCCCAACGATGG-3,"TRB:CSAAGGAQPQHF;TRA:CAARGNYQLIW"
ACTGTCCCACATGACT-3,"TRB:CASSPSMWGMNTEAFF"
ACTGTCCCAGAAGCAC-3,NA
ACTGTCCGTCATATCG-3,"TRB:CASSLILNNQPQHF;TRB:CASSVGVAMSMTQYF;TRA:CAAMDSSYKLIF"
ACTGTCCGTCGGCACT-3,"TRB:CASRTYGVGVSPLHF;TRB:CASSLTGEDTGELFF;TRA:CALTGEEYGGATNKLIF;TRA:CAMSADSNYQLIW"
ACTGTCCGTTACCAGT-3,NA
ACTGTCCTCGGCTACG-3,"TRB:CASSQEGAGITEAFF;TRA:CAANQNTGFQKLVF"
ACTGTCCTCTATCCTA-3,"TRB:CASRQGYNEQFF;TRA:CASASATNKLIF"
ACTGTCCTCTCAAGTG-3,NA
ACTTACTAGCCATCGC-3,NA
ACTTACTAGGACATTA-3,"TRB:CASSWGGGYTF;TRA:CVVNPPDDYKLSF"
ACTTACTAGTTGCAGG-3,"TRB:CASSVWVEAEAFF;TRA:CAGQGGSEKLVF"
ACTTACTCAAACTGCT-3,"TRB:CASSLGLGYYEQYV"
ACTTACTCAATAGCGG-3,NA
ACTTACTCACTAAGTC-3,"TRB:CATSDRGALNEKLFF;TRA:CAMREIRGKTSYDKVIF"
ACTTACTCAGACAAAT-3,"TRB:CASSFPLAGGTTGELFF;TRA:CIVRFYRFSDGQKLLF"
ACTTACTGTTCAACCA-3,"TRB:CSAKTGDEQYV;TRA:CALSNQAGTALIF"
ACTTACTTCACAGGCC-3,"TRB:CSARAGTGDEKLFF;TRA:CALSVNTGGFKTIF"
ACTTACTTCGTTTAGG-3,"TRB:CSASTRDGPSYEQYF;TRA:CAVTLNQGGKLIF"
ACTTACTTCTGCAAGT-3,NA
ACTTGTTAGCGTAGTG-3,"TRB:CSARELAGGSYEQYF"
ACTTGTTAGCTTCGCG-3,"TRB:CASSILGTGELFF;TRA:CVVNIQDMRF"
ACTTGTTAGGTGCAAC-3,NA
ACTTGTTCATCGTCGG-3,"TRB:CASKNRAIFIQETQYF;TRA:CAVDNAGGTSYGKLTF"
ACTTGTTCATGCTAGT-3,"TRB:CASSLVAGGESTEAFF;TRA:CAMREVNTGNQFYF"
ACTTGTTCATTGCGGC-3,NA
ACTTGTTGTGCACCAC-3,"TRB:CASKNRAIFIQETQYF;TRA:CAVDNAGGTSYGKLTF"
ACTTGTTGTTATCACG-3,NA
ACTTGTTTCCAAACTG-3,"TRB:CASRRDGARGTEAFF;TRA:CAMRLNSGGGADGLTF"
ACTTGTTTCTTCATGT-3,NA
ACTTTCAAGCCCAATT-3,"TRB:CASSQSPPVTQYF;TRA:CAASKSTGNNRKLIW"
ACTTTCAAGCCGCCTA-3,"TRB:CASSLGAGDTQYF;TRB:CASSLGGRNEKLFF;TRA:CARSTNKLIF;TRA:CIGLTGTASKLTF"
ACTTTCAAGTCCCACG-3,"TRB:CAVGPSGNQPQHF"
ACTTTCACAGACACTT-3,"TRB:CSARDNSKYNEQFF"
ACTTTCAGTCTTGCGG-3,"TRB:CATSWGQDFYGYTF;TRA:CAGPWGAGSYQLTF"
ACTTTCATCACCCTCA-3,"TRB:CSARAPAGLAVFPDTQYF;TRA:CAMSSGAGSYQLTF"
ACTTTCATCCGGCACA-3,"TRB:CASSHGGGTATDTQYF;TRA:CAVEPPGRDDKIIF"
ACTTTCATCGACCAGC-3,"TRB:CASIQFDEAFF;TRA:CATESLLDGQKLLF"
AGAATAGAGACACTAA-3,NA
AGAATAGAGACTTGAA-3,NA
AGAATAGCAATGTAAG-3,"TRB:CASRGTSVYNEQFF"
AGAATAGCAGGGTACA-3,"TRB:CASSIIASTDTQYF;TRA:CALVDSNYKLTF"
AGAATAGCATTCCTCG-3,"TRB:CASSELPMNTEAFF;TRB:CSAVKQEGINEQFF;TRA:CAMREYGNKLVF"
AGAATAGGTGATAAGT-3,"TRB:CASSLSEGFLAKNIQYF;TRA:CAYRSALIGSARQLTF"
AGAATAGTCCGCAGTG-3,"TRB:CASSLQPGADYGYTF;TRB:CASSRVSYQETQYF;TRA:CAASGGNTNAGKSTF"
AGAATAGTCCTTAATC-3,NA
AGAATAGTCTCCGGTT-3,"TRB:CASSPRDSNYGYTF;TRA:CVVFNARLMF"
AGAATAGTCTTCATGT-3,"TRB:CASSPAGGVNSPLHF;TRA:CALGGFGNVLHC"
AGACGTTAGAGTGAGA-3,"TRB:CASSQEFARTGRRPQHF;TRA:CAALKTYNARLMF"
AGACGTTAGCAAATCA-3,"TRB:CASSLLPDTQYF;TRA:CAVYKAAGNKLTF"
AGACGTTAGTTCGCGC-3,"TRB:CASSLAVSGAPGDDGNTIYF;TRA:CVVSLPTLGRLYF"
AGACGTTCAAAGTGCG-3,NA
AGACGTTCAAGACGTG-3,"TRB:CASSPGTWFASTDTQYF;TRA:CAGPAMRGNTPLVF"
AGACGTTCACAACTGT-3,"TRB:CASSSPTGTNYGYTF;TRA:CAVSGVAAAGNKLTF"
AGACGTTGTCACTGGC-3,"TRB:CASSGPGVGPYGYTF;TRA:CAAHTGNQFYF"
AGACGTTGTCTTGATG-3,"TRB:CATSDPRRDRAPFF;TRA:CALSAGSGGSNYKLTF"
AGAGCGAAGATATGCA-3,NA
AGAGCGAAGCCCAATT-3,"TRB:CASSIQGPLYNSPLHF;TRA:CAVRSYGGSQGNLIF"
AGAGCGAAGCTCCTCT-3,"TRB:CASNLERSPLHF;TRA:CAARSPYNTDKLIF"
AGAGCGAAGGACACCA-3,"TRB:CASSFTRTFGGYTF;TRA:CAVDSNYQLIW"
AGAGCGAAGGGCTCTC-3,"TRB:CASSFGHEQYF;TRB:CASSRTGANEKLFF;TRA:CAASAGKYIF"
AGAGCGAGTCACCCAG-3,"TRB:CASSQGRGPLAKF;TRB:CASSYEGFEQYV;TRA:CAVQTQGGSEKLVF"
AGAGCGAGTGGCGAAT-3,"TRB:CASSRAEDRPETQYF;TRA:CAVEAYNAGNNRKLIW"
AGAGCGAGTTCGGCAC-3,"TRB:CASSFPLAGGTTGELFF;TRA:CIVRFYRFSDGQKLLF"
AGAGCGATCACCATAG-3,"TRB:CASSMGGGGRKTQYF;TRA:CAVIPPGSQGNLIF"
AGAGCTTAGGGAACGG-3,"TRB:CASSLTDTQYF;TRA:CAVISGGYQKVTF"
AGAGCTTCAATGAAAC-3,"TRB:CASSESGTGVRGYTF;TRA:CAMREGKPGTYKYIF"
AGAGCTTCATCAGTAC-3,"TRB:CASSPPTVPTGGYTF;TRA:CADRREGGKLIF"
AGAGCTTGTAAACCTC-3,"TRB:CASSLDFPVVTGELFF;TRA:CGIFTGGGNKLTF"
AGAGCTTGTCACTGGC-3,"TRB:CASSFTSGGTDTQYF;TRB:CSVPPGLLTTDTQYF;TRA:CAVAISGGSYIPTF;TRA:CAVGANNLFF"
AGAGCTTGTCCAGTTA-3,"TRB:CASSQRGAGGPTDTQYF;TRA:CVVRGTGRRALTF"
AGAGCTTTCATCGATG-3,"TRB:CASRFNLPRDSLNTEAFF;TRA:CAYRSAMDTGNQFYF"
AGAGCTTTCTGTGCAA-3,NA
AGAGTGGAGGGTCGAT-3,"TRB:CASSSRRTSGTTDTQYF;TRA:CAVNSKAAGNKLTF"
AGAGTGGAGTCCTCCT-3,"TRB:CAWSLRLYNEQFF;TRA:CAQGNSGYALNF"
AGAGTGGCACACGCTG-3,"TRB:CASSAQGVNTEAFF;TRA:CAAPLWNTGKLIF;TRA:CAVGPNSGYALNF"
AGAGTGGCACGGTAGA-3,"TRB:CASSLGQYTDTQYF;TRA:CALSDPSEGFGNVLHC"
AGAGTGGCATTAACCG-3,"TRB:CASSLGQGAHNEQFF;TRB:CASSPRLGKGDSNQPQHF;TRA:CAVYQGGKLIF"
AGAGTGGTCAAACAAG-3,NA
AGAGTGGTCAGAGACG-3,"TRB:CASSVSPNTGELFF"
AGAGTGGTCAGTCCCT-3,"TRB:CSAAVSGRGYGYTF;TRA:CAATINNNDMRF"
AGAGTGGTCATTGCCC-3,NA
AGATCTGAGCATGGCA-3,"TRB:CASSSGQGFYNYGYTF;TRA:CAVLSGGSYIPTF"
AGATCTGAGGGTTTCT-3,"TRB:CASSELAGLISFF;TRA:CAVISRNNARLMF;TRA:CAVRNNAGGTSYGKLTF"
AGATCTGAGTAATCCC-3,"TRB:CASIQFDEAFF"
AGATCTGAGTGTACTC-3,"TRB:CASSIQGPLYNSPLHF;TRA:CAVRSYGGSQGNLIF"
AGATCTGCAAAGTGCG-3,NA
AGATCTGCAACACGCC-3,"TRB:CASNLPGPGANVLTF;TRA:CAAKYPGGFKTIF"
AGATCTGCACGTCTCT-3,"TRB:CASSTRVERAEAFF"
AGATCTGCACTTCTGC-3,"TRB:CASRKGQGYPNTGELFF;TRA:CAVINYGGSQGNLIF"
AGATCTGCAGCTTAAC-3,NA
AGATCTGGTATGGTTC-3,"TRB:CASSIVPGGPQHF;TRA:CALNYGQNFVF"
AGATCTGTCCGTACAA-3,"TRB:CASSSGQNGGYNSPLHF"
AGATCTGTCCTGTAGA-3,NA
AGATCTGTCGGCATCG-3,"TRB:CASSILGTGELFF;TRA:CVVNIQDMRF"
AGATTGCAGACACTAA-3,"TRB:CASIQFDEAFF;TRA:CATESLLDGQKLLF"
AGATTGCAGAGTCGGT-3,"TRB:CASSLTGRVYTEAFF"
AGATTGCAGTGCCATT-3,"TRB:CASSLAGRAGEQYF;TRB:CASSQGLSGSIF;TRA:CAVKNTGNQFYF;TRA:CGADSPPGTASKLTF"
AGATTGCCACTTCTGC-3,"TRB:CASSFTGNPSYEQYF;TRA:CAVRNDYKLSF"
AGATTGCCAGCTTAAC-3,NA
AGATTGCCATCCTAGA-3,"TRB:CAISESGQGIYGYTF;TRA:CAEIRNSGNTPLVF"
AGATTGCCATGCCACG-3,"TRB:CASSGEGVSNQPQHF"
AGATTGCGTACAGACG-3,"TRB:CASNPGTASGDEQFF;TRA:CALSGRSGGSYIPTF"
AGATTGCGTATTAGCC-3,"TRB:CASSESAEYQPQHF;TRA:CAESLNDYKLSF"
AGATTGCGTCACCCAG-3,"TRB:CASSLGGTGSDTQYF;TRA:CALYGGNEKLTF"
AGATTGCGTGCAACGA-3,"TRB:CASSILGTGELFF;TRA:CVVNIQDMRF"
AGATTGCGTGGTTTCA-3,"TRB:CAISNRDRGTGELFF;TRA:CAVSDVAGANNLFF"
AGATTGCGTTATCGGT-3,"TRB:CASTNVYEQYV;TRA:CATTSNTGKLIF;TRA:CAVRLRTSYGKLTF"
AGATTGCTCCCTAACC-3,"TRB:CASSWQPPETQYF"
AGATTGCTCTACCAGA-3,"TRB:CSVTDSDRNQPQHF;TRA:CAVSEGGAQKLVF"
AGATTGCTCTACTCAT-3,"TRB:CASSLGGHNSPLHF;TRA:CVVSESANSGYALNF"
AGCAGCCAGAGTACAT-3,"TRB:CASSQNLAGASTDTQYF;TRA:CAASRLVKTSYDKVIF;TRA:CAVSGGGSNYKLTF"
AGCAGCCGTGTCGCTG-3,"TRB:CASSRGVPPLHF;TRB:CSARVAGGRNEQFF;TRA:CAMREGQSYGANSKLTF"
AGCAGCCTCAAAGACA-3,"TRB:CASRPTGVAEQYF;TRA:CALVPFNTGTASKLTF"
AGCAGCCTCAGTTTGG-3,"TRB:CAWSRDRIGEQYF;TRA:CAGRFSNTGNQFYF"
AGCAGCCTCTACGAGT-3,"TRB:CASSIQGPLYNSPLHF;TRA:CAVRSYGGSQGNLIF"
AGCAGCCTCTTGTCAT-3,"TRB:CASSLAHGGWESAYNEQFF;TRB:CASSLSNSYEQYF;TRA:CAVDKRSGATNKLIF"
AGCATACAGATCCCGC-3,"TRB:CSAIIGTQETQYF;TRA:CAASAANSGYALNF"
AGCATACAGTGGAGTC-3,NA
AGCATACCAAGCTGAG-3,"TRB:CASSFPLAGGTTGELFF;TRA:CIVRFYRFSDGQKLLF"
AGCATACCAGGGTACA-3,"TRB:CASSFGWESYTSTDTQYF;TRA:CAGQLYGGSQGNLIF"
AGCATACGTGCGCTTG-3,"TRB:CASSPTTDTQYF"
AGCATACTCACGACTA-3,"TRB:CASSLGGTGANVLTF;TRA:CAVSASGAGSYQLTF"
AGCATACTCGAACTGT-3,"TRB:CASSLVPADTQYF;TRB:CSASGRGLGDEQFF;TRA:CAATDSWGKLQF;TRA:CALLPRDNYGQNFVF"
AGCATACTCTTGAGAC-3,"TRB:CASRLDRGSNEQFF;TRA:CAENRVLSGTASKLTF"
AGCCTAAAGACAAGCC-3,"TRB:CASSQVRTGLVEAFF;TRA:CAMREGPGGTSYGKLTF"
AGCCTAAAGCAGGTCA-3,"TRB:CASSLVVAGAKNIQYF;TRA:CAEIPRMDTGRRALTF"
AGCCTAAAGGCTAGCA-3,"TRB:CASQTPGHYGYTF;TRA:CAGPPRAGNMLTF"
AGCCTAAAGGTAGCTG-3,"TRB:CASSSWTGGAYEKLFF;TRA:CAVNPRAGGGADGLTF"
AGCCTAAAGTTACCCA-3,"TRB:CSARQGVNYGYTF;TRA:CAVEDHGSARQLTF"
AGCCTAACACGTTGGC-3,"TRB:CASSYPDDEAFF;TRA:CAVLDYYGGSQGNLIF"
AGCCTAACATCAGTAC-3,"TRB:CASSYSGQTDTQYF;TRA:CALGDSNYQLIW"
AGCCTAAGTTAAGACA-3,"TRB:CASSPNPRERVYNEQFF"
AGCCTAAGTTCCGGCA-3,"TRB:CASSSTSLREQYF;TRB:CASSYYHSGNYGYTF;TRA:CAASSRVNTGFQKLVF;TRA:CALSATGANNLFF"
AGCCTAATCCTCCTAG-3,"TRB:CASSYGRNWFNEQFF;TRA:CAHPGGGADGLTF"
AGCCTAATCTGATACG-3,"TRB:CASSIQGPLYNSPLHF;TRA:CAVRSYGGSQGNLIF"
AGCCTAATCTGATTCT-3,NA
AGCGGTCAGCTCCTTC-3,"TRB:CSAVARDRGVNEQFF;TRA:CALSGGGFQKLVF"
AGCGGTCAGGACAGCT-3,NA
AGCGGTCCACACGCTG-3,"TRB:CSARDLRAVREREQFF"
AGCGGTCGTAAAGGAG-3,"TRB:CATSRIATGGMNTEAFF;TRA:CLVGRPNARLMF"
AGCGGTCGTCTAACGT-3,"TRB:CASSIVPGGPQHF;TRA:CALNYGQNFVF"
AGCGGTCGTGACTCAT-3,"TRB:CASSIQGPLYNSPLHF;TRA:CAVRSYGGSQGNLIF"
AGCGGTCGTGAGGCTA-3,"TRB:CASSHGLAGVRDTQYF;TRA:CAVNTGNQFYF"
AGCGGTCGTGATAAGT-3,"TRB:CASREFRGDYGYTF;TRA:CAMREGGTGNQFYF"
AGCGGTCTCGATCCCT-3,"TRB:CASKNRAIFIQETQYF;TRA:CAVDNAGGTSYGKLTF"
AGCGTATAGCTCAACT-3,"TRB:CASSPGTWFASTDTQYF"
AGCGTATAGGCAGGTT-3,NA
AGCGTATAGGGATCTG-3,"TRB:CAISEIGQGASEAFF;TRA:CAGPSSGGGADGLTF"
AGCGTATAGGGTCTCC-3,"TRB:CASSLAGGSNQPQHF;TRA:CALSGNAGNMLTF"
AGCGTATAGTGGACGT-3,NA
AGCGTATCAAACGTGG-3,"TRB:CASSFPLAGGTTGELFF;TRA:CIVRFYRFSDGQKLLF"
AGCGTATCAATGAATG-3,NA
AGCGTATCAGGTCGTC-3,NA
AGCGTATCAGTATGCT-3,"TRB:CASSFGGIGNTIYF;TRA:CAGEFSDGQKLLF"
AGCGTATCATGTTCCC-3,"TRB:CASSFFLGAEEKLFF;TRA:CAVTGGGNKLTF"
AGCGTATGTCAGAATA-3,"TRB:CASSQAYEQYF;TRA:CAVEDTDKLIF"
AGCGTCGGTCTGATTG-3,"TRB:CASSILGTGELFF;TRA:CVVNIQDMRF"
AGCTCCTAGATCTGCT-3,NA
AGCTCCTAGCTCCCAG-3,"TRB:CASSFRWTSGRSGYNEQFF;TRA:CAVQADTGNQFYF"
AGCTCCTAGTGAAGTT-3,"TRB:CASSLASGRGETQYF;TRA:CAVGATSGTYKYIF"
AGCTCCTAGTTTCCTT-3,NA
AGCTCCTCACGTAAGG-3,NA
AGCTCCTCAGCAGTTT-3,"TRB:CASSLHPGGGYTF;TRA:CAVLSYNTDKLIF"
AGCTCCTCAGGACCCT-3,"TRB:CASRTGTEGEKLFF;TRB:CASSPGQEAGQPQHF;TRA:CAVRALGQGAQKLVF"
AGCTCCTGTAGTACCT-3,"TRB:CASSLITGTGLYNEQFF;TRB:CSARLGTYEQYV;TRA:CAVNAGGFGNVLHC"
AGCTCCTGTCGATTGT-3,"TRB:CASSERRQGLSYEQYF;TRB:CATSTTEYNEQFF;TRA:CAANGDDKIIF"
AGCTCCTGTGGCAAAC-3,"TRB:CASSFTSGGAHEQFF"
AGCTCCTTCAGCTCTC-3,NA
AGCTCCTTCGCAGGCT-3,"TRB:CAWSLAGDDEQFF;TRA:CAEGYGQNFVF"
AGCTCTCAGATGTAAC-3,"TRB:CASRLDRGSNEQFF;TRA:CAENRVLSGTASKLTF"
AGCTCTCAGCGATAGC-3,NA
AGCTCTCAGCTAGTTC-3,"TRB:CASIQFDEAFF;TRA:CATESLLDGQKLLF"
AGCTCTCAGGGCTTCC-3,"TRB:CASRLDRGSNEQFF;TRA:CAENRVLSGTASKLTF"
AGCTCTCAGGGTCGAT-3,"TRB:CASSILGTGELFF"
AGCTCTCAGTCGATAA-3,NA
AGCTCTCCAATGGAGC-3,"TRB:CASSQTTNEKLFF;TRA:CAVGAPGRRALTF"
AGCTCTCCACATTAGC-3,"TRB:CASGRWTGGDEKLFF;TRA:CALMDSSYKLIF"
AGCTCTCCACGGTAAG-3,NA
AGCTCTCCAGATGGGT-3,"TRB:CSAREMGRTEAFF;TRA:CALDDGQAGTALIF"
AGCTCTCCAGGTTTCA-3,"TRB:CASSFPDRGPYGYTF;TRA:CAASEGGATNKLIF;TRA:CAYRRVPSGTYKYIF"
AGCTCTCCAGTACACT-3,"TRB:CASNSLFGRQFF;TRB:CASSPRLGTGKTDTQYF;TRA:CILRDRSGYGGSQGNLIF"
AGCTCTCCAGTTCATG-3,"TRB:CSARGGRTYEQYF;TRA:CAVSGQAGTALIF"
AGCTCTCCATGTAAGA-3,"TRB:CASSLAWDRAGTEAFF"
AGCTCTCGTCGAGATG-3,"TRB:CASIRTSAIWGADTQYF;TRA:CALLYMIKAAGNKLTF"
AGCTCTCGTGAAAGAG-3,"TRB:CASSLLGNTGELFF"
AGCTCTCGTGTTAAGA-3,"TRB:CASSDGTLEAFF;TRA:CAARSPAGGTSYGKLTF"
AGCTCTCTCCACGTGG-3,"TRB:CASSPGRYNEQFF;TRA:CATALTDSWGKLQF"
AGCTCTCTCCCTAATT-3,"TRB:CASSFPLAGGTTGELFF;TRA:CIVRFYRFSDGQKLLF"
AGCTCTCTCGGTGTCG-3,"TRB:CASSLTGRLYNEQFF;TRA:CALNNAGGTSYGKLTF;TRA:CATDANNARLMF"
AGCTTGAAGCGTTTAC-3,"TRB:CASAILAGGYTDTQYF;TRA:CAVEDLRESDGQKLLF"
AGCTTGACAAGGTTTC-3,"TRB:CASSLGDSGSNQPQHF;TRA:CIVRTSYGKLTF"
AGCTTGACACATAACC-3,"TRB:CASSQESLWSADTQYF;TRA:CAAGGTSYGKLTF"
AGCTTGACAGTGACAG-3,"TRB:CASSVGSGRVYEQFF;TRA:CAYRPGWDTDKLIF"
AGCTTGATCAACGAAA-3,NA
AGCTTGATCACTGGGC-3,NA
AGCTTGATCCTAGTGA-3,NA
AGCTTGATCGTATCAG-3,"TRB:CASAINYGYTF;TRA:CAFMKLGANSKLTF;TRA:CILRDENSGGSNYKLTF"
AGCTTGATCTACTATC-3,"TRB:CASSELYRDIGEAFF;TRB:CASSQGYGSYGYTF;TRA:CAVLTGANNLFF"
AGGCCACAGACTTGAA-3,"TRB:CASSLGVAGGYEQYF;TRA:CAASQAGNQFYF"
AGGCCACAGAGGGATA-3,NA
AGGCCACAGAGGTTAT-3,"TRB:CASSPIDRGNGYTF;TRA:CAGVTSGTYKYIF"
AGGCCACAGTGTCCCG-3,"TRB:CASSLEGAPNTEAFF"
AGGCCACGTATTACCG-3,"TRB:CASSRSASGRTDTQYF;TRA:CAVGADSNTGKLIF"
AGGCCACGTCTGCCAG-3,NA
AGGCCACGTGCAACTT-3,"TRB:CASSEALGQGAGGYTF;TRA:CALRSTGANSKLTF"
AGGCCGTAGATGCGAC-3,"TRB:CASSEGTANNQPQHF;TRB:CASSPTGTSEKLFF;TRA:CAESADNQGGKLIF;TRA:CAMSLNAGGTSYGKLTF"
AGGCCGTAGGCACATG-3,NA
AGGCCGTCATTCTTAC-3,NA
AGGCCGTGTCAATACC-3,NA
AGGCCGTGTGACGGTA-3,"TRB:CASGAGQGANEQFF;TRA:CAALPYNQGGKLIF"
AGGCCGTTCGCAAACT-3,NA
AGGGAGTAGACCCACC-3,"TRB:CASSTPEEGNNQPQHF;TRA:CAMSFFSGNTPLVF"
AGGGAGTCACACGCTG-3,"TRB:CASSISPSGPGEAFF;TRA:CAVSVRGYFGNEKLTF"
AGGGAGTCACGACTCG-3,NA
AGGGAGTCAGCATGAG-3,"TRB:CASNGQNTGELFF;TRA:CVVNYGQNFVF"
AGGGAGTCAGCTCGCA-3,"TRB:CSSGMSALAKNIQYF;TRA:CAATRADSSYKLIF"
AGGGAGTGTCATCCCT-3,"TRB:CASSVEGDGNTIYF;TRA:CAVNALPQAGTALIF"
AGGGAGTGTCCGAATT-3,"TRB:CASSYSGSNTEAFF"
AGGGAGTGTGCAACTT-3,NA
AGGGAGTGTGCACTTA-3,NA
AGGGAGTTCATGGTCA-3,"TRB:CASSPGTGGTFTEAFF"
AGGGAGTTCATTATCC-3,"TRB:CASSLRLADTNEQFF;TRA:CAVGILTGGGNKLTF"
AGGGAGTTCCGCGCAA-3,"TRB:CASRPSGGEETQYF;TRB:CASSLPLAGDREQYF;TRA:CAVRPGSGNTGKLIF"
AGGGAGTTCGCTTAGA-3,NA
AGGGAGTTCGTATCAG-3,NA
AGGGATGAGCTGCGAA-3,"TRB:CSAASGGITEAFF;TRA:CAAMDSNYQLIW"
AGGGATGAGGGATACC-3,NA
AGGGATGCACAGGAGT-3,"TRB:CASSKGTDLTGELFF;TRA:CAALDSNYQLIW;TRA:CPFSGNTGKLIF"
AGGGATGCACTGCCAG-3,NA
AGGGATGGTCATGCAT-3,"TRB:CASRLDRGSNEQFF;TRA:CAENRVLSGTASKLTF"
AGGGATGGTGCTAGCC-3,"TRB:CASSAIGGTGGYEQYF;TRA:CVVRAAGNKLTF"
AGGGATGGTGTTTGTG-3,"TRB:CASSLGALEAFF;TRA:CAASILTTASKLTF"
AGGGATGGTTACGCGC-3,"TRB:CASRTGATYNSPLHF;TRA:CAVSGGSQGNLIF"
AGGGATGTCACTTACT-3,NA
AGGGATGTCAGTGTTG-3,"TRB:CASRQPGLADTQYF"
AGGGATGTCTGCGTAA-3,"TRB:CASSELLGDYEQYF"
AGGGATGTCTTCGAGA-3,"TRB:CASRNQGESNQPQHF;TRB:CASSWTGSTNEKLFF;TRA:CAVRYSSASKIIF"
AGGGTGAAGCACCGTC-3,"TRB:CASSLGLATETQYF"
AGGGTGAAGCTAGGCA-3,"TRB:CASSRQHSSTDTQYF"
AGGGTGAAGGCTAGAC-3,"TRB:CASSVRGAGARGTQYF;TRA:CATDANRDDKIIF"
AGGGTGAAGGGTTCCC-3,"TRB:CASSQWGMQETQYF;TRA:CAALLGGSNYKLTF"
AGGGTGACAATGCCAT-3,"TRB:CAVGPSGNQPQHF"
AGGGTGAGTCGCGGTT-3,"TRB:CASTLTGLNTEAFF;TRA:CAVRPTGTASKLTF"
AGGGTGATCAAACCGT-3,"TRB:CASSAWQGHEQYV;TRA:CAVTGGFGNVLHC"
AGGGTGATCATAAAGG-3,"TRB:CSVRTSMNTGELFF;TRA:CAVKGRNNARLMF"
AGGTCATAGACTAAGT-3,"TRB:CASSPGPGGNSPLHF;TRA:CAVREDSNYQLIW"
AGGTCATAGCAATATG-3,"TRB:CASSFPLAGGTTGELFF;TRA:CIVRFYRFSDGQKLLF"
AGGTCATGTCAGGACA-3,"TRB:CASSRGVETGGHTQYF;TRA:CAGLNTGTASKLTF"
AGGTCATGTTACTGAC-3,NA
AGGTCATTCGGATGTT-3,"TRB:CASSQDRNTEAFF;TRA:CAVEVAPRGGTYKYIF"
AGGTCATTCTCATTCA-3,"TRB:CASSPRLAEDTQYF;TRA:CVVTLSGAGSYQLTF"
AGGTCCGAGCTGAAAT-3,NA
AGGTCCGAGTGGTAGC-3,"TRB:CASSFPGTGGNRNTIYF;TRA:CAVGWSGSARQLTF"
AGGTCCGGTATTACCG-3,"TRB:CASSPGFVGKPEQFF;TRA:CATSSNFGNEKLTF"
AGGTCCGGTCATATGC-3,NA
AGGTCCGGTCCCTTGT-3,"TRB:CASSGNRGTEAFF;TRA:CVVNARLMF"
AGGTCCGGTTGTGGAG-3,NA
AGGTCCGTCACAGTAC-3,NA
AGGTCCGTCACTGGGC-3,"TRB:CASDIRTVNQPQHF;TRA:CAMSASSQAGTALIF"
AGGTCCGTCCACGTTC-3,"TRB:CASRDTGGSAREQFF"
AGGTCCGTCCGTCATC-3,"TRB:CSANGRYSGYTF;TRA:CAYRSDSYGGATNKLIF"
AGGTCCGTCTGCAAGT-3,"TRB:CASSRLAGVGGYNEQFF;TRB:CSAREVELPRIF;TRA:CAVNIDGQAGTALIF"
AGTAGTCCATTGGTAC-3,NA
AGTAGTCGTAGAAAGG-3,"TRB:CSVGTGNTGELFF;TRA:CAVRHNQAGTALIF;TRA:CAVRLREFNAGNNRKLIW"
AGTAGTCGTCGCATAT-3,"TRB:CASSYLSNSAEAFF;TRA:CAVELWGNNRLAF"
AGTAGTCTCGGAGCAA-3,"TRB:CASSLGTSFYEQYF;TRA:CAAISGGSEKLVF"
AGTAGTCTCGTTTAGG-3,"TRB:CASRRDFLPYNEQFF;TRA:CAAKGGGFKTIF;TRA:CALSGAYSGAGSYQLTF"
AGTCTTTAGATATGCA-3,"TRB:CASSFPLAGGTTGELFF;TRA:CIVRFYRFSDGQKLLF"
AGTCTTTAGCAGCCTC-3,"TRB:CASSFVFGDTEAFF;TRB:CASSPNRGPNEKLFF;TRA:CILANAGGTSYGKLTF"
AGTCTTTAGTCTTGCA-3,"TRB:CASSVSRGPSADTQYF;TRA:CAASRSARQLTF"
AGTCTTTCAATCCAAC-3,"TRB:CASSLGGNQPQHF;TRA:CAASIQFSGNKLVF"
AGTCTTTCATGACATC-3,"TRB:CASSERVAGDKNIQYF;TRA:CAGQLRAGGTSYGKLTF"
AGTCTTTTCGATAGAA-3,"TRB:CAISATGSNQPQHF;TRA:CAVRDPNYGGSQGNLIF"
AGTGAGGAGCCACGTC-3,"TRB:CAIGVAGGNEQFF;TRA:CIANNAGNMLTF"
AGTGAGGAGCGCTCCA-3,NA
AGTGAGGAGGGATGGG-3,NA
AGTGAGGAGTTAACGA-3,NA
AGTGAGGAGTTACCCA-3,"TRB:CASSLAAGGGFSTDTQYF;TRA:CAGAHYNQGGKLIF"
AGTGAGGGTCATCGGC-3,"TRB:CASSPSGGTGELFF;TRB:CSAIPSSGYREQYF;TRA:CAVNSGGSNYKLTF;TRA:CAVRDLTGGFKTIF"
AGTGAGGGTCCAGTTA-3,NA
AGTGAGGTCAAGCCTA-3,NA
AGTGAGGTCCAGTATG-3,"TRB:CASSFPLAGGTTGELFF;TRA:CIVRFYRFSDGQKLLF"
AGTGAGGTCCCTAATT-3,"TRB:CASGTGTRYNEQFF;TRA:CAASAGNSGGSNYKLTF"
AGTGAGGTCCTCTAGC-3,"TRB:CASSSIDSGNTIYF"
AGTGAGGTCTGCAGTA-3,NA
AGTGAGGTCTGTACGA-3,"TRB:CASSILGTGELFF;TRA:CVVNIQDMRF"
AGTGGGAAGTACCGGA-3,"TRB:CASRGGDRFYGYTF"
AGTGGGAAGTCGATAA-3,"TRB:CASSLVGGLNNEQFF;TRB:CASSPIPGVYGYTF;TRA:CAAPVGYGNKLVF;TRA:CAGAANDYKLSF"
AGTGGGAAGTGGACGT-3,NA
AGTGGGACAAGCGATG-3,NA
AGTGGGACAGACAAAT-3,"TRB:CASSAWQGHEQYV;TRA:CAVTGGFGNVLHC"
AGTGGGACAGCATGAG-3,"TRB:CASSAGGNTEAFF;TRA:CILRDLRAFSGGYNKLIF"
AGTGGGAGTTCGTCTC-3,NA
AGTGGGATCACGACTA-3,NA
AGTGGGATCCCTTGTG-3,"TRB:CASRAPAGKLVETQYF;TRB:CASSRLSRGNEQFF;TRA:CAGGLGATNKLIF;TRA:CETKDVTQGGSEKLVF"
AGTGGGATCTCGATGA-3,"TRB:CASSFQLEGTEAFF;TRA:CAVSRSGGYNKLIF"
AGTGGGATCTCGTTTA-3,"TRB:CSARGLGDRRDSPLHF"
AGTGGGATCTCTGAGA-3,"TRB:CASIQFDEAFF;TRA:CATESLLDGQKLLF"
AGTGTCAAGAAGGACA-3,NA
AGTGTCAAGCGTAGTG-3,"TRB:CASRPRGQGNSPLHF;TRA:CAVSGGATNKLIF"
AGTGTCACACATCCGG-3,"TRB:CASSLRDRGYEQYF;TRB:CSASSTGNYGYTF;TRA:CAASPGTYKYIF;TRA:CALSEEGGYNKLIF"
AGTGTCACAGGGTATG-3,NA
AGTGTCACAGTCAGAG-3,"TRB:CASSLGVQGATNEKLFF;TRB:CASSSGSGDYNSPLHF;TRA:CAVGTGGGNKLTF;TRA:CAVTVDNQAGTALIF"
AGTGTCACATGGTAGG-3,"TRB:CASSFPLAGGTTGELFF;TRA:CIVRFYRFSDGQKLLF"
AGTGTCACATTGGCGC-3,"TRB:CAISALPSGRPDTQYF;TRA:CAASENQGGKLIF"
AGTGTCAGTACCAGTT-3,"TRB:CATSDRRGTDTQYF"
AGTGTCAGTACCTACA-3,"TRB:CASSSILHRDRVYNEQFF;TRA:CAVKKSGGSNYKLTF"
AGTGTCAGTATCGCAT-3,NA
AGTGTCAGTCCGTCAG-3,"TRB:CATTDTSTRTDTQYF;TRA:CVVGSARQLTF"
AGTGTCAGTTCCACTC-3,NA
AGTGTCAGTTGATTGC-3,"TRB:CASSAGQGLSDTQYF"
AGTTGGTAGCGTGTCC-3,NA
AGTTGGTAGGGATGGG-3,"TRB:CASSLQGYNTGELFF;TRA:CALSDRGNTGKLIF"
AGTTGGTCAAGTTCTG-3,"TRB:CASSLGPRFNAIYF;TRA:CAVRDMNTGFQKLVF"
AGTTGGTGTAAGTGTA-3,"TRB:CASSLAGDTRANEKLFF;TRB:CASSLSGGDNEQFF;TRA:CAERSGGKLIF"
AGTTGGTGTCAAAGAT-3,"TRB:CASSGWLGTEAFF;TRB:CASSSRRGRNIQYF;TRA:CAVPFYNQGGKLIF;TRA:CTLYTGTASKLTF"
AGTTGGTGTCAAGCGA-3,"TRB:CASIQFDEAFF;TRA:CATESLLDGQKLLF"
AGTTGGTGTCAGAGGT-3,"TRB:CASTPTYNEQFF;TRA:CLVGDFGGATNKLIF;TRA:CVDREDNNDMRF"
AGTTGGTGTGCGATAG-3,"TRB:CSVGEYNEKLFF;TRA:CAVRDSNYQLIW"
AGTTGGTTCCCAAGTA-3,"TRB:CASSDHETGGFEQYV;TRA:CAVSGWNSNSGYALNF"
AGTTGGTTCCCATTTA-3,"TRB:CASSPLERSTQYF;TRA:CAPQRQETSGSRLTF"
AGTTGGTTCGGCGCTA-3,"TRB:CASSDLPYNEQFF;TRA:CVVNMADIPTF"
AGTTGGTTCTCTGTCG-3,NA
AGTTGGTTCTGTGCAA-3,"TRB:CASSYLQGTYDEQFF;TRA:CAASISNFGNEKLTF"
ATAACGCAGACCTAGG-3,NA
ATAACGCAGCACAGGT-3,NA
ATAACGCAGCCCAACC-3,"TRB:CASRGYTQETQYF;TRA:CATDKRDDKIIF"
ATAACGCAGGCATGGT-3,"TRB:CASSYVRDLRLYEQYF;TRA:CAAIYGGSYIPTF"
ATAACGCCAAACCTAC-3,"TRB:CASRLDRGSNEQFF;TRA:CAENRVLSGTASKLTF"
ATAACGCCAGCTTCGG-3,"TRB:CASSVEGSGNQPQHF;TRA:CAMRGNGYTGTASKLTF;TRA:CATDANLGYALNF"
ATAACGCCAGGTGCCT-3,NA
ATAACGCCATGAAGTA-3,"TRB:CASSLAGGPYNEQFF;TRA:CAALKNTGNQFYF"
ATAACGCCATTTGCCC-3,NA
ATAACGCGTAAACGCG-3,"TRB:CASSLSFPPGTDTQYF;TRA:CAAPYYGGSQGNLIF"
ATAACGCGTTTGCATG-3,"TRB:CASRRGLEEKLFF;TRA:CAVKRGAGKSTF;TRA:CAVRRIWGAGNNRKLIW"
ATAACGCTCAACACCA-3,NA
ATAACGCTCACTATTC-3,"TRB:CASSEGDRGRRFNTEAFF;TRA:CAVKQQTGANNLFF"
ATAACGCTCGTTGCCT-3,NA
ATAAGAGAGCGGATCA-3,"TRB:CASRDSANYGYTF;TRB:CASSESRNSPLHF;TRA:CAASNGAVRYGGSQGNLIF;TRA:CAGGAIQGAQKLVF"
ATAAGAGAGGTTACCT-3,"TRB:CASSRGPQPQHF;TRB:CSARSITGTTNYGYTF;TRA:CAGAGYSGAGSYQLTF;TRA:CARGTGGSQGNLIF"
ATAAGAGCAAGCCTAT-3,"TRB:CASSPARTSGHEQYF;TRA:CATAPTGANSKLTF"
ATAAGAGCAATGCCAT-3,"TRB:CASSYGQGAREQFF;TRA:CALSDPTGRRALTF;TRA:CAVNNAAGNKLTF"
ATAAGAGCATACTACG-3,"TRB:CASSPTTSGSSPTATQYF;TRA:CAYRSPLVGANNLFF"
ATAAGAGCATGGTTGT-3,"TRB:CSARLAGGTLGTQYF;TRA:CVVSDDMRF"
ATAAGAGGTGTTCTTT-3,NA
ATAAGAGTCAAGATCC-3,"TRB:CASSLEAPLAGTYNEQFF;TRA:CATHGGSNYKLTF"
ATAAGAGTCGGTCCGA-3,"TRB:CASSDRELNEAFF;TRA:CADRDERDDKIIF"
ATAAGAGTCGTAGGAG-3,"TRB:CASIQFDEAFF;TRA:CATESLLDGQKLLF"
ATAAGAGTCTAGAGTC-3,"TRB:CASIQFDEAFF;TRA:CATESLLDGQKLLF"
ATAAGAGTCTGCTGTC-3,"TRB:CASSPVFEGTAYEQYF;TRA:CAMRSNTGKLIF"
ATAAGAGTCTTCATGT-3,"TRB:CASSLRGIGKDEQYV;TRA:CAARYTDKLIF"
ATAGACCAGACCCACC-3,"TRB:CASSLLAGDPDNEQFF;TRA:CAFDNAGNMLTF"
ATAGACCAGGCCCTCA-3,"TRB:CASSQRTSGGDTQYF"
ATAGACCAGTACTTGC-3,"TRB:CASRTGTTRYNEQFF;TRA:CILRRSGGGADGLTF"
ATAGACCAGTGTCCCG-3,"TRB:CASSLGRIRDRGRSGANVLTF;TRA:CALHNAGGTSYGKLTF"
ATAGACCGTAGGCTGA-3,"TRB:CASSIGPSSTDTQYF;TRA:CAALKGNTPLVF"
ATCACGAAGATCCCAT-3,"TRB:CSATLAGPSYEQYF;TRA:CAVPTGGGNKLTF"
ATCACGAAGCTAACAA-3,"TRB:CASSFPLAGGTTGELFF;TRA:CIVRFYRFSDGQKLLF"
ATCACGAAGGAATGGA-3,"TRB:CASSLSATSFGNTIYF;TRA:CALSGGYQKVTF;TRA:CAPRPGCARQLTF"
ATCACGACATAAAGGT-3,"TRB:CASSAEGGGYTEAFF;TRA:CASGSNDYKLSF"
ATCACGAGTAGCCTCG-3,NA
ATCACGAGTCTTGATG-3,NA
ATCACGAGTTAAGATG-3,"TRB:CASTPRGQTTGTGELFF;TRA:CAASASGAGSYQLTF"
ATCACGATCCAGTAGT-3,"TRB:CASSQLAGGPQETQYF;TRA:CAPWSARQLTF"
ATCACGATCCGCGCAA-3,"TRB:CASRAPDTTNYGYTF;TRA:CAVRSNDYKLSF"
ATCACGATCTCACATT-3,NA
ATCACGATCTCTAAGG-3,NA
ATCATCTCAATGTTGC-3,"TRB:CATSASGGRGYEQYF;TRA:CAVNGNGQNFVF"
ATCATCTCAGACACTT-3,"TRB:CASSLLTGVTYEQYF;TRA:CALSVRIQGAQKLVF"
ATCATCTCAGACTCGC-3,"TRB:CASSALRRTSGANVLTF;TRA:CAVSVVGADGLTF"
ATCATCTCATGCATGT-3,"TRB:CSARLGSGTFGGAQYF;TRA:CAASARDGGSQGNLIF"
ATCATCTGTAATTGGA-3,NA
ATCATCTGTGAGGGAG-3,NA
ATCATCTTCATTGCGA-3,"TRB:CASSQGQNTEAFF;TRA:CALSPYSGGGADGLTF"
ATCATCTTCGCGCCAA-3,"TRB:CASSALAGGVNTIYF;TRA:CAVDISGSRLTF"
ATCATCTTCGCGGATC-3,NA
ATCATCTTCGGCCGAT-3,"TRB:CASSDSKDYNTDTQYF;TRA:CAAIDSSYKLIF"
ATCATCTTCTGCCCTA-3,"TRB:CASIQFDEAFF;TRA:CATESLLDGQKLLF"
ATCATGGAGTCCAGGA-3,"TRB:CASSQTAGLRQPQHF;TRA:CASNTGNQFYF"
ATCATGGCAGTAGAGC-3,"TRB:CASSYNRDKETQYF;TRA:CVVNLSGYSTLTF"
ATCATGGCAGTGAGTG-3,"TRB:CASSIVPGGPQHF;TRA:CALNYGQNFVF"
ATCATGGGTCTAAACC-3,NA
ATCATGGGTGATAAAC-3,"TRB:CASSPGSGREDTQYF;TRA:CAGQHQAGTALIF"
ATCATGGGTGGTCCGT-3,"TRB:CASSYRAFTEAFF;TRA:CVVSGGSGTYKYIF"
ATCATGGGTTAAGAAC-3,"TRB:CASTGAAGNTIYF;TRA:CAGAPSTGGGNKLTF"
ATCATGGTCGTGGACC-3,"TRB:CAWSYPRTQTFFTGELFF;TRA:CVVSARTGGYQKVTF"
ATCCACCAGGGCTTCC-3,"TRB:CATSRDRGSSQPQHF;TRA:CAPVYSSASKIIF;TRA:CAVRASGNTPLVF"
ATCCACCCACAGACAG-3,"TRB:CASSQEPVSGRGSEKLFF;TRA:CAVSDVGYQKVTF"
ATCCACCCAGGCTCAC-3,"TRB:CASRSGSSYEQYF;TRA:CVVNIHGTALIF"
ATCCACCCAGTGGGAT-3,"TRB:CASSGGEGQPQHF"
ATCCACCTCAGGCCCA-3,"TRB:CASSLGGTTISYNEQFF;TRA:CIVRVGIQGAQKLVF"
ATCCACCTCTACTTAC-3,"TRB:CASKNRAIFIQETQYF;TRA:CAVDNAGGTSYGKLTF"
ATCCACCTCTGCGTAA-3,"TRB:CASSLETGAWVEQFF;TRB:CASSSSGRYNEQFF;TRA:CALGGSNYQLIW;TRA:CAVSYSGGSNYKLTF"
ATCCGAAAGAAACCAT-3,"TRB:CASSQARYQGTLEQFF;TRA:CAMRDKVNQGGKLIF"
ATCCGAAAGACATAAC-3,"TRB:CASSPPYRDTGELFF;TRA:CALSDRGSGTYKYIF"
ATCCGAAAGTCACGCC-3,"TRB:CSARSRASGRDEQYF;TRA:CAYRSAMRRNQFYF"
ATCCGAAAGTGTCCAT-3,"TRB:CASSLPTGTGQEKLFF;TRB:CASSSVGYEQYV;TRA:CGADPDFNKFYF"
ATCCGAACAAGAAAGG-3,"TRB:CASSLGTSGRQETQYF;TRA:CLVGGGANNLFF"
ATCCGAACAGGGATTG-3,NA
ATCCGAACATTATCTC-3,"TRB:CASSPGPGPTEAFF;TRA:CAARGGGSEKLVF"
ATCCGAAGTATTCGTG-3,NA
ATCCGAATCACCACCT-3,NA
ATCCGAATCACGAAGG-3,"TRB:CASSLGSSSYNEQFF;TRA:CAVDRNKLVF"
ATCCGAATCCCAACGG-3,"TRB:CASSPSGRPWDEQFF;TRA:CIVRVVYGQNFVF"
ATCCGAATCGGAATCT-3,"TRB:CASSLEGWGVPLHF;TRA:CAVGAEGGNQFYF"
ATCGAGTAGATAGGAG-3,NA
ATCGAGTAGTAGATGT-3,"TRB:CASSPEWGLGGSPLHF;TRA:CAPTPSGNGQNFVF"
ATCGAGTCACTCTGTC-3,"TRB:CASTWTGFRSGTIYF;TRA:CAVGDYGNKLVF"
ATCGAGTCAGAAGCAC-3,"TRB:CASSQWTGEGGGSGYTF"
ATCGAGTCATAGACTC-3,"TRB:CSARGPNSSPLHF;TRA:CAASPPNDYKLSF"
ATCGAGTGTCTTGTCC-3,"TRB:CASSSGTAYEQYF;TRA:CAASVASNFGNEKLTF"
ATCGAGTGTGCAACGA-3,NA
ATCGAGTTCTACCAGA-3,"TRB:CASSLGGTTISYNEQFF;TRA:CIVRVGIQGAQKLVF"
ATCGAGTTCTCGCATC-3,"TRB:CASIQFDEAFF;TRA:CATESLLDGQKLLF"
ATCTACTAGAATGTGT-3,"TRB:CASSPTRGGFYNEQFF;TRA:CIVNTGTASKLTF"
ATCTACTAGATGTGTA-3,"TRB:CASSLLHLQETQYF"
ATCTACTAGTCCGGTC-3,NA
ATCTACTCAAGACGTG-3,"TRA:CAMREIRGKTSYDKVIF"
ATCTACTGTAATTGGA-3,"TRB:CASSLLGNTGELFF;TRB:CSAASGRETQYF;TRA:CAVSDPNTGNQFYF;TRA:CAVSGGGADGLTF"
ATCTACTGTACCCAAT-3,NA
ATCTACTGTATATGGA-3,"TRB:CASSDSFDPLVTEAFF;TRA:CASIGAGNNRKLIW;TRA:CLVGDVLMDSSYKLIF"
ATCTACTTCAGAAATG-3,"TRB:CASARSGFGELFF;TRA:CAENVSGTYKYIF"
ATCTACTTCCTAGTGA-3,"TRB:CASSGRTGFLSNQPQHF;TRA:CAASAIWGAQKLVF"
ATCTACTTCGGACAAG-3,"TRB:CASSQTAGLRQPQHF;TRA:CASNTGNQFYF"
ATCTACTTCGTGGTCG-3,NA
ATCTACTTCTGCTGTC-3,"TRB:CASSILGTGELFF;TRA:CVVNIQDMRF"
ATCTGCCAGACCACGA-3,"TRB:CASSQGVGTEAFF;TRA:CAVNLATGGFKTIF"
ATCTGCCAGGCCGAAT-3,NA
ATCTGCCAGTGCGATG-3,"TRB:CASSGRTGPMNTEAFF;TRA:CLVGERGFKTIF"
ATCTGCCCACCTTGTC-3,"TRB:CASSWGGLRDFGELFF;TRA:CAVSHGYQFYF"
ATCTGCCCACGGATAG-3,"TRB:CASSQTAGLRQPQHF;TRA:CASNTGNQFYF"
ATCTGCCCAGAGTGTG-3,"TRB:CASSLEVAGQETQYF;TRA:CAVMGSNYKLTF"
ATCTGCCCAGTAACGG-3,"TRB:CASSIGLAGITDTQYF;TRB:CASTSTDRVDEKLFF;TRA:CAMNTGGFKTIF"
ATCTGCCGTACCGTAT-3,NA
ATCTGCCGTACTCGCG-3,"TRB:CSARAFTGQPQHF;TRB:CSATGRQGGSRDEQFF;TRA:CAATLSVNYGQNFVF"
ATCTGCCGTCGCGTGT-3,NA
ATCTGCCGTTACGGAG-3,"TRB:CASSVQAEGEQFF;TRA:CAFTAAGNKLTF"
ATCTGCCTCGAACGGA-3,"TRB:CASSLSVGQSSGNTIYF;TRA:CAMSSAGGTSYGKLTF"
ATGAGGGAGAGCTGGT-3,"TRB:CASSFGGGRSEAFF;TRA:CAVNGGDTNAGKSTF"
ATGAGGGAGCAATATG-3,NA
ATGAGGGCAAGCCATT-3,"TRB:CASSLSVSYGYTF;TRA:CALSARDGQNFVF"
ATGAGGGCAGATGGGT-3,"TRB:CSARDQGASNEKLFF;TRA:CAARAASGGSYIPTF"
ATGAGGGGTCTTCAAG-3,"TRB:CASSLQGQETQYF;TRA:CAVNPNSGGYQKVTF"
ATGAGGGGTGATAAAC-3,"TRB:CASSLEVYGYTF;TRB:CASSTTSGDLGEQYV;TRA:CAVSEAGANSKLTF"
ATGAGGGGTGTGAATA-3,NA
ATGAGGGGTTAAGTAG-3,"TRA:CAVRDGGAAGNKLTF"
ATGAGGGGTTCTGGTA-3,"TRB:CASSFPARGIDTGELFF;TRA:CAENGGTLTF"
ATGAGGGGTTTAGGAA-3,"TRB:CASISGGSYNEQFF;TRB:CASSQQDRGLYGYTF;TRA:CATGPTGSNYKLTF;TRA:CAVEGQAGTALIF"
ATGAGGGTCGTTACGA-3,NA
ATGCGATAGACACTAA-3,NA
ATGCGATAGATCACGG-3,"TRA:CAASAKSGTYKYIF"
ATGCGATCAACACCCG-3,"TRB:CSAIAGSVHEQYF;TRA:CAESIGGGGADGLTF"
ATGCGATCAATCGGTT-3,NA
ATGCGATCACATGACT-3,"TRB:CASSLGRGQPQHF;TRA:CALRKDNNDMRF"
ATGCGATCACGGTTTA-3,"TRB:CASRTGTSGNNEQFF;TRA:CAVRTGGFKTIF"
ATGCGATGTGCACCAC-3,"TRB:CASSQWLARGTDTQYF;TRA:CAVGKGNDMRF"
ATGGGAGAGCACCGTC-3,"TRB:CASSLAESSYNEQFF;TRA:CALSARSGGNKLTF"
ATGGGAGCATGCCTTC-3,"TRB:CASSPTTGRDSPLHF;TRA:CAVHEAGNQFYF"
ATGGGAGTCAACCAAC-3,"TRB:CASRLDRGSNEQFF;TRA:CAENRVLSGTASKLTF"
ATGGGAGTCGGCGCAT-3,NA
ATGTGTGAGCAATATG-3,NA
ATGTGTGAGGCCCGTT-3,"TRB:CASSHSGTKDEAFF;TRA:CAVDYTDKLIF"
ATGTGTGCAACGATGG-3,"TRB:CASSGTRMETQYF;TRA:CGANTGNQFYF"
ATGTGTGCAGCTGTGC-3,NA
ATGTGTGCATACTCTT-3,NA
ATGTGTGGTGACAAAT-3,"TRB:CSATNDRGWIYGYTF;TRA:CAAGDTGNQFYF"
ATGTGTGTCGCCAGCA-3,"TRB:CASSPYTEAFF;TRA:CAVSDMNTGFQKLVF"
ATTACTCAGACATAAC-3,"TRB:CASSLVGDSEQFF;TRA:CAVGAHSNYQLIW"
ATTACTCAGATTACCC-3,"TRB:CASSRLAGLIKETQYF;TRA:CAANFGNEKLTF"
ATTACTCAGGGATACC-3,"TRB:CASSFMGDTPYEQYF;TRA:CALSPGNQFYF"
ATTACTCCACCAACCG-3,"TRB:CASRANVGNTIYF;TRA:CAGFNAGKSTF"
ATTACTCGTAGCTTGT-3,NA
ATTACTCTCACATAGC-3,NA
ATTACTCTCCGTACAA-3,"TRB:CASSLNLAGGSDTQYF;TRA:CVVNNDYKLSF"
ATTACTCTCGAACGGA-3,"TRB:CASSLFGGMGQTQYF;TRA:CVVNPRLF"
ATTACTCTCTCGATGA-3,"TRB:CASSQDDVRSGTGELFF;TRA:CVLEGSNYKLTF"
ATTATCCAGACAAGCC-3,"TRB:CASRLDRGSNEQFF;TRA:CAENRVLSGTASKLTF"
ATTATCCGTGTCAATC-3,"TRB:CASSLGGPGNQPQHF;TRA:CAVQARGNKLVF"
ATTATCCTCCCAAGTA-3,"TRB:CASSPDYSSYNEQFF;TRA:CAVPLGNSGAGSYQLTF"
ATTATCCTCTAACGGT-3,"TRB:CASSRVSGGNTGELFF;TRA:CAAYGGATNKLIF"
ATTATCCTCTTCCTTC-3,NA
ATTCTACAGAATGTTG-3,"TRB:CSALQGAWNQPQHF;TRA:CAVGSGSRLTF"
ATTCTACAGGGTATCG-3,"TRB:CASSQEKLAGVTGELFF;TRA:CAMPQGSGTSYGKLTF"
ATTCTACCAACTGCGC-3,"TRB:CASETDSYEQYV;TRA:CAVISNNARLMF"
ATTCTACCAATAGAGT-3,"TRB:CACKRGLEYTEAFF"
ATTCTACCAATGTAAG-3,"TRB:CASSGQYSNQPQHF;TRA:CAEKYSGTYKYIF;TRA:CVVNPAYGGATNKLIF"
ATTCTACGTCTAGAGG-3,"TRB:CASSPSNQPQHF;TRA:CAVGVLYNFNKFYF"
ATTCTACTCAGCATGT-3,NA
ATTCTACTCGCCGTGA-3,"TRB:CASSQWSDGDIQYF;TRA:CAASRRNNNDMRF"
ATTCTACTCTGCGTAA-3,NA
ATTCTACTCTTTACAC-3,"TRB:CASSVAQGAGNTIYF;TRA:CALTGAGSYQLTF"
ATTGGACAGTAGTGCG-3,"TRB:CSAQGVTEAFF;TRA:CAASSGYSTLTF"
ATTGGACCAAGACGTG-3,NA
ATTGGACCACCAGTTA-3,"TRB:CASSYGQQETQYF;TRA:CAVRDRAGGGNKLTF"
ATTGGACGTTTCCACC-3,"TRB:CASASREGSTGELFF;TRA:CAVGAGDMRF;TRA:CAVKWGSQGNLIF"
ATTGGACGTTTGGCGC-3,NA
ATTGGACTCCCGGATG-3,NA
ATTGGACTCTAACCGA-3,"TRB:CASSRAAHLNTEAFF;TRA:CAVRESWGKLQF"
ATTGGTGAGATATGGT-3,NA
ATTGGTGAGCATGGCA-3,"TRB:CASSMGLPEAFF;TRA:CAAEAGSYQLTF"
ATTGGTGAGGGCTTGA-3,"TRB:CSAATGTGLNEKLFF;TRA:CATEVPGYSTLTF"
ATTGGTGCACCGCTAG-3,"TRB:CASSLGTSFYEQYF;TRA:CAAISGGSEKLVF"
ATTGGTGCATGCTGGC-3,NA
ATTGGTGCATGGTCAT-3,"TRB:CATSRHRERKLFF;TRA:CADRGDNTGNQFYF"
ATTGGTGCATGTTCCC-3,"TRB:CASSGPGETGELFF"
ATTGGTGGTATGAATG-3,"TRB:CASRREVPYNEQFF;TRB:CASSHAGFNEKLFF;TRA:CVVNRVDSNYQLIW"
ATTGGTGGTGAACCTT-3,NA
ATTGGTGGTGACGGTA-3,"TRB:CASSILGTGELFF;TRA:CVVNIQDMRF"
ATTGGTGGTTACAGAA-3,"TRB:CSAQGSGNQPQHF;TRA:CAIGGTSYGKLTF"
ATTGGTGGTTTGTTTC-3,NA
ATTGGTGTCGAGGTAG-3,NA
ATTTCTGAGAAGATTC-3,"TRB:CASSQGRGLNTEAFF;TRA:CAVGPYSSASKIIF"
ATTTCTGAGGACACCA-3,"TRB:CASSPLTDSSTDTQYF;TRA:CAVKPISGGYNKLIF"
ATTTCTGAGGCGACAT-3,"TRB:CASSLGSGPTYNEQFF"
ATTTCTGAGGGTGTTG-3,NA
ATTTCTGAGTTTGCGT-3,NA
ATTTCTGCAAATACAG-3,"TRB:CASSLVRLAGDLTDTQYF"
ATTTCTGCACAGACAG-3,NA
ATTTCTGCAGGATCGA-3,NA
ATTTCTGCAGGGTATG-3,"TRB:CASSLDSGRVHNEQFF;TRA:CAVRDGGPSGGSYIPTF"
ATTTCTGGTAAGTAGT-3,"TRB:CASIQFDEAFF;TRA:CATESLLDGQKLLF"
ATTTCTGGTTACGCGC-3,"TRB:CASSIQGPLYNSPLHF;TRA:CAVRSYGGSQGNLIF"
ATTTCTGTCAACCATG-3,"TRB:CSAEPRGRGLYEQYF;TRA:CAMLHWGGNQFYF"
ATTTCTGTCCACTCCA-3,"TRB:CASSTSSIETQYF;TRA:CAVEDANDYKLSF"
ATTTCTGTCCAGTATG-3,"TRB:CASRLDRGSNEQFF;TRA:CAENRVLSGTASKLTF"
ATTTCTGTCCGGCACA-3,"TRB:CASSPGTYNQPQHF;TRA:CAVRDGGVIQGAQKLVF"
CAACCAAAGCACACAG-3,"TRB:CASSQTAGLRQPQHF;TRA:CASNTGNQFYF"
CAACCAAAGGTGCTAG-3,"TRB:CATSRERGAKTQYF;TRA:CASQVGGGADGLTF"
CAACCAACAAACGTGG-3,NA
CAACCAACAGCATACT-3,"TRB:CASSQWQGGNTIYF;TRA:CAGANAGNMLTF"
CAACCAACATCTCCCA-3,NA
CAACCAAGTCCGAGTC-3,NA
CAACCAAGTCTGCAAT-3,"TRB:CASSPQAGLAGVNF;TRA:CAPTDSWGKFQF"
CAACCAAGTGATGATA-3,"TRB:CSARGLAGPRTGELFF;TRA:CAASLKGGGNKLTF"
CAACCAAGTTTGCATG-3,"TRB:CASSWAGSNEAFF;TRA:CAMKTSYDKVIF"
CAACCAATCATCTGTT-3,"TRB:CASSLGVAGYYSNQPQHF"
CAACCAATCGGTTAAC-3,"TRB:CASSQAPTGVGSYEQYF;TRA:CAGQPNSGAGSYQLTF;TRA:CAVSLAQGAQKLVF"
CAACCTCAGATGCGAC-3,"TRB:CSLKVASGKDYNEQFF;TRA:CIVRVAAYSGGGADGLTF"
CAACCTCAGTGTACGG-3,"TRB:CASSLSNYYADTQYF;TRA:CAMRGTNTNAGKSTF"
CAACCTCGTAAAGGAG-3,NA
CAACCTCGTAACGTTC-3,"TRB:CASSPGTSGSISYEQYF;TRA:CAFTQGGSEKLVF"
CAACCTCGTAAGAGAG-3,"TRB:CASSFTGNPSYEQYF;TRA:CAVRNDYKLSF"
CAACCTCGTCACTTCC-3,"TRB:CASSASSGGYNEQFF;TRA:CAVKSGGSNYKLTF"
CAACCTCGTCATATCG-3,"TRB:CASRPGTGTEAFF;TRA:CAVRIGFGNVLHC"
CAACCTCGTGACCAAG-3,"TRB:CASLDPGQGLNFF;TRA:CVGLYDKVIF"
CAACCTCGTGATGATA-3,"TRB:CASSQDWVRALGYTF;TRA:CAVGGGTSGTYKYIF"
CAACCTCTCACCATAG-3,NA
CAACCTCTCAGAGGTG-3,"TRB:CASSPAGGLETQYF;TRA:CAASIRRYSGAGSYQLTF"
CAACCTCTCAGTCCCT-3,"TRB:CSTRGAYNEQFF;TRA:CVVNPSGGYNKLIF"
CAACCTCTCCGAACGC-3,"TRB:CASSFNRDPEKLFF;TRA:CAGLYGGSQGNLIF"
CAACCTCTCGCCGTGA-3,NA
CAACCTCTCGTTGCCT-3,NA
CAACTAGAGCATGGCA-3,NA
CAACTAGAGCTCTCGG-3,NA
CAACTAGAGGATGCGT-3,"TRB:CASSYEGSGTEAFF;TRA:CAVPSFANDYKLSF;TRA:CIVRVAVKAAGNKLTF"
CAACTAGAGGCAGTCA-3,NA
CAACTAGAGGTACTCT-3,"TRB:CASSQTPTVFDYGYTF;TRA:CLVVMNTGFQKLVF"
CAACTAGGTGGGTCAA-3,"TRB:CASSQVGRGRTGELFF;TRA:CAVRDPSIKAAGNKLTF"
CAACTAGTCAATCACG-3,NA
CAACTAGTCGCAGGCT-3,"TRB:CASSQGGSDYEQYF;TRA:CAGLYNTDKLIF"
CAACTAGTCGGATGTT-3,"TRB:CASLGNGAEAFF;TRA:CAGLNTGGFKTIF"
CAAGAAACATGCCTTC-3,NA
CAAGAAAGTCGCGTGT-3,NA
CAAGAAATCAAACGGG-3,"TRB:CASSFRIALSNPYNEQFF;TRA:CATQTSGSRLTF"
CAAGAAATCTGTCTAT-3,"TRB:CASWTSGNNEQFF;TRA:CATDASNAGNMLTF"
CAAGAAATCTTGTTTG-3,"TRB:CASSSTGFPYTQYF;TRA:CAVSYGGSQGNLIF"
CAAGATCAGCACACAG-3,NA
CAAGATCAGCTGCAAG-3,"TRB:CASSPGRSSYNEQFF;TRA:CAVLRTGTASKLTF"
CAAGATCAGGGCTCTC-3,"TRB:CASSEATGTGNQPQHF;TRA:CVVSIGGSNYKLTF"
CAAGATCCAGAGTGTG-3,"TRB:CASSHAPSGGNTIYF;TRA:CAMREGLVYNFNKFYF"
CAAGATCCATTTCACT-3,"TRB:CASSLRVTGANVLTF;TRA:CAVDNQAGTALIF"
CAAGATCGTATAATGG-3,NA
CAAGATCGTCTAGTCA-3,NA
CAAGATCGTGCTCTTC-3,"TRB:CASGTANTGELFF;TRA:CATDSSYKLIF"
CAAGATCGTTGGAGGT-3,NA
CAAGATCTCATAACCG-3,"TRB:CAIRGQNSNQPQHF;TRA:CAASRVGETSGSRLTF;TRA:CAGNSMEYGNKLVF"
CAAGATCTCGCCAGCA-3,"TRB:CASTSHGASSYNEQFF;TRA:CAENMGYGNKLVF"
CAAGATCTCTTCTGGC-3,NA
CAAGGCCAGAGCTGCA-3,NA
CAAGGCCAGGCATGGT-3,NA
CAAGGCCAGGTGATAT-3,"TRB:CASSKRAGLSNQPQHF;TRA:CAFMKEETSGSRLTF"
CAAGGCCCACATTCGA-3,"TRB:CASSSLAGGSDTQYF"
CAAGGCCCACCCATGG-3,"TRB:CASSTSSGQYNEQFF;TRA:CAVSPLTGGFKTIF"
CAAGTTGAGCCCTAAT-3,"TRB:CASSLDRVNTEAFF;TRA:CAASTGAGSYQLTF"
CAAGTTGCACCACGTG-3,NA
CAAGTTGCAGACAAAT-3,"TRB:CASRLDRGSNEQFF"
CAAGTTGCAGGATTGG-3,NA
CAAGTTGGTAGTGAAT-3,NA
CAAGTTGGTTCAACCA-3,NA
CAAGTTGTCGTCCGTT-3,"TRB:CASSHTLAGYNEQFF;TRA:CAYRRNNARLMF"
CAAGTTGTCTATCCTA-3,NA
CAAGTTGTCTGCTGCT-3,"TRB:CASSPGRSSYNEQFF;TRA:CAVLRTGTASKLTF"
CACAAACCATGTCTCC-3,"TRB:CASSVGSSSYNEQFF;TRA:CAVLSTDSWGKLQF"
CACAAACGTCCAGTAT-3,NA
CACAAACGTGCACTTA-3,"TRB:CASSLRDRGPVGKLFF;TRB:CSASGDAEQFF;TRA:CAVSDGGTSYGKLTF"
CACAAACGTTCAGCGC-3,NA
CACAAACTCAATCTCT-3,NA
CACAAACTCTAGCACA-3,"TRB:CASSEQGVRLLRNYGYTF;TRA:CAALFMYSGGGADGLTF"
CACAAACTCTGGTGTA-3,NA
CACACAAAGTATCGAA-3,"TRB:CASKNRAIFIQETQYF;TRA:CAVDNAGGTSYGKLTF"
CACACAACATCTGGTA-3,"TRB:CASSDRGSSGNTIYF;TRB:CASSLRGGPRGEQFF;TRA:CAMRGIYNQGGKLIF;TRA:CAVRPSLGSYQKVTF"
CACACAAGTAGCAAAT-3,"TRB:CASSPQGDSPLHF;TRA:CVVNIIGTASKLTF"
CACACAAGTCGTGGCT-3,"TRB:CATAPAARYGYTF;TRA:CAFISNFGNEKLTF;TRA:CAGPTPGNQFYF"
CACACAATCATAACCG-3,"TRB:CASRYSSGETQYF;TRA:CAVRPLSNTGNQFYF"
CACACAATCCATGAGT-3,"TRB:CAWSVSGTSFLF;TRA:CAASARGLTF"
CACACAATCTTTACGT-3,"TRB:CASSPGLAVGYEQYF;TRA:CAVQASGSNTGKLIF"
CACACCTAGAACTCGG-3,NA
CACACCTAGAATCTCC-3,"TRB:CASSHQRQGRTNEKLFF;TRA:CATWVIGSARQLTF"
CACACCTAGATCACGG-3,"TRB:CASSLVGSGRANVQFF;TRA:CAVGAGNNDMRF"
CACACCTAGATGTCGG-3,NA
CACACCTCACATGACT-3,NA
CACACCTCACCCATGG-3,NA
CACACCTCATCCGGGT-3,"TRB:CASSFGRGVTDTQYF;TRA:CALSERDSNYQLIW"
CACACCTGTACCATCA-3,NA
CACACCTGTAGCGTCC-3,"TRB:CASSLQGYRGGDQYF;TRB:CASSYRDQGGTEAFF;TRA:CAVPNSGYALNF;TRA:CVVIGSNYQLIW"
CACACCTGTTGATTCG-3,"TRB:CSAKQISYNSPLHF"
CACACCTTCATAACCG-3,"TRB:CASSFIGDGSDQPQHF;TRA:CAGVRNNDMRF"
CACACCTTCCCAAGTA-3,"TRB:CASSLTGGDGYTF;TRA:CAVGEGAQKLVF"
CACACCTTCTACTATC-3,NA
CACACCTTCTCCTATA-3,"TRB:CASSQLAGGPQETQYF;TRA:CVCDFGNEKLTF"
CACACTCAGCGGCTTC-3,NA
CACACTCAGTTAACGA-3,"TRB:CASSPGTGRNEQFF"
CACACTCAGTTAGCGG-3,NA
CACACTCCAGCCAGAA-3,"TRB:CASGLVQGLFRSYEQYV;TRB:CASSLYGTDTQYF;TRA:CAGAHSNDYKLSF"
CACACTCCATCGGACC-3,"TRB:CASSWTDRNTEAFF;TRA:CAMSYQSGGSYIPTF"
CACACTCGTAAGTGGC-3,"TRB:CASSFPLAGGTTGELFF;TRA:CIVRFYRFSDGQKLLF"
CACACTCGTAGAGGAA-3,"TRB:CASSRDLNYGYTF;TRB:CSETSPVGLARPSYEQYF;TRA:CATDGGAAGNKLTF"
CACACTCGTCTCATCC-3,"TRB:CASSSGGEYEQYF;TRB:CATGTASGNTIYF;TRA:CAARALITGTASKLTF"
CACACTCGTGACAAAT-3,"TRB:CASKNRAIFIQETQYF"
CACACTCGTTCAGACT-3,"TRB:CASSLLGNTGELFF;TRB:CASSYGRNWFNEQFF;TRA:CAHPGGGADGLTF;TRA:CAVSDPNTGNQFYF"
CACACTCGTTCTCATT-3,"TRB:CAWTTSGPYEQYF;TRA:CAVTPSGGYQKVTF;TRA:CVVSAGIYGGSQGNLIF"
CACACTCTCACGACTA-3,"TRB:CASSLDVARLYEQYF;TRA:CAYMNTGFQKLVF"
CACACTCTCTCTGAGA-3,"TRB:CASSPQGSGETQYF"
CACAGGCAGACCCACC-3,NA
CACAGGCAGAGATGAG-3,"TRB:CASSLVGGTQGYTF;TRA:CAASILTGTASKLTF"
CACAGGCAGCTCAACT-3,"TRB:CASSPGQVLMETQYF;TRA:CAMKLRGSSNTGKLIF"
CACAGGCAGGGCTCTC-3,NA
CACAGGCAGTTAGCGG-3,"TRB:CASSFPLAGGTTGELFF"
CACAGGCCAATCAGAA-3,"TRB:CASSLQREGSYEQYF;TRA:CAASSGGGADGLTF"
CACAGGCCACCAGGCT-3,"TRB:CASSFPARGIDTGELFF"
CACAGGCCACCGATAT-3,"TRB:CASSMGLPEAFF"
CACAGGCCATGACATC-3,"TRB:CASSALIPGQGFSTEAFF;TRA:CAGLTDNTDKLIF"
CACAGGCCATTACCTT-3,"TRB:CASSRTDRGLGGQFF;TRA:CAVRDMSSNYQLIW"
CACAGGCGTAGAGGAA-3,"TRB:CASSLGLAGGRREQFF;TRA:CAALSGAGSYQLTF"
CACAGGCTCACTTATC-3,"TRB:CAIAGQGTYEQYF;TRA:CAVRSYYGGSQGNLIF"
CACAGGCTCATCACCC-3,"TRB:CASSLSNYYADTQYF;TRA:CAMRGTNTNAGKSTF"
CACAGGCTCCGGGTGT-3,NA
CACAGGCTCTCCGGTT-3,"TRB:CASSRDRDTGELFF;TRA:CAVSSNYQLIW"
CACAGTAAGATTACCC-3,NA
CACAGTACAATGGAGC-3,"TRB:CAWMENTEAFF;TRA:CIVRPRNTGGFKTIF"
CACAGTACACGGTAAG-3,"TRB:CASSFPLAGGTTGELFF;TRA:CIVRFYRFSDGQKLLF"
CACAGTACACTATCTT-3,"TRB:CSARDTWTNYGYTF;TRA:CIVREGTNAGKSTF"
CACAGTACAGACAGGT-3,"TRB:CASSYGLNQPQHF;TRA:CAGPGANSKLTF"
CACAGTACATCCAACA-3,"TRB:CASRAAGTYNSPLHF;TRB:CASSYSGSGGAYEQFF;TRA:CALAHGQKLLF"
CACAGTAGTTCCAACA-3,"TRB:CASSLSARETQYF;TRA:CAVNIIRDDKIIF"
CACAGTATCAGCAACT-3,"TRB:CASSIGYEQYF;TRA:CAASWGTSGSRLTF;TRA:CAVGKTSYDKVIF"
CACAGTATCCCGGATG-3,NA
CACAGTATCCCTGACT-3,NA
CACAGTATCGACCAGC-3,"TRB:CATSVHDRLSYNEQFF;TRA:CALVVTGRRALTF"
CACATAGAGGAGTTGC-3,"TRB:CASSFPLAGGTTGELFF;TRA:CIVRFYRFSDGQKLLF"
CACATAGAGGTGCAAC-3,"TRB:CASSQDWTSAREQYF;TRA:CALPDNTDKLIF"
CACATAGAGTTAGCGG-3,"TRB:CASSRQGGQGASGYTF"
CACATAGCACATCTTT-3,NA
CACATAGCACCTCGGA-3,"TRB:CASSLGQGSGEQFF;TRB:CASSLLQGMGEAFF;TRA:CAGQGGADGLTF"
CACATAGCAGCAGTTT-3,"TRB:CASSIIASTDTQYF;TRA:CALVDSNYKLTF"
CACATAGCATTAACCG-3,"TRB:CASSRLAGVGGYNEQFF;TRB:CSAREVELPRIF;TRA:CAVNIDGQAGTALIF"
CACATAGCATTGGCGC-3,"TRB:CASSLGQAYEQYF;TRA:CILPLAGGTSYGKLTF"
CACATAGGTCCCGACA-3,"TRB:CASRSRGQTNTGELFF;TRA:CAENGPTAGNKLTF"
CACATAGGTCTGCCAG-3,"TRB:CASSGLGGNEQFF;TRA:CAVSLSPGYSTLTF"
CACATAGGTGTCAATC-3,"TRB:CASGPWEAATNEKLFF;TRA:CAYRRGGATNKLIF"
CACATAGGTGTCTGAT-3,"TRB:CASSILGTGELFF;TRA:CVVNIQDMRF"
CACATAGGTTGATTGC-3,NA
CACATAGTCACCCTCA-3,NA
CACATAGTCCAAAGTC-3,NA
CACATAGTCCGGGTGT-3,NA
CACATAGTCCTACAGA-3,NA
CACATTTAGGATTCGG-3,"TRB:CASRLDRGSNEQFF;TRA:CAENRVLSGTASKLTF"
CACATTTAGTGCGATG-3,NA
CACATTTGTCAATACC-3,"TRB:CASSLLAGEQETQYF;TRA:CAVVLAAGNKLTF"
CACATTTTCAAACAAG-3,"TRB:CASSEAYRGRGEAFF;TRB:CASSVGLQAYEQYF;TRA:CAATNGGATNKLIF;TRA:CALNSNTGKLIF"
CACATTTTCGCCCTTA-3,"TRB:CASGVLAGGTDTQYF;TRA:CALYNYGQNFVF"
CACATTTTCTCCAGGG-3,"TRB:CASSTAAGGKETQYF;TRA:CATSRGNTDKLIF"
CACCACTAGACGCTTT-3,"TRB:CSARDLSKLFF;TRA:CAVRGGYNFNKFYF"
CACCACTAGCAAATCA-3,NA
CACCACTAGTGAACGC-3,"TRB:CASSMGLPEAFF;TRA:CAAEAGSYQLTF"
CACCACTAGTGCCATT-3,"TRB:CASSLLGNTGELFF;TRA:CAVSDPNTGNQFYF"
CACCACTCACTCAGGC-3,"TRB:CASSPTGRTTGELFF"
CACCACTTCCTCGCAT-3,"TRB:CASSWREGWWGELFF;TRA:CAVPTGNQFYF"
CACCACTTCGCTAGCG-3,"TRB:CASSERSAGDEKLFF;TRA:CAVNSGGYQKVTF"
CACCACTTCTATCGCC-3,"TRB:CSARDQGVISYTF;TRA:CALSGNTGKLIF"
CACCAGGAGCTAAACA-3,"TRB:CASSPDRGYQPQHF;TRB:CSAYRDSPSYNEQFF;TRA:CAMSITNAGKSTF"
CACCAGGAGCTGTCTA-3,NA
CACCAGGAGTTGCAGG-3,"TRB:CASSPDRDPYNEQFF;TRB:CASSYPRGETQYF;TRA:CAMRPYNFNKFYF;TRA:CGTEFGAARYGQNFVF"
CACCAGGGTATCTGCA-3,"TRB:CASSLLPSAVYEQYF;TRA:CAPRGNNARLMF"
CACCAGGGTCACTTCC-3,"TRB:CSAQGSGNQPQHF;TRA:CAIGGTSYGKLTF"
CACCAGGGTCTAACGT-3,"TRB:CSAPSRGARTPEAFF"
CACCAGGGTGGTACAG-3,"TRB:CASSFEGDLTDTQYF;TRA:CAMREYANLNFGNEKLTF"
CACCAGGGTTGATTGC-3,"TRB:CSAVLAGSYNEQFF;TRA:CLVGAILTGGGNKLTF"
CACCAGGGTTTGACAC-3,"TRB:CASRLDRGSNEQFF;TRA:CAENRVLSGTASKLTF"
CACCAGGTCAAACAAG-3,NA
CACCAGGTCAAAGTAG-3,NA
CACCAGGTCCGGGTGT-3,"TRB:CASSQVGLGPYNEQFF;TRA:CVVDTGRRALTF"
CACCAGGTCTTGCCGT-3,"TRB:CASSQDKSSVYEQYF;TRA:CALGRYNNNDMRF"
CACCTTGAGAAAGTGG-3,NA
CACCTTGAGTACTTGC-3,"TRB:CASSQGASGDTDTQYF;TRA:CAVGLGGNKLVF"
CACCTTGCAATGTTGC-3,"TRB:CATSDSLNTEAFF;TRA:CARVSKSRAGSYQLTF"
CACCTTGCATAAGACA-3,"TRB:CASSIVYFVSGNTIYF;TRA:CAGGSGNTPLVF"
CACCTTGGTGAGGGTT-3,"TRB:CASSPLGRENIQYF;TRA:CAYRARGGDMRF"
CACCTTGTCTCTAAGG-3,"TRB:CASRPSGFTEAFF;TRA:CAGTGAGSYQLTF"
CACCTTGTCTGGCGTG-3,NA
CACTCCAAGAGCCCAA-3,"TRB:CASSLYGISEDTQYF;TRA:CAPNLNRDDKIIF"
CACTCCAAGATCCCAT-3,"TRB:CASSIILQGRPGIYGYTF;TRA:CAVGGYSGGGADGLTF"
CACTCCAAGGCAAAGA-3,"TRB:CASSHLRTGTDTQYF;TRB:CASSSLLGAKNIQYF;TRA:CAASLYNQGGKLIF;TRA:CAVQGFGNEKLTF"
CACTCCACAAGACGTG-3,"TRB:CASSLLAGGPSGELFF;TRA:CAVGATVTGGGNKLTF"
CACTCCACAAGCCGTC-3,"TRA:CAVSDSNYQLIW"
CACTCCAGTAAATGAC-3,"TRB:CASIQFDEAFF"
CACTCCAGTATCAGTC-3,NA
CACTCCAGTCGCCATG-3,"TRB:CASSEAGQVNEKLFF;TRA:CAVRRDYGQNFVF"
CACTCCAGTTGGACCC-3,"TRB:CASRPGTNSNQPQHF;TRB:CASSEFRSQGHSPLHF;TRA:CAVRDFAAGAGSYQLTF"
CACTCCAGTTGGTAAA-3,NA
CACTCCAGTTTGCATG-3,"TRB:CASRGQGRSYEQYF"
CACTCCATCGGAATCT-3,"TRB:CSVVLTGGGFQETQYF"
CACTCCATCTAGCACA-3,"TRB:CASSLELAGGTDTQYF"
CACTCCATCTATGTGG-3,"TRA:CAASALAGGGADGLTF"
CACTCCATCTGCTTGC-3,"TRB:CASSEDRGIYGYTF;TRA:CAVSVQGSGYALNF"
CAGAATCAGGAGTTTA-3,"TRB:CASSPGGGTEAFF;TRA:CAVSAYTGRRALTF"
CAGAATCCAAGAAAGG-3,NA
CAGAATCCAATCTGCA-3,"TRB:CASSLMGLANTGELFF;TRA:CAENGGTSYGKLTF"
CAGAATCCACGGACAA-3,"TRB:CASSLTSTGKGEAFF;TRA:CAASEYGNKLVF"
CAGAATCCAGAAGCAC-3,"TRB:CASSFPLAGGTTGELFF;TRA:CIVRFYRFSDGQKLLF"
CAGAATCGTCTCATCC-3,"TRB:CASSLAGTSFSSGEQYF;TRB:CASSPSGQGAYNEQFF;TRA:CAVRPIPRDTDKLIF"
CAGAATCTCTATCGCC-3,"TRB:CATSREAVRGAEQYV;TRA:CALRDSGGSNYKLTF"
CAGAATCTCTCTGCTG-3,NA
CAGAGAGAGAAGGTTT-3,"TRA:CAVNAGGSSNTGKLIF"
CAGAGAGAGCAGCGTA-3,NA
CAGAGAGAGCCAGGAT-3,"TRB:CASSLSNYYADTQYF;TRA:CAMRGTNTNAGKSTF"
CAGAGAGAGCGTTTAC-3,"TRB:CASSFTGNPSYEQYF;TRA:CAVRNDYKLSF"
CAGAGAGAGGAATTAC-3,NA
CAGAGAGAGGTGCAAC-3,NA
CAGAGAGAGTCAAGGC-3,"TRB:CASRSGPQGNYGYTF;TRA:CAVGHSGGYQKVTF"
CAGAGAGAGTGAAGAG-3,NA
CAGAGAGCAAGCGATG-3,NA
CAGAGAGGTGCAGGTA-3,"TRB:CASSGLTNYGYTF;TRB:CASSYDFTSRANYGYTF;TRA:CAASTTGANSKLTF;TRA:CAFMRETSGSRLTF"
CAGAGAGTCGCAAGCC-3,"TRB:CASSILGTGELFF;TRA:CVVNIQDMRF"
CAGATCAAGAGTACCG-3,NA
CAGATCAAGCTCCTCT-3,"TRB:CASSPLKNTGELFF;TRA:CAVRDYSGGGADGLTF"
CAGATCAGTACGAAAT-3,"TRB:CASSILGTGELFF;TRA:CVVNIQDMRF"
CAGATCAGTCTTGTCC-3,"TRB:CASTSLGGGDQPQHF;TRA:CAASALAGGGADGLTF"
CAGATCAGTGTGACGA-3,"TRB:CASSIDRWQSVETQYF;TRA:CAVNGPGRRALTF"
CAGATCAGTTGCTCCT-3,"TRB:CASSAPPRFGLNEQFF;TRA:CALSALQGGKLIF"
CAGATCATCACCAGGC-3,"TRB:CASSEVPGQGRGRETQYF;TRA:CAVLTNSNSGYALNF"
CAGATCATCTAACCGA-3,"TRB:CASSPRTGINEQFF;TRA:CAGRYNFNKFYF"
CAGATCATCTATCCTA-3,"TRB:CASSSGSGGASRNIQYF;TRA:CAAAGTASKLTF"
CAGCAGCAGGGAAACA-3,"TRB:CASSIVPGGPQHF;TRA:CALNYGQNFVF"
CAGCAGCAGGGTTTCT-3,"TRB:CASSPGRGGKLFF;TRA:CAVESNRDDKIIF"
CAGCAGCAGGTGACCA-3,NA
CAGCAGCAGTATCGAA-3,"TRB:CASSQFWDRGWNEQFF;TRA:CILRKAAGNKLTF"
CAGCAGCAGTATCTCG-3,"TRB:CASSPRTGNTGELFF"
CAGCAGCAGTCATCCA-3,"TRB:CASSFPLAGGTTGELFF"
CAGCAGCCAAAGTGCG-3,"TRB:CASSRPRFSEAFF;TRA:CAVSDQGNNARLMF"
CAGCAGCCAATCAGAA-3,NA
CAGCAGCCACGCATCG-3,NA
CAGCAGCCATTAGGCT-3,"TRB:CASRETYSSYNSPLHF;TRA:CAASRGSNDYKLSF"
CAGCAGCGTACCATCA-3,"TRB:CASSLSGSGNTIYF;TRA:CAVRALYGGATNKLIF"
CAGCAGCGTTTGTTGG-3,NA
CAGCAGCTCCGTACAA-3,"TRB:CASSPPVPEDTQYF;TRA:CAVGDTGFQKLVF"
CAGCAGCTCCGTTGTC-3,"TRB:CASSLVLGAGELFF;TRA:CAVNAPGAQKLVF"
CAGCATAAGACGCACA-3,"TRB:CASSILGTGELFF;TRA:CVVNIQDMRF"
CAGCATAAGCGCCTCA-3,NA
CAGCATAAGGCCCGTT-3,"TRB:CASPSGYEQFF;TRA:CAVRDEGNFNKFYF"
CAGCATAAGTGAACAT-3,NA
CAGCATAAGTGGCACA-3,"TRB:CASSIVPGGPQHF;TRA:CALNYGQNFVF"
CAGCATACAACAACCT-3,NA
CAGCATACATATACCG-3,"TRB:CASSLGQGINEQYV;TRA:CAASIISNLIQGAQKLVF;TRA:CAVRGIETSGSRLTF"
CAGCATAGTAGCCTCG-3,"TRA:CAFMKLNNNDMRF"
CAGCATAGTGCTGTAT-3,"TRB:CASSPLNPAYEQYF;TRA:CAVTPSGAQKLVF"
CAGCATATCAACGCTA-3,"TRB:CASSFPLAGGTTGELFF;TRA:CIVRFYRFSDGQKLLF"
CAGCATATCACCGGGT-3,NA
CAGCATATCTCGAGTA-3,"TRB:CASSPFMEETQYF;TRA:CAASIVTGGSYIPTF"
CAGCATATCTTAACCT-3,"TRB:CASKQGGLGNSPLHF"
CAGCCGAAGAGTACCG-3,NA
CAGCCGAAGCTAAACA-3,NA
CAGCCGAAGTCGCCGT-3,NA
CAGCCGAAGTGGGATC-3,NA
CAGCCGACACACGCTG-3,"TRB:CSGRTGEETQYF"
CAGCCGACACCCAGTG-3,"TRB:CASTSLGGGDQPQHF;TRA:CAASALAGGGADGLTF"
CAGCCGACAGGCTGAA-3,"TRA:CALLSSGGYQKVTF"
CAGCCGAGTATCACCA-3,"TRB:CASSLAGHLYGYTF;TRB:CASSLGGAYGYTF;TRA:CAGNSGGYQKVTF"
CAGCCGAGTCGTTGTA-3,"TRB:CASRPRGQGNSPLHF;TRA:CAVSGGATNKLIF"
CAGCCGAGTTAAGATG-3,"TRB:CSATAGFREQYF;TRA:CATDSQGGSEKLVF"
CAGCCGATCCTCAACC-3,"TRB:CSVDSGRGRAGELFF;TRA:CVVNGGGSYIPTF"
CAGCGACAGGGATGGG-3,"TRB:CASSQVGTVDEKLFF;TRA:CAVGGSDDYKLSF"
CAGCGACCAATAGAGT-3,"TRB:CASSQDLSNGELFF;TRA:CAVSNFGNEKLTF"
CAGCGACCACCAGTTA-3,NA
CAGCGACCAGCCACCA-3,"TRB:CSARETGARTLHF"
CAGCGACGTAGGACAC-3,"TRB:CASTPGTGWMNTEAFF;TRA:CAVVFNDYKLSF"
CAGCGACGTCAGAAGC-3,NA
CAGCGACTCCCTTGTG-3,NA
CAGCGACTCGGGAGTA-3,"TRB:CASSLAPQGTDTQYF;TRB:CASSLQGGWRTGELFF;TRA:CILRDRRRDDKIIF;TRA:CVVTVFGNVLHC"
CAGCGACTCTGCAAGT-3,"TRB:CSARYGNQPQHF;TRA:CALSDQFSGGYNKLIF"
CAGCTAAAGGGAACGG-3,"TRB:CASSLGRGTPGANVLTF;TRA:CATGGGTSYGKLTF"
CAGCTAACAAGCGTAG-3,NA
CAGCTAACACCAGTTA-3,"TRB:CASSDSGQAGAGGYTF;TRA:CALSSASGNTPLVF"
CAGCTAAGTAAGTGTA-3,"TRB:CASSEQSGAKQETQYF;TRA:CASYGNNRLAF"
CAGCTAAGTACCGGCT-3,NA
CAGCTAAGTATAATGG-3,"TRB:CSARPSSSDTQYF;TRA:CAENPSNRDDKIIF;TRA:CAVRDGYNQGGKLIF"
CAGCTAAGTCTCAACA-3,"TRB:CASSQVLLRGRTLWGAKNIQYF;TRA:CAGGGGSNYKLTF"
CAGCTAATCACTTACT-3,"TRB:CASSLLTGVTYEQYF;TRA:CALSVRIQGAQKLVF"
CAGCTAATCCGCGTTT-3,"TRB:CASKIGTGGYNEQFF;TRA:CAVRDGRDDKIIF"
CAGCTAATCTACCTGC-3,"TRB:CASSLDAWQGAKGNTIYF;TRA:CAGGGADGLTF"
CAGCTGGAGCTGCAAG-3,"TRB:CASSLARNTEAFF;TRA:CAVRGNNAGNMLTF"
CAGCTGGCAGACGTAG-3,NA
CAGCTGGCAGATGAGC-3,"TRB:CASSRTGDPNQPQHF;TRA:CAVGPFYGNNRLAF"
CAGCTGGGTCGAAAGC-3,"TRB:CASSLVQASYGYTF;TRA:CATYTGGYQKVTF"
CAGCTGGGTTACGCGC-3,"TRB:CASSSSQGVPNYGYTF;TRA:CAARKGAGSYQLTF"
CAGCTGGTCACGCGGT-3,"TRB:CATEVAGGYEQYF;TRA:CDAQETSGSRLTF"
CAGGTGCAGCTATGCT-3,NA
CAGGTGCAGTCCGGTC-3,"TRB:CASSLYSPGQGARSPLHF;TRA:CAGPRQFYF"
CAGGTGCCAGCGTAAG-3,"TRB:CASIQFDEAFF;TRA:CATESLLDGQKLLF"
CAGGTGCGTCACTGGC-3,"TRB:CASSPQGGTEAFF"
CAGGTGCGTTGAGTTC-3,"TRB:CASSQDWRETQYF;TRA:CVVTVNFGNEKLTF"
CAGGTGCTCAGTTGAC-3,"TRB:CASNLRGMNTGELFF;TRA:CAVSGIQAGTALIF"
CAGGTGCTCGATCCCT-3,"TRB:CASSIQGPLYNSPLHF;TRA:CAVRSYGGSQGNLIF"
CAGTAACAGGACACCA-3,"TRB:CASSSGLAGSTGELFF;TRA:CAYRSFLDYGQNFVF"
CAGTAACAGGAGCGAG-3,"TRB:CASSFTTGQQFF;TRA:CAGPDDKLIF;TRA:CAVITISNGFGNEKLTF"
CAGTAACAGTACCGGA-3,NA
CAGTAACCAAGGTTCT-3,"TRB:CASSPGKDPIIGYTF;TRA:CAVLGGGADGLTF"
CAGTAACCATCTCCCA-3,"TRB:CASSIILQGRPGIYGYTF;TRA:CAVGGYSGGGADGLTF"
CAGTAACCATGCTGGC-3,NA
CAGTAACGTATCACCA-3,"TRB:CASSQTAGLRQPQHF;TRA:CASNTGNQFYF"
CAGTAACGTATTACCG-3,"TRB:CASALTGSTDTQYF;TRA:CAGVGSGQNFVF;TRA:CLVTPYSGGGADGLTF"
CAGTAACGTGTCGCTG-3,"TRB:CASERNRGREKLFF;TRA:CILERSNYQLIW;TRA:CLLGKYIF"
CAGTAACTCATCTGCC-3,"TRB:CASSPFGGLNTDTQYF;TRA:CAGMFSGGYNKLIF"
CAGTAACTCATGCATG-3,"TRB:CASSPGRSSYNEQFF;TRA:CAVLRTGTASKLTF"
CAGTAACTCGCGTTTC-3,NA
CAGTAACTCTATCCTA-3,"TRB:CASSFPLAGGTTGELFF;TRA:CIVRFYRFSDGQKLLF"
CAGTAACTCTGATACG-3,NA
CAGTCCTAGAGACGAA-3,NA
CAGTCCTAGAGACTAT-3,NA
CAGTCCTAGCACAGGT-3,"TRB:CASSRQGMNTEAFF;TRB:CASSSSGNQPQHF;TRA:CAVRQAGDDKIIF"
CAGTCCTAGGAATGGA-3,NA
CAGTCCTAGTCAATAG-3,"TRB:CASSRTGLETQYF;TRA:CAFTNYGQNFVF"
CAGTCCTCATGGGAAC-3,"TRB:CASRLDRGSNEQFF;TRA:CAENRVLSGTASKLTF"
CAGTCCTGTCAGTGGA-3,"TRB:CASSWGLAGGQETQYF;TRA:CAAPRGSGGGADGLTF;TRA:CAVEVEYGNKLVF"
CAGTCCTGTCATATCG-3,NA
CAGTCCTGTCCAAGTT-3,NA
CAGTCCTGTGTGGCTC-3,"TRB:CASSRDRQETQYF;TRA:CAAASNTGNQFYF"
CAGTCCTTCAGCACAT-3,"TRB:CASSLGPTGLGYTF;TRA:CAVDLPGTALIF;TRA:CAVEDHNDMRF"
CAGTCCTTCCGCAAGC-3,NA
CAGTCCTTCTTTAGGG-3,"TRB:CSAPYRGGEGETQYF;TRA:CALGGFQKLVF"
CATATGGAGAAACCGC-3,"TRB:CASSFPLAGGTTGELFF;TRA:CIVRFYRFSDGQKLLF"
CATATGGAGTCTCAAC-3,"TRB:CASSLSRGRRSNQPQHF;TRB:CASSLTGDPNEKLFF;TRA:CALSTTRNTGKLIF;TRA:CAMREGVGNARLMF"
CATATGGCACCCAGTG-3,"TRB:CASSPSNLPTYEQYF;TRA:CAYRGVNFGNEKLTF"
CATATGGCATGTCCTC-3,"TRB:CASSLAAGEAFF;TRA:CAVKGSWGKLQF"
CATATGGGTCGACTGC-3,NA
CATATTCAGACCGGAT-3,"TRB:CASSEYAARSGNTIYF;TRB:CASSRHPETQYF;TRA:CAMREGGAAGNKLTF;TRA:CAVGRSDGQKLLF"
CATATTCAGCTAGTGG-3,"TRB:CASSTRQGGYTF;TRA:CAATFSGSARQLTF"
CATATTCAGGCTACGA-3,"TRB:CATSRDPGTSGYEQYF;TRA:CATDENYGQNFVF"
CATATTCAGTTTGCGT-3,"TRB:CASSQVADPGSLEQYF;TRA:CAFYSGGGADGLTF"
CATATTCCAACCGCCA-3,"TRB:CASSIQGPLYNSPLHF;TRA:CAVRSYGGSQGNLIF"
CATATTCCAAGTTGTC-3,"TRB:CASSETSNQPQHF;TRA:CAFRSGYALNF"
CATATTCCACCGTTGG-3,"TRB:CASSLQGVAGANVLTF;TRA:CAATWGKLIF"
CATATTCGTACCGTTA-3,"TRB:CSARVRDVRGANYGYTF;TRA:CVVNEGGYNKLIF"
CATATTCGTCGACTAT-3,"TRB:CASSYLRLAGRTGELFF;TRA:CAASATNRDDKIIF;TRA:CAVDVNMRF"
CATATTCGTGACCAAG-3,NA
CATATTCTCAGCATGT-3,NA
CATATTCTCATCGCTC-3,"TRB:CASSLWERYIQYF;TRA:CAVDPGTSYGKLTF"
CATATTCTCGATGAGG-3,"TRB:CSARDPSAGNTIYF;TRA:CAVGADNAGNMLTF"
CATCAAGAGCAGCGTA-3,"TRB:CASSLGSGPTYNEQFF;TRA:CVVSARNTDKLIF"
CATCAAGAGGCACATG-3,NA
CATCAAGAGGCGTACA-3,NA
CATCAAGCAAACTGTC-3,NA
CATCAAGCATTAGGCT-3,NA
CATCAAGGTACATCCA-3,"TRB:CSATLAGQETQYF;TRA:CGTEGGGGTSYGKLTF"
CATCAAGGTCAGAATA-3,"TRB:CSPVWLGANNEQFF;TRA:CVVNGGDYKLSF"
CATCAAGGTCGGATCC-3,"TRB:CSAYTGTKGISQYF;TRA:CAVSDENNDMRF"
CATCAAGGTGGACGAT-3,NA
CATCAAGGTTTGCATG-3,"TRB:CASSLGQGEGYTF;TRB:CASSLPAGRDHRPQETQYF;TRA:CVVNESGTYKYIF;TRA:CVVPLYNQGGKLIF"
CATCAAGTCACATGCA-3,"TRB:CATSDSTSGKTYEQYF;TRA:CAVGSNARLMF"
CATCAAGTCTAACGGT-3,"TRB:CASSLQSGEKLFF;TRA:CAATSKSYGGSQGNLIF;TRA:CAVGGGTDKLIF"
CATCAGAAGATCTGCT-3,"TRB:CSARAGTGDEKLFF;TRA:CALSVNTGGFKTIF"
CATCAGAAGCAGGCTA-3,"TRB:CASTTGTSGEHPPNF;TRA:CALPPASASKIIF"
CATCAGAAGCCTATGT-3,"TRB:CASSLTNTGELFF;TRA:CAASEASGTYKYIF"
CATCAGAAGCGATATA-3,"TRB:CASSQEGGSYEQYF;TRA:CAPSGSNYQLIW;TRA:CVVSARNTDKLIF"
CATCAGAAGTCTCAAC-3,NA
CATCAGAAGTTTAGGA-3,"TRB:CASKSRGIVTDTQYF;TRA:CAVSVRNFNKFYF"
CATCAGACATACCATG-3,NA
CATCAGAGTAGCGTGA-3,"TRB:CASSLRRGLNTEAFF;TRB:CATRAGDYNEQFF;TRA:CAVSDTGNQFYF;TRA:CAVSQVDTGNQFYF"
CATCAGAGTCGAGTTT-3,"TRB:CASGTLEQGRNEKLFF;TRB:CASSRQGYEQYF;TRA:CAVSDTGRRALTF"
CATCAGAGTCGCATAT-3,NA
CATCAGAGTGTCAATC-3,"TRB:CASSPLGGTGHSPLHF;TRA:CAASQSQGGKLIF"
CATCAGATCCTGCAGG-3,NA
CATCAGATCGCGTTTC-3,"TRB:CASSNDRGEGNTIYF;TRA:CAESMNRDDKIIF"
CATCAGATCTCAAACG-3,"TRB:CASSLLGGQSSYNSPLHF;TRA:CAVEGTGNQFYF"
CATCCACAGCTGGAAC-3,"TRB:CASSPQGDTEAFF;TRA:CGTDHSWGKLQF"
CATCCACAGTCTCCTC-3,"TRB:CASSYRSLPGLAVALIYNEQFF;TRA:CAVLNYGGATNKLIF"
CATCCACAGTTAACGA-3,"TRB:CASRPTHLRGGNTGELFF;TRA:CVVNMGGSQGNLIF"
CATCCACAGTTTAGGA-3,NA
CATCCACCAAATCCGT-3,"TRB:CASTRGLAGYGETQYF;TRA:CAVMKSSGGGADGLTF"
CATCCACCAGGACGTA-3,NA
CATCCACCAGTGACAG-3,"TRB:CASRDRGLQPQHF;TRA:CAGQSLNAGNNRKLIW"
CATCCACCATCGGTTA-3,"TRB:CASSPPPSGETQYF;TRA:CALSDPGNTGKLIF"
CATCCACGTAGGCTGA-3,"TRB:CASSLQGNGNTIYF"
CATCCACGTGTTAAGA-3,NA
CATCCACTCAGCTCGG-3,NA
CATCCACTCATGCATG-3,"TRB:CASSLFQGINYGYTF;TRA:CIARNAGGTSYGKLTF"
CATCCACTCCGAGCCA-3,"TRB:CAISEGASGRPYEQFF;TRA:CASQARDDKIIF"
CATCCACTCCGCGCAA-3,"TRB:CASTPGLASREQYF;TRA:CAVGQNTGGFKTIF"
CATCGAAAGACTACAA-3,"TRB:CASSFTDTQYF;TRA:CAGPRDMRF;TRA:CATDTGTYKYIF"
CATCGAAAGCTAGCCC-3,"TRB:CASRFFQETQYF;TRA:CAASASGTYKYIF;TRA:CAVREDSNYQLIW"
CATCGAAAGGCATGGT-3,"TRB:CSVSTGATEAFF;TRA:CITSGTYKYIF"
CATCGAAAGGCCGAAT-3,"TRB:CASSSRLTSSYNSPLHF;TRA:CAESGDGQKLLF"
CATCGAAAGTCCGGTC-3,"TRB:CASSYVGLGGTEAFF;TRA:CAMRDADSGTYKYIF"
CATCGAAAGTGAAGAG-3,"TRB:CASSNDRGEGNTIYF;TRA:CAESMNRDDKIIF"
CATCGAACACTATCTT-3,NA
CATCGAAGTGCTCTTC-3,NA
CATCGAAGTTCCACGG-3,NA
CATCGAATCCTTCAAT-3,"TRB:CASSIWEQNQPQHF;TRA:CAMRPPSGGSYIPTF"
CATCGAATCGAGAGCA-3,"TRB:CASSLGRAYSNQPQHF;TRA:CAVRGQGGSYIPTF"
CATCGAATCTGATACG-3,NA
CATCGGGAGACCGGAT-3,"TRB:CASTLRGLINQPQHF;TRA:CVVSDRGLGNAGNMLTF"
CATCGGGAGACTGTAA-3,"TRB:CASSLQHIRGVTQYF;TRB:CASSVATGRGATGELFF;TRA:CAVDNYQLIW;TRA:CIVRSNSGGSNYKLTF"
CATCGGGGTCGTTGTA-3,"TRB:CASSFPLAGGTTGELFF"
CATCGGGGTGTAATGA-3,"TRB:CASTYRGRGYGYTF;TRA:CAYRGVTGNQFYF"
CATCGGGGTGTGTGCC-3,"TRB:CASSLFTQPQHF;TRA:CAGLFSGNTGKLIF"
CATCGGGTCCGATATG-3,NA
CATCGGGTCGGTTCGG-3,"TRB:CASIQFDEAFF;TRA:CATESLLDGQKLLF"
CATCGGGTCTCTAGGA-3,NA
CATCGGGTCTGAGGGA-3,NA
CATGACAAGACCGGAT-3,"TRB:CSARSDSNEQFF;TRA:CAFLYNFNKFYF"
CATGACAAGCGATAGC-3,"TRB:CASSHLRGALETQYF;TRA:CAAATQGGSEKLVF"
CATGACAAGCGATATA-3,NA
CATGACAGTCAATGTC-3,"TRB:CASSASQMGRGRGRTNEKLFF;TRA:CAVRGLYSGAGSYQLTF"
CATGACAGTCAGTGGA-3,"TRB:CASSGDIGSSGNEQFF;TRA:CAAPYQAGTALIF"
CATGACAGTGTAAGTA-3,"TRB:CASKTDRAHQNIQYF;TRA:CAVPASGSARQLTF"
CATGACAGTTTCGCTC-3,"TRB:CASSLDLYNEQFF"
CATGACATCCTATTCA-3,NA
CATGACATCGCGGATC-3,"TRB:CASSPTSGSFYEQFF;TRB:CASSSGVVNSPLHF;TRA:CATDARLMF;TRA:CAVAQAGTALIF"
CATGACATCGCTGATA-3,"TRB:CASSLVGGLVEAFF;TRA:CGTVYNNARLMF"
CATGACATCGTATCAG-3,NA
CATGACATCTAACGGT-3,"TRA:CAENAGANSKLTF"
CATGCCTAGAATCTCC-3,"TRB:CASSPERTGWEQYV;TRB:CSLSRGGVIDTQYF;TRA:CAADNQGGKLIF"
CATGCCTAGGGTATCG-3,NA
CATGCCTAGTTAACGA-3,"TRB:CASSLAGYEGGELFF;TRB:CASSQDDVRSGTGELFF;TRA:CAVNAENSNYQLIW"
CATGCCTCAAGGACAC-3,NA
CATGCCTCAATGGACG-3,"TRB:CASSLPTGGSGNTIYF;TRB:CASSPRMDISTDTQYF;TRA:CAMSAYGNQFYF;TRA:CILREGTEYGNKLVF"
CATGCCTCACATGGGA-3,NA
CATGCCTCAGAGTGTG-3,"TRB:CASSILGTGELFF;TRA:CVVNIQDMRF"
CATGCCTCAGCCAGAA-3,"TRB:CASSPGQGAEAFF;TRA:CALLIYGQKLLF"
CATGCCTCAGTCTTCC-3,"TRB:CASSPGQGNSNQPQHF;TRA:CAVNDSAGNKLTF"
CATGCCTGTACGCTGC-3,"TRB:CASSLVGANQPQHF;TRA:CAVHLFMDSNYQLIW"
CATGCCTTCAAGGCTT-3,"TRB:CASSRTSGPDFF;TRA:CAVMSNDMRF"
CATGCCTTCCGAGCCA-3,NA
CATGGCGAGAACAACT-3,"TRB:CASSRRGGPYNSPLHF;TRA:CAEMRTNAGKSTF"
CATGGCGAGACACGAC-3,"TRB:CASSSGQAYEQYF;TRA:CILPLAGGTSYGKLTF"
CATGGCGAGACTAAGT-3,"TRB:CASRLDRGSNEQFF;TRA:CAENRVLSGTASKLTF"
CATGGCGAGCAGGCTA-3,"TRB:CASTVNSIATEAFF;TRA:CAVRLRNSGNTPLVF"
CATGGCGAGGAACTGC-3,"TRB:CASSLYWGPPDNYGYTF;TRA:CAVGPMDSNYQLIW;TRA:CAVRVNTDKLIF"
CATGGCGCAATGTAAG-3,"TRB:CASSIQGPLYNSPLHF;TRA:CAVRSYGGSQGNLIF"
CATGGCGCAATTGCTG-3,"TRB:CASSIILQGRPGIYGYTF;TRA:CAVGGYSGGGADGLTF"
CATGGCGGTATATGAG-3,"TRB:CASSGDRFYSYEQYF;TRA:CIVRVNNAGNMLTF"
CATGGCGGTCTAGTGT-3,"TRB:CSAAYRGFEKLFF;TRA:CAGLHLTSGTYKYIF"
CATGGCGGTCTGCGGT-3,"TRB:CASSQLRPGGNTIYF;TRA:CAVRDIRDFNKFYF"
CATGGCGTCAAAGTAG-3,"TRB:CASSRLGGGAVETQYF"
CATGGCGTCACTGGGC-3,"TRB:CASSIRGGLAFF"
CATGGCGTCGGAGCAA-3,"TRB:CASSLAHGGWESAYNEQFF;TRB:CSARDLWTSALRSSYNEQFF;TRA:CALRGGSEKLVF"
CATGGCGTCGGCTACG-3,"TRB:CASSILGTGELFF;TRA:CVVNIQDMRF"
CATTATCAGGTGATTA-3,"TRB:CASSFPLAGGTTGELFF;TRA:CIVRFYRFSDGQKLLF"
CATTATCCAACGATGG-3,"TRB:CASSTGALGTANQPQHF"
CATTATCCAAGCCTAT-3,"TRB:CASSSLMPGANVLTF;TRA:CAMRSTSSGNTGKLIF"
CATTATCCATGCTAGT-3,"TRB:CASSRRLAGGYTQYF;TRA:CAASMATNAGKSTF;TRA:CALSGNSSNTGKLIF"
CATTATCGTAAGAGAG-3,NA
CATTATCGTAATAGCA-3,NA
CATTATCGTAGCGTCC-3,"TRB:CASSILGTGELFF;TRA:CVVNIQDMRF"
CATTATCGTCCTGCTT-3,"TRB:CASSIQGPLYNSPLHF;TRA:CAVRSYGGSQGNLIF"
CATTATCGTGTTTGGT-3,"TRB:CASSQVLIGPREAFF;TRB:CASTGTGGTEAFF;TRA:CAARGLSGSARQLTF;TRA:CAGREETSGSRLTF"
CATTATCGTTCCATGA-3,"TRB:CASSPTFIPGEAFF;TRA:CAYSIAGAGSYQLTF"
CATTATCTCAACACTG-3,"TRB:CASSLFTLRTGGGQPQHF;TRA:CIVRARSYNTDKLIF"
CATTATCTCCTCTAGC-3,"TRB:CASSLSNYYADTQYF;TRA:CAMRGTNTNAGKSTF"
CATTCGCAGTTGAGTA-3,"TRB:CARAYGTEPYEQYF"
CATTCGCCAATGGAAT-3,"TRB:CSASLGGVPVNFF;TRA:CAASGGYGQNFVF"
CATTCGCCACAGATTC-3,"TRB:CAWRWTRRQYF;TRA:CAASPVQGAQKLVF"
CATTCGCGTATAATGG-3,"TRB:CASRRGTGTTGELFF;TRA:CAETFTGGGNKLTF"
CATTCGCTCGAGAACG-3,"TRB:CSARAGTGDEKLFF;TRA:CALSVNTGGFKTIF"
CCAATCCAGAGCTGCA-3,"TRB:CASDLLGGEQFF;TRA:CAASGGQDNFNKFYF"
CCAATCCAGATAGCAT-3,"TRB:CASSPRRQGASTGELFF;TRA:CAEGVSDGQKLLF"
CCAATCCAGTACTTGC-3,"TRB:CASSYDKYKNIQYF;TRA:CAPNTNAGKSTF"
CCAATCCCACACCGAC-3,"TRB:CASSFFSEIMNTEAFF;TRA:CAVRDSGGATNKLIF"
CCAATCCCACCCTATC-3,"TRA:CAYRSAMGAQKLVF"
CCAATCCCATTCTCAT-3,"TRB:CASSQGQLLAKNIQYF;TRA:CIVRPPYNNNDMRF"
CCAATCCGTCGCATAT-3,"TRB:CSARSGHNEQFF"
CCAATCCGTCGTTGTA-3,NA
CCAATCCGTCTCTTAT-3,"TRB:CASRHRDSYEQYF"
CCAATCCTCAAGATCC-3,"TRB:CASSPYPRDTQYF"
CCAATCCTCATCACCC-3,"TRB:CASSLMTSGSYEQYF;TRA:CAAIYYGQNFVF;TRA:CGTGRAMTTDSWGKLQF"
CCACCTAAGAAGGACA-3,"TRB:CASSSLAGGYEQYF"
CCACCTAAGATGTTAG-3,NA
CCACCTAAGCTCAACT-3,NA
CCACCTAAGTGCTGCC-3,"TRB:CASSPRAASRGDEQFF;TRA:CALRTGGGNKLTF"
CCACCTACAGACGTAG-3,"TRB:CASSLAPTSSYNEQFF;TRA:CAAVYSGGSNYKLTF"
CCACCTATCTTGACGA-3,NA
CCACGGAAGAAGGCCT-3,"TRB:CASSYEGSGTEAFF;TRA:CAVPSFANDYKLSF;TRA:CIVRVAVKAAGNKLTF"
CCACGGAAGAGGGATA-3,"TRB:CASSLFVGFGGTSGNTIYF;TRA:CAAYDYKLSF"
CCACGGAAGGCATGTG-3,"TRB:CASSPVGQAYEQYV;TRB:CSATLAGPSYEQYF;TRA:CAFDSGTYKYIF;TRA:CAVPTGGGNKLTF"
CCACGGAAGGTGCAAC-3,NA
CCACGGAAGTCCATAC-3,NA
CCACGGACAATCCGAT-3,"TRB:CAWSWRNTEAFF;TRA:CATFLISNFGNEKLTF"
CCACGGACACCGTTGG-3,"TRB:CASSVTGAPSGELFF;TRA:CALSGRAAGNKLTF"
CCACGGACACGACTCG-3,"TRB:CASSPGYEQYF;TRA:CGTERNTDKLIF"
CCACGGACAGCATGAG-3,NA
CCACGGACATCATCCC-3,NA
CCACGGACATTCCTCG-3,NA
CCACGGAGTACGACCC-3,NA
CCACGGAGTATGAAAC-3,NA
CCACGGAGTTCGCTAA-3,"TRB:CASKQGGLGNSPLHF"
CCACGGATCAGTTCGA-3,NA
CCACGGATCATACGGT-3,"TRB:CAISEGSGGRSYNEQFF;TRA:CAASAYSGAGSYQLTF"
CCACGGATCCACGACG-3,"TRB:CASSDISHGYTF;TRB:CASSFLSGGTIYF;TRA:CAARRTSGTYKYIF"
CCACGGATCTATGTGG-3,"TRB:CASSIGPSSTDTQYF;TRA:CAALKGNTPLVF"
CCACTACAGAGAACAG-3,NA
CCACTACAGAGACTTA-3,"TRB:CASSYSISTMNTEAFF"
CCACTACAGGGCACTA-3,NA
CCACTACCAATGTAAG-3,NA
CCACTACCAGGACCCT-3,NA
CCACTACCATCACGTA-3,NA
CCACTACGTACTCAAC-3,NA
CCACTACGTAGCCTAT-3,"TRB:CASSIQGPLYNSPLHF;TRA:CAVRSYGGSQGNLIF"
CCACTACGTCCGAGTC-3,"TRB:CASSLGSGPTYNEQFF;TRA:CVVSARNTDKLIF"
CCACTACGTGTCGCTG-3,"TRB:CASSLGLAFGELFF;TRB:CASSPSFTIYF;TRA:CAGCMDSNYQLIW"
CCACTACTCACGGTTA-3,"TRB:CASSQDLGTGDTEAFF"
CCACTACTCCTTTCGG-3,"TRB:CSARYPSYEQYF"
CCACTACTCTTGCATT-3,"TRB:CASSLSPPSTQYF;TRA:CILRVSHGSGNTGKLIF"
CCAGCGAAGGCGATAC-3,"TRB:CASSQPGLAGAETQYF;TRA:CAVLPVGYGNKLVF"
CCAGCGAAGTAGGCCA-3,"TRB:CASSTGRDSSYEQYF;TRA:CAVMDSNYQLIW"
CCAGCGAAGTTCGATC-3,NA
CCAGCGACAGACGCCT-3,"TRB:CASSRGGGPETQYF"
CCAGCGAGTAAATGAC-3,NA
CCAGCGAGTCAGAATA-3,NA
CCAGCGATCCAAACTG-3,NA
CCAGCGATCCTCATTA-3,NA
CCATGTCAGACTAAGT-3,"TRB:CASSSEGRPTDTQYF;TRA:CAVDEYYGNNRLAF"
CCATGTCAGCCCAACC-3,"TRB:CASSPASTARTAGELFF;TRB:CSATTGYYGYTF;TRA:CAVGASYNTDKLIF"
CCATGTCAGTGTTGAA-3,"TRB:CASSELYRDIGEAFF;TRB:CASSQGYGSYGYTF;TRA:CAVLTGANNLFF"
CCATGTCCAGCTCCGA-3,NA
CCATGTCCATGCCCGA-3,"TRB:CSASNSEGALGDEQYF;TRA:CAVYTGGFKTIF"
CCATGTCGTACCGTAT-3,"TRB:CSARLGNKNQPQHF;TRA:CAANLYRDDKIIF"
CCATGTCGTGTTGGGA-3,"TRB:CASSPTGTGGNTEAFF;TRA:CALRAPSELHC"
CCATTCGCATCCTTGC-3,NA
CCATTCGGTACCAGTT-3,"TRB:CASSLAVANTEAFF;TRB:CASSSLAYSYEQYF;TRA:CALSDNSGGSNYKLTF"
CCATTCGGTCTAAACC-3,"TRB:CASSLQLSNQPQHF;TRA:CALDYHGSGNTGKLIF"
CCATTCGGTGTTGAGG-3,NA
CCATTCGTCACTTATC-3,"TRB:CASSRRGLGTGELFF;TRA:CGADSSLAQKLVF"
CCATTCGTCAGTCCCT-3,"TRB:CASSSYSSGDRGDEQYF;TRB:CAWRGDAARYTEAFF;TRA:CAVERWSQGNLIF;TRA:CLVGDAGSGNTGKLIF"
CCATTCGTCGTCTGAA-3,"TRB:CASSIVPGGPQHF"
CCCAATCCAAGCTGTT-3,NA
CCCAATCCACGCTTTC-3,"TRB:CASSENTGELFF;TRA:CAMRERNQAGTALIF"
CCCAATCCAGCTGCAC-3,NA
CCCAATCCATTGAGCT-3,"TRB:CASSFSTYNEQFF"
CCCAATCGTACCATCA-3,"TRB:CASSSLSTDTQYF;TRA:CAARRSGGGADGLTF"
CCCAATCGTCTGCCAG-3,NA
CCCAATCGTGCTGTAT-3,"TRB:CASSLPSFYGYTF"
CCCAATCGTTCCAACA-3,"TRB:CASSFPLAGGTTGELFF;TRA:CIVRFYRFSDGQKLLF"
CCCAATCTCAAACCAC-3,"TRB:CASSLTGEGETQYF"
CCCAATCTCGCAAACT-3,"TRB:CASSLFGTGGEETQYF;TRA:CAVRDIRDDKIIF"
CCCAATCTCTGGGCCA-3,NA
CCCAATCTCTGTCTCG-3,"TRB:CASSLATQGARTEAFF;TRA:CAVTRGGGANNLFF"
CCCAATCTCTTTACAC-3,NA
CCCAGTTAGCTACCGC-3,NA
CCCAGTTGTAAGAGGA-3,"TRB:CASSFRGRGEQFF"
CCCAGTTGTACCTACA-3,"TRB:CASSIQGPLYNSPLHF;TRA:CAVRSYGGSQGNLIF"
CCCAGTTGTCTAGTCA-3,"TRB:CASKWLAGGPDTQYF"
CCCAGTTGTTAGAACA-3,"TRB:CASIQFDEAFF;TRA:CATESLLDGQKLLF"
CCCAGTTTCATTTGGG-3,"TRB:CASSRQGGRYSNQPQHF;TRA:CAGVITGNQFYF"
CCCAGTTTCGACCAGC-3,"TRB:CASSLRFGGANYGYTF"
CCCAGTTTCGTAGGTT-3,"TRB:CATSRDAGLNEQFF;TRA:CILREPISGTYKYIF"
CCCATACCAGATGGCA-3,"TRB:CSARDLRAVREREQFF;TRA:CLVGGPLGGYNKLIF"
CCCATACCATACTCTT-3,NA
CCCATACCATATGGTC-3,"TRB:CASSFARGADTQYF;TRA:CAVIPNRDDKIIF"
CCCATACGTCCAGTTA-3,"TRB:CARAYGTEPYEQYF;TRA:CAFTSGTYKYIF"
CCCATACTCCAGGGCT-3,NA
CCCATACTCGGCTACG-3,"TRA:CAVSRAGGTSYGKLTF"
CCCATACTCGTGACAT-3,"TRB:CASSILGTGELFF;TRA:CVVNIQDMRF"
CCCATACTCTCACATT-3,"TRB:CASSQGLSGSIF;TRA:CAVKNTGNQFYF"
CCCTCCTAGAATTGTG-3,"TRB:CASSPSGLVYNEQFF;TRA:CAVNGAGGFKTIF"
CCCTCCTAGAGACGAA-3,"TRB:CASSYSFNRLNYGYTF;TRA:CILRLSDNYGQNFVF"
CCCTCCTAGCCACCTG-3,"TRB:CASSILQGWGYTF;TRA:CAVSRSQAGTALIF"
CCCTCCTCAGCTCCGA-3,"TRB:CASSLGTGDTYSNQPQHF"
CCCTCCTCAGGCTCAC-3,"TRB:CASSQQDRMNTEAFF"
CCCTCCTGTCGGCACT-3,"TRB:CASSTRLAGPQETQYF;TRA:CAGAPVWDDKIIF;TRA:CVVPG"
CCCTCCTGTGCCTTGG-3,"TRB:CASSIVVQGAYQPQHF;TRB:CASSTFMWGTYEQYF;TRA:CAAKETSGSRLTF;TRA:CAVNDNARLMF"
CCCTCCTGTTACGGAG-3,"TRB:CASSLVGWTEEGYTF;TRA:CAFKGSGGSNYKLTF"
CCCTCCTGTTGCGTTA-3,"TRB:CASSFPLAGGTTGELFF;TRA:CIVRFYRFSDGQKLLF"
CCCTCCTTCCGCGGTA-3,NA
CCCTCCTTCCTTGACC-3,"TRB:CASRLDRGSNEQFF;TRA:CAENRVLSGTASKLTF"
CCGGGATAGCGTTGCC-3,"TRA:CAATDRGSTLGRLYF"
CCGGGATAGCTCCCAG-3,NA
CCGGGATAGGAGTCTG-3,"TRB:CASSLVAGRTGELFF;TRA:CATPPDYKLSF;TRA:CAVGNAGGTSYGKLTF"
CCGGGATAGTCGAGTG-3,"TRB:CASSIQGPLYNSPLHF;TRA:CAVRSYGGSQGNLIF"
CCGGGATCAACTGCGC-3,"TRB:CASSDSNQPQHF;TRB:CASSQDGWGTRNTEAFF;TRA:CAVRDLPGTYKYIF;TRA:CGTCRNSGNTPLVF"
CCGGGATCACCTTGTC-3,"TRB:CASSIQGPLYNSPLHF;TRA:CAVRSYGGSQGNLIF"
CCGGGATGTACGACCC-3,"TRB:CSAMTSGVAVETQYF;TRA:CATVRGGGGNKLTF"
CCGGGATGTCAAGCGA-3,"TRB:CSARFSGPINYGYTF;TRA:CAGAPLSGGSYIPTF"
CCGGGATGTGCGATAG-3,"TRB:CASSTMTKNTEAFF;TRA:CAVSDPRYDNDMRF"
CCGGGATGTTCAGACT-3,NA
CCGGGATGTTCCACTC-3,NA
CCGGGATTCGGCGCTA-3,NA
CCGGTAGAGCATCATC-3,"TRB:CSATTGRLAKNIQYF;TRB:CSVEDGTSGVADTQYF;TRA:CAVSDDRNRDDKIIF;TRA:CLVGDGDNFNKFYF"
CCGGTAGAGGCTACGA-3,"TRB:CASSPWVLRGGFYGYTF;TRA:CAVRPNAGGTSYGKLTF"
CCGGTAGCAGTCACTA-3,"TRB:CASIQFDEAFF;TRA:CATESLLDGQKLLF"
CCGGTAGTCAAACCGT-3,"TRB:CASRLDRGSNEQFF;TRA:CAENRVLSGTASKLTF"
CCGTACTAGCTACCTA-3,"TRB:CASSIQGPLYNSPLHF;TRA:CAVRSYGGSQGNLIF"
CCGTACTAGCTCCTCT-3,"TRB:CASRRDRSSGNTIYF;TRA:CAVPPLTETSGSRLTF"
CCGTACTAGTGGTAGC-3,"TRB:CASRETGGGEKLFF;TRA:CAVGRSGNTPLVF"
CCGTACTCAACGATGG-3,"TRB:CSAGTGSFEQFF;TRA:CALRNSGGYQKVTF"
CCGTACTCAATCCGAT-3,"TRB:CASTWDRSNNEQFF"
CCGTACTCACTTGGAT-3,"TRB:CASSSMGTGSYEQYF"
CCGTACTGTCAAAGCG-3,"TRB:CASRGGEASNSYEQYF;TRA:CASHNYGQNFVF"
CCGTACTGTCGACTAT-3,"TRB:CASSLSIVVGRTGYGYTF;TRA:CAVRPTQGGSEKLVF"
CCGTACTGTTAAGACA-3,NA
CCGTACTGTTTAGCTG-3,"TRB:CASSFRTDSSYNEQFF;TRB:CASSLGLVETQYF;TRA:CAGNFGNEKLTF"
CCGTACTTCAAACCAC-3,"TRB:CASRDSVTDTQYF;TRB:CASSLDAEGGYTF;TRB:CASSQALRRGLYNEQFF;TRA:CAGPIWGAQKLVF"
CCGTACTTCAAGGTAA-3,"TRB:CASSQMRNTEAFF;TRA:CAVGADSGGYQKVTF"
CCGTACTTCATTGCGA-3,"TRB:CASSLSGNQETQYF;TRA:CAVQGTYNTDKLIF"
CCGTACTTCGGAGGTA-3,NA
CCGTGGAAGCTGAACG-3,NA
CCGTGGACACCCATGG-3,NA
CCGTGGAGTCGTCTTC-3,"TRB:CASIQFDEAFF;TRA:CATESLLDGQKLLF"
CCGTGGAGTTCAACCA-3,NA
CCGTGGATCCTCCTAG-3,NA
CCGTTCAAGACTCGGA-3,"TRB:CASSDISSYNSPLHF;TRA:CATDGWGNAGGTSYGKLTF"
CCGTTCAAGCCCAATT-3,"TRB:CASSQFRANSSNYGYTF;TRA:CIVRFWGAAGNKLTF"
CCGTTCACACACCGCA-3,"TRB:CASSSLGDSEAFF;TRA:CAVSDRGVSARQLTF"
CCGTTCAGTACCGTAT-3,"TRB:CASSPHRSTAVGYEQYF;TRA:CILRDHYGGSQGNLIF"
CCGTTCAGTACGCTGC-3,"TRB:CASSLRGAQHF;TRA:CAASIRYSSASKIIF;TRA:CAVDRRVNFNKFYF"
CCGTTCAGTTCCATGA-3,"TRB:CASSLYDPGEQYV;TRA:CAGVNNDMRF"
CCTAAAGAGTCATGCT-3,"TRB:CASSLTRRDEQFF;TRA:CAVKGAGGTSYGKLTF"
CCTAAAGAGTGCGTGA-3,"TRB:CASSLGATSDEQFF"
CCTAAAGCATTCCTGC-3,"TRB:CATSDRGALNEKLFF;TRA:CAMREIRGKTSYDKVIF"
CCTAAAGTCAACGCTA-3,"TRB:CASSFTTGGEAFF;TRA:CAASPGKTSYDKVIF"
CCTAAAGTCAACTCTT-3,"TRB:CASSGVGETPVAFF"
CCTAAAGTCTGCAGTA-3,NA
CCTACACAGGAGTCTG-3,"TRB:CSARDRRQGPFDEQFF;TRA:CAVEKTSGTYKYIF"
CCTACACAGTACACCT-3,"TRB:CASRTGFLSYEQYV;TRB:CASSSAARDEQFF;TRA:CAESRFGNEKLTF"
CCTACACCAAGTCTAC-3,"TRB:CASSRDSYNEQFF;TRA:CAVRGYGGSQGNLIF"
CCTACACCAGAAGCAC-3,"TRB:CASSMGLPEAFF;TRA:CAAEAGSYQLTF"
CCTACACCAGGCTGAA-3,"TRB:CASIQPGQEDTGELFF;TRA:CALKSNTGNQFYF"
CCTACACCATATGGTC-3,"TRB:CASSLDIAGEVQHF;TRA:CAENGPGGYQKVTF;TRA:CAVTGSSNTGKLIF"
CCTACACCATCCGCGA-3,"TRB:CASSPIHREPNYGYTF;TRB:CASSSGQGATDTQYF;TRA:CAARAAASGTYKYIF"
CCTACACGTTAGTGGG-3,NA
CCTACACTCCCTGACT-3,"TRB:CASRLDRGSNEQFF;TRA:CAENRVLSGTASKLTF"
CCTACACTCGACGGAA-3,"TRB:CASSLAYIQETQYF"
CCTACACTCTCTTATG-3,NA
CCTACACTCTGTCTCG-3,"TRB:CASSPRQVVMNTEAFF;TRA:CAASGFGNEKLTF"
CCTACACTCTTATCTG-3,"TRB:CASIPGQGTGELFF"
CCTACCAAGAATGTTG-3,NA
CCTACCAAGAGCTGCA-3,"TRB:CASSEGGPAASTNYGYTF;TRA:CAMRDLWVYNNNDMRF;TRA:CILRAPYGNNRLAF"
CCTACCACAAGCGCTC-3,NA
CCTACCACAAGTACCT-3,"TRB:CASSRLKRDTGELFF"
CCTACCAGTAAACCTC-3,NA
CCTACCAGTGCAGTAG-3,"TRB:CASIRDSVDEQYF;TRA:CALRNNFNKFYF"
CCTACCAGTTGAACTC-3,"TRB:CASSQRRFLTSTDTQYF;TRA:CILRDPESGGYQKVTF"
CCTAGCTAGGCTACGA-3,"TRB:CASRAPDTTNYGYTF;TRA:CAVRSNDYKLSF"
CCTAGCTCATCGACGC-3,"TRB:CASSYNWQSNQPQHF;TRA:CAGQVDGGTSYGKLTF"
CCTAGCTGTATCTGCA-3,NA
CCTAGCTGTTCGAATC-3,NA
CCTAGCTTCACCACCT-3,"TRA:CVVSEWGGSYIPTF"
CCTATTACAATGGTCT-3,"TRB:CASSDWRGLVNEQFF;TRB:CASSTPLRSGGARSTDTQYF;TRA:CAATFGAAGNKLTF"
CCTATTACACCAACCG-3,"TRB:CASSLGQGKVYSYTF;TRB:CASSLGTHQPQHF;TRA:CAANGPGAQKLVF;TRA:CVVSDRGAYSGGGADGLTF"
CCTATTACAGAGCCAA-3,"TRB:CASSFPLAGGTTGELFF"
CCTATTAGTATGAATG-3,NA
CCTATTAGTTAGATGA-3,"TRB:CASSTDRGRETQYF;TRA:CAVRDYKLSF"
CCTATTATCGACAGCC-3,NA
CCTCAGTAGACGCAAC-3,"TRB:CASSIILQGRPGIYGYTF"
CCTCAGTAGGGAACGG-3,"TRB:CATSASTWGQGGSYNEQFF;TRA:CAGLLLSNDYKLSF"
CCTCAGTCAAGGTGTG-3,NA
CCTCAGTCACGACGAA-3,NA
CCTCAGTCAGCTTCGG-3,"TRB:CASSEPGQGWKGYTF;TRA:CALMRSGGYNKLIF"
CCTCAGTTCAACGGCC-3,NA
CCTCAGTTCAGTGCAT-3,"TRB:CASSTQVGAGQPQHF;TRA:CVVRRNNNDMRF"
CCTCAGTTCCTAGTGA-3,NA
CCTCAGTTCTGTCTCG-3,"TRB:CSARRPGVPTGELFF;TRA:CAARSGGGADGLTF"
CCTCTGAAGCGATGAC-3,"TRB:CASKGSGRSETQYF;TRA:CATDAGGTYKYIF"
CCTCTGAAGTCAAGGC-3,"TRB:CASSTANSPLHF"
CCTCTGAAGTGTGGCA-3,"TRB:CASSYGVAGKDEQFF"
CCTCTGACAATCAGAA-3,NA
CCTCTGACACGTAAGG-3,"TRB:CSVVAGYNEQFF;TRA:CAMREGVDSSYKLIF"
CCTCTGAGTAAACCTC-3,NA
CCTCTGAGTAGCCTCG-3,NA
CCTCTGAGTTTAGGAA-3,"TRB:CASRLDRGSNEQFF;TRA:CAENRVLSGTASKLTF"
CCTCTGATCAGTTAGC-3,"TRB:CASSLSQDGSFYGYTF;TRA:CAVEKDSSYKLIF"
CCTCTGATCATAGCAC-3,"TRB:CSARDHTGYQPQHF;TRA:CAAMGGSEKLVF"
CCTCTGATCATCGCTC-3,NA
CCTCTGATCGCCTGTT-3,"TRB:CASSESAEYQPQHF;TRA:CAESLNDYKLSF"
CCTCTGATCGGAATCT-3,"TRB:CASSLAGQGVGTEAFF;TRA:CAVSERSNDYKLSF"
CCTCTGATCTAACCGA-3,NA
CCTCTGATCTAGCACA-3,"TRB:CASSFVGGLAAYEQYF;TRA:CRGGSQGNLIF"
CCTTACGAGTACGATA-3,NA
CCTTACGCACGGTAAG-3,"TRB:CASSFLRWQGAPYEQYF"
CCTTACGCATAACCTG-3,"TRB:CASSIVGDTQYF;TRA:CAVQASGTYKYIF"
CCTTACGTCATGGTCA-3,NA
CCTTCCCGTTATCCGA-3,"TRB:CASRPRGQGNSPLHF"
CCTTCCCGTTTGGGCC-3,"TRB:CASSLTGTEAFF;TRA:CAVSPLYNQGGKLIF;TRA:CAVYTGTASKLTF"
CCTTCCCTCGACGGAA-3,"TRB:CASSSRLWGQFFSGANVLTF;TRA:CAVGRTGANSKLTF"
CCTTCGAAGTTCGCAT-3,"TRB:CASSFPLAGGTTGELFF"
CCTTCGACAATAGCAA-3,"TRB:CASRRGVGSYEQYF;TRA:CAASRNSGGSNYKLTF;TRA:CAVRNSMDSNYQLIW"
CCTTCGACAGGTCGTC-3,"TRB:CASSYGGNQPQHF;TRA:CATPDSEGWGKLQF"
CCTTCGAGTCGCATAT-3,"TRB:CASSQFSLREREGDNEQFF;TRA:CALPPLDGQKLLF;TRA:CAVRLYGQNFVF"
CCTTCGAGTCTCCATC-3,"TRB:CSAEDRKDQETQYF;TRA:CAVYRDSSYKLIF"
CCTTCGAGTGTCGCTG-3,"TRB:CASSQRAGAIQETQYF;TRB:CASSSSYEQYF;TRA:CALRGPGNQFYF;TRA:CVVSDLTGANNLFF"
CCTTCGATCACAGTAC-3,"TRB:CASSILGTGELFF;TRA:CVVNIQDMRF"
CCTTCGATCAGTGCAT-3,"TRB:CASTGPGTSGGTDTQYF;TRA:CAESMFSGGYNKLIF"
CCTTTCTAGCATCATC-3,"TRB:CASRLDRGSNEQFF;TRA:CAENRVLSGTASKLTF"
CCTTTCTAGCTGAACG-3,"TRB:CASSFMGDTPYEQYF;TRA:CALSPGNQFYF"
CCTTTCTAGTTCGATC-3,"TRB:CASSPFGGLNTDTQYF;TRA:CAGMFSGGYNKLIF"
CCTTTCTCAACTGGCC-3,NA
CCTTTCTCAAGCGCTC-3,"TRB:CASSELGEGTGMDGYTF;TRA:CAYETDKLIF"
CCTTTCTCAGACGTAG-3,"TRB:CASRLDRGSNEQFF;TRA:CAENRVLSGTASKLTF"
CCTTTCTGTAATAGCA-3,"TRB:CASSQASSETQYF;TRA:CAEIPGTYKYIF;TRA:CALSRSGSARQLTF"
CCTTTCTGTAATCGTC-3,"TRB:CASSIVPGGPQHF"
CCTTTCTGTCGTTGTA-3,"TRB:CASSQDLYRGGNTGELFF;TRA:CATDALRGTSYGKLTF;TRA:CPLPQGGSEKLVF"
CCTTTCTTCGGATGTT-3,"TRB:CASSSFGGAFSNQPQHF;TRA:CAARAEGGKLIF;TRA:CAGGTSGSRLTF"
CCTTTCTTCTGTGCAA-3,"TRB:CASSQGLLNTEAFF;TRB:CSARVDGYYGYTF;TRA:CAVRTGANNLFF"
CCTTTCTTCTTGTATC-3,NA
CGAACATAGCTAGTTC-3,"TRB:CASSLGPSGTYEQFF;TRA:CGADNNNARLMF"
CGAACATAGGATTCGG-3,"TRB:CASSNGGSQPQHF;TRA:CAASAKGGSEKLVF"
CGAACATCAGGATTGG-3,"TRB:CASTFFNDNYGYTF;TRA:CAVGGASGNTPLVF"
CGAACATCAGTCTTCC-3,"TRB:CASRTLSGGMYEQFF;TRA:CAVKDRKDDKIIF"
CGAACATCATCCGTGG-3,"TRB:CATSTDRQNEQFF;TRA:CAAVTGGFKTIF"
CGAACATTCAACCAAC-3,NA
CGAACATTCAACGGGA-3,"TRB:CATSDPYAVRGADTQYF;TRA:CILTVYGQNFVF"
CGAATGTCAATCCGAT-3,"TRB:CASRISGDTGELFF;TRB:CASSPTGGPYEQYV;TRA:CAVGDSGAGSYQLTF"
CGAATGTCAGATGGCA-3,"TRB:CASSSGLESRGEAFF;TRA:CAPSGGSYIPTF"
CGAATGTCAGTCGATT-3,NA
CGAATGTGTAAATACG-3,"TRB:CASSALIPGQGFSTEAFF;TRB:CASSYSTLGGAVEPQHF;TRA:CAASGPHQGGSEKLVF;TRA:CAGLTDNTDKLIF"
CGAATGTGTGGTCCGT-3,"TRB:CASSPRWVSEAFF;TRA:CAGSIQGAQKLVF"
CGAATGTGTTATGCGT-3,NA
CGAATGTTCCACGACG-3,"TRB:CSVMGRVNTEAFF;TRA:CAAAWGGGADGLTF"
CGAATGTTCCGCGTTT-3,"TRB:CASSYSTGLKNYGYTF;TRA:CIAPRRGSWGKLQF"
CGAATGTTCCTGCTTG-3,"TRB:CASSQGLLNTEAFF;TRB:CSARVDGYYGYTF;TRA:CAVRTGANNLFF"
CGAATGTTCCTGTAGA-3,"TRB:CASSYSRDMNTEAFF;TRB:CSARGRQHGYTF;TRA:CALSDASGGSYIPTF;TRA:CAVRDLTTDSWGKLQF"
CGAATGTTCGCATGAT-3,NA
CGACCTTAGAATAGGG-3,NA
CGACCTTAGATATGCA-3,"TRB:CASRPRGQGNSPLHF;TRA:CAVSGGATNKLIF"
CGACCTTAGTATGACA-3,"TRB:CSAARQGLRTDTQYF;TRA:CALNAGGTSYGKLTF"
CGACCTTAGTTATCGC-3,"TRB:CASSQASGVTYEQYF;TRA:CAVSVRSRGGSNYKLTF"
CGACCTTCATTTCACT-3,"TRB:CASSKGGYSNQPQHF"
CGACCTTGTTACAGAA-3,NA
CGACCTTTCACCGTAA-3,"TRB:CASSYSIGAAQYF;TRA:CAYSNRDDKIIF"
CGACCTTTCCCTAACC-3,"TRB:CASSAPGGGSTDTQYF;TRB:CASSLSGTYTGELFF;TRA:CALPYPYSTLTF;TRA:CAVPYGNKLVF"
CGACCTTTCCTCGCAT-3,"TRB:CASSLDGGSYNEQFF"
CGACCTTTCGGTCTAA-3,NA
CGACCTTTCGTGGGAA-3,"TRA:CAMRPLNSGGSNYKLTF"
CGACTTCAGGTAGCTG-3,"TRB:CASSLQGLGDTEAFF;TRA:CVSYSGGSNYKLTF"
CGACTTCCAATAGCGG-3,NA
CGACTTCCACCACCAG-3,NA
CGACTTCCACGCCAGT-3,NA
CGACTTCCATATGAGA-3,"TRB:CASSPHNNEQFF"
CGACTTCGTTTGTGTG-3,"TRB:CASSGSPGHQPQHF;TRA:CAVSEPGYALNF"
CGACTTCTCCATTCTA-3,NA
CGAGAAGAGCGTAATA-3,NA
CGAGAAGCAGTGAGTG-3,"TRB:CASSIVPGGPQHF;TRA:CALNYGQNFVF"
CGAGAAGCATGCGCAC-3,NA
CGAGAAGGTAGGCTGA-3,NA
CGAGAAGGTATGCTTG-3,"TRB:CASTPNPVAYEQYF;TRA:CAYRRIRNTGNQFYF"
CGAGAAGGTCATCGGC-3,"TRB:CASSLSNYYADTQYF;TRA:CAMRGTNTNAGKSTF"
CGAGAAGGTGAGTGAC-3,NA
CGAGAAGGTGGTGTAG-3,"TRB:CASSFMGDTPYEQYF;TRA:CALSPGNQFYF"
CGAGAAGTCTGGCGAC-3,"TRB:CASSTTSAHTGETQYF;TRA:CALSDQNTGNQFYF;TRA:CGSAPNAGGTSYGKLTF"
CGAGCACCAATGACCT-3,"TRB:CASSFPLAGGTTGELFF;TRA:CIVRFYRFSDGQKLLF"
CGAGCACCATCCGCGA-3,"TRB:CASRLDRGSNEQFF;TRA:CAENRVLSGTASKLTF"
CGAGCACGTACTTAGC-3,"TRB:CASSLYYSGNTIYF;TRA:CALDESSGDKLTF"
CGAGCACGTAGTACCT-3,NA
CGAGCACTCCAAAGTC-3,"TRB:CASSTWTSGAYNEQFF;TRA:CAELLVSGGYQKVTF;TRA:CAMSLGTDKLIF"
CGAGCACTCCAAGTAC-3,"TRB:CASIQFDEAFF;TRA:CATESLLDGQKLLF"
CGAGCACTCGACGGAA-3,NA
CGAGCACTCGCGTTTC-3,NA
CGAGCCAAGATGAGAG-3,"TRB:CASATGTHTDTQYF;TRB:CATSRGVVDIQYF;TRA:CALRSGSARQLTF"
CGAGCCAAGCTGAACG-3,"TRB:CASSQTAGLRQPQHF;TRA:CASNTGNQFYF"
CGAGCCAAGTAGGCCA-3,"TRB:CASRKGSNPSGANVLTF"
CGAGCCAAGTGCGTGA-3,"TRB:CASSPTSVGPNTEAFF;TRA:CAARANTNAGKSTF"
CGAGCCACACGTGAGA-3,NA
CGAGCCACAGGCTGAA-3,"TRB:CASSRGGQDEQYF"
CGAGCCACATGCAACT-3,"TRB:CASGGTGGYNSPLHF;TRB:CASSEGSQGGQETQYF;TRA:CALSLYGNNRLAF"
CGAGCCAGTCGATTGT-3,NA
CGAGCCAGTCGTCTTC-3,"TRB:CASSILGTGELFF;TRA:CVVNIQDMRF"
CGAGCCAGTTGGTGGA-3,NA
CGAGCCATCAACACAC-3,NA
CGAGCCATCGAGAGCA-3,"TRB:CASSQRGSGRSDTQYF;TRA:CAVYQAGTALIF"
CGATCGGAGCTTTGGT-3,"TRB:CASSPEGGLSYEQYV;TRA:CAVREALSSARQLTF"
CGATCGGAGTGAACAT-3,"TRB:CASRLRLATDTQYF;TRA:CAASSNTGNQFYF"
CGATCGGCACGAAAGC-3,"TRB:CASSRGVTGELFF;TRA:CAGQLKNSSASKIIF"
CGATCGGGTAGGGTAC-3,"TRB:CASSPDRGYQPQHF;TRB:CSAYRDSPSYNEQFF;TRA:CALLNQAGTALIF;TRA:CAMSITNAGKSTF"
CGATCGGGTGATGATA-3,"TRB:CASSNDRGEGNTIYF;TRA:CAESMNRDDKIIF"
CGATGGCAGCCCAATT-3,NA
CGATGGCAGTAGTGCG-3,"TRA:CAVQSGRQLTF"
CGATGGCAGTCGATAA-3,NA
CGATGGCCAATCTACG-3,"TRB:CASSVTSGIGGELFF;TRA:CAVSDLGAESGYSTLTF"
CGATGGCTCAGCGATT-3,"TRB:CSARPTGGRINSPLHF;TRA:CAMREGRSGNTPLVF"
CGATGGCTCGTTTGCC-3,"TRB:CASSIEPGPYEQYF;TRB:CASSLDASGVRTGELFF;TRA:CAEINQAGTALIF"
CGATGGCTCTTCATGT-3,"TRB:CASSSTGVLLTF"
CGATGTACACTGTCGG-3,"TRB:CASSLLGTAYNEQFF;TRB:CASSVAGNQPQHF;TRA:CAASSGGGGTSYGKLTF;TRA:CAVNGANFGNEKLTF"
CGATGTACAGATGGCA-3,NA
CGATGTACAGCAGTTT-3,"TRB:CASADRRGESNEKLFF;TRA:CAMNDPGTYKYIF;TRA:CVVKVNAGNNRKLIW"
CGATGTACATCTCCCA-3,NA
CGATGTAGTCTCAACA-3,"TRB:CASSPPPGLVVDTQYF;TRA:CALRRVGRNDMRF"
CGATGTAGTGAAAGAG-3,NA
CGATGTAGTGAAATCA-3,NA
CGATTGAAGAGGTACC-3,"TRB:CASSLGFGRPLVEKLFF;TRA:CAYRSAPSDGQKLLF"
CGATTGAAGTATCTCG-3,"TRB:CASSTSGANVLTF;TRA:CAGRSNDYKLSF"
CGATTGAAGTGTTGAA-3,"TRB:CASSAGTSVHEQFF;TRA:CAVDNNAGNMLTF"
CGATTGACATGTCCTC-3,"TRB:CASSLARQGRTEKLFF;TRB:CASWTGQGGTEAFF;TRA:CAYRSTTGTYKYIF"
CGATTGAGTCCGCTGA-3,"TRB:CASSLALSLMDEQYF;TRB:CASSPPSGTYEQYF;TRA:CLVGDPTSATGTASKLTF"
CGATTGAGTGGTAACG-3,"TRB:CASSQESGISTDTQYF;TRA:CAVEDRNTDKLIF"
CGCCAAGAGTGGCACA-3,"TRB:CASSELYRDIGEAFF;TRB:CASSQGYGSYGYTF;TRA:CAVLTGANNLFF"
CGCCAAGCACATCCGG-3,"TRB:CASRDRGTGELFF;TRA:CALSTKAAGNKLTF"
CGCCAAGCATACTCTT-3,"TRB:CASSLESSYNSPLHF;TRA:CAVRAMDTGRRALTF"
CGCCAAGGTCAGAAGC-3,"TRB:CASKFEAVTSYEQYF;TRA:CAGIDYGGSQGNLIF"
CGCCAAGGTCCGTCAG-3,"TRB:CASSQDYQGQKLFF;TRA:CAASTYGNKLVF"
CGCCAAGGTCTTGATG-3,"TRB:CASSFILAGLYVETQYF;TRA:CAVRDAPRGNDMRF"
CGCCAAGTCAGATAAG-3,"TRB:CASRGDTEAFF;TRA:CAASTYGNNRLAF;TRA:CALTDSWGKLQF"
CGCCAAGTCGCCAAAT-3,"TRB:CASSEALRGYQETQYF;TRA:CAVSRGVGAGSYQLTF"
CGCCAAGTCGGTTCGG-3,"TRB:CASSTVDTEAFF;TRA:CAVGPPNFGNEKLTF"
CGCGGTACATGCTAGT-3,"TRB:CASRRDQSAEAFF;TRA:CAVSEGNFNKFYF"
CGCGTTTAGATATGCA-3,"TRB:CSARDWGRGTYEQYF;TRA:CAYRRNNNDMRF"
CGCGTTTAGCGCTCCA-3,"TRB:CASSSGASGIYNEQFF;TRA:CAGVDAGGTSYGKLTF"
CGCGTTTGTAGCCTCG-3,"TRB:CASSDRSTNEKLFF;TRB:CASSPGINQPQHF;TRA:CAMSGGNAGNMLTF"
CGCTATCAGATGAGAG-3,NA
CGCTATCAGGGCTTGA-3,NA
CGCTATCCAAGGACTG-3,"TRB:CASSPPQGGKETQYF;TRA:CAGHLRLIQGAQKLVF"
CGCTATCCAGTGGGAT-3,"TRB:CASSGWAANTGELFF;TRB:CASSPRTSRRTDTQYF;TRA:CIVRSHLLGGGGADGLTF"
CGCTATCGTCACCCAG-3,NA
CGCTATCGTCCTCTTG-3,NA
CGCTATCTCAATAAGG-3,"TRB:CASSLALSGGINGYTF;TRA:CAVSASGGSNYKLTF"
CGCTATCTCACAATGC-3,"TRB:CASSYEGGRGTEAFF;TRA:CATFSDGQKLLF"
CGCTATCTCACAGTAC-3,NA
CGCTATCTCCAAATGC-3,"TRB:CASSFGPQDSGANVLTF;TRB:CASSPLYADSTEAFF;TRA:CAGRDAGNMLTF;TRA:CAGRQGAQKLVF"
CGCTATCTCGCCAGCA-3,NA
CGCTATCTCTAACCGA-3,NA
CGCTATCTCTAACTCT-3,"TRB:CASSSGLAGVGTGELFF;TRA:CAENIWGKLTF"
CGCTATCTCTCTAAGG-3,NA
CGCTATCTCTTAGAGC-3,NA
CGCTATCTCTTCATGT-3,"TRB:CASRLLAGGLDEQFF;TRA:CAVSPEVGNFNKFYF"
CGCTGGAAGTCCCACG-3,"TRB:CASSQAYEQYF;TRA:CAVEDTDKLIF"
CGCTGGACACCACCAG-3,"TRB:CASSILGTGELFF;TRA:CVVNIQDMRF"
CGCTGGACACCTTGTC-3,"TRB:CASSQAWEYEQFF"
CGCTGGAGTGTAACGG-3,"TRB:CASSLTQNTEAFF"
CGCTGGAGTTATGCGT-3,NA
CGCTGGATCGCCAGCA-3,"TRB:CASSGVYTDSNQPQHF;TRA:CALRNTPLVF;TRA:CVRMDSSYKLIF"
CGCTGGATCTTGTACT-3,"TRB:CASSFPLAGGTTGELFF;TRA:CIVRFYRFSDGQKLLF"
CGCTTCAAGACTGGGT-3,NA
CGCTTCAAGAGTGAGA-3,"TRB:CSVERLNNEQFF;TRA:CAEIDPYTSGTYKYIF"
CGCTTCAAGCGCCTCA-3,NA
CGCTTCAGTAAATGAC-3,"TRB:CASSAWQGHEQYV;TRA:CAVTGGFGNVLHC"
CGCTTCAGTACGCACC-3,"TRB:CASSSRDRNEKLFF;TRA:CAMRELYGNNRLAF"
CGCTTCAGTACTTAGC-3,"TRB:CASIQFDEAFF;TRA:CATESLLDGQKLLF"
CGCTTCAGTCAGGACA-3,"TRB:CASSRDRSYEQYF;TRA:CAMSAAGNTPLVF"
CGCTTCATCATGCAAC-3,"TRB:CASSFPLAGGTTGELFF;TRA:CIVRFYRFSDGQKLLF"
CGCTTCATCCAAATGC-3,"TRB:CASSHPRLGSDNEQFF;TRA:CAASENDYKLSF"
CGCTTCATCGGTGTCG-3,"TRB:CASSPRGLAGGPQGEQYF;TRA:CAASASGAGSYQLTF"
CGCTTCATCTTAGAGC-3,"TRB:CASGSGDHYGYTF;TRB:CSARDLLASRMDEQYF;TRA:CVVYGGSQGNLIF"
CGGACACAGAATGTTG-3,"TRB:CASSIVPGGPQHF"
CGGACACAGCCACTAT-3,NA
CGGACACAGCGCTCCA-3,"TRB:CASIQFDEAFF;TRA:CATESLLDGQKLLF"
CGGACACAGGCAAAGA-3,"TRB:CASSLQRLASTDTQYF;TRA:CAVVSAGANNLFF"
CGGACACAGTCCCACG-3,"TRB:CASTLDGVSTDTQYF;TRA:CVVSDNAGNMLTF"
CGGACACCAAACGTGG-3,"TRB:CASSTSGLAGWNEQFF;TRA:CAYNNNDMRF"
CGGACACCAAGTCTAC-3,"TRB:CASSLGGIPSPQHF;TRA:CAAGSNTGNQFYF"
CGGACACGTACCGGCT-3,NA
CGGACACGTTATCACG-3,"TRB:CASSLGLGYTF;TRA:CAGGSGGSNYKLTF"
CGGACGTAGACTGTAA-3,NA
CGGACGTAGAGTGAGA-3,NA
CGGACGTAGATATGGT-3,"TRB:CASSIVPGGPQHF;TRA:CALNYGQNFVF"
CGGACGTAGCAGGCTA-3,"TRB:CSAQNPGQGVIEQYF;TRA:CAGAYSGGYQKVTF"
CGGACGTCAAGTAATG-3,"TRB:CASSQAHPDSNTGELFF"
CGGACGTGTATTCTCT-3,"TRB:CASRDSANYGYTF;TRA:CAGGAIQGAQKLVF"
CGGACGTTCGGATGTT-3,"TRB:CASSGDSDSPLHF;TRA:CATDNHYGGSQGNLIF;TRA:CAVNGNTGNQFYF"
CGGACGTTCTACTCAT-3,"TRB:CASTAFLGAYNEQFF;TRA:CAVGTSNQFYF"
CGGACGTTCTCTGTCG-3,"TRB:CASSIQGPLYNSPLHF"
CGGACTGAGGGATCTG-3,"TRB:CASEISFIQGPNTEAFF;TRA:CAASAGSNTGKLIF"
CGGACTGAGTTCGATC-3,NA
CGGACTGCACAGGCCT-3,"TRB:CASSLLGNTGELFF;TRA:CAVSDPNTGNQFYF"
CGGACTGCACATCCGG-3,"TRB:CSARDATSGADTQYF;TRA:CAVNFGFGNVLHC"
CGGACTGCACGCGAAA-3,"TRB:CASATVWTGDSYEQYF;TRA:CAFMKGRGGNMLTF"
CGGACTGCAGACGCAA-3,"TRB:CASSLRISPLHF;TRA:CAFQTQGGSEKLVF"
CGGACTGGTCTAGTCA-3,"TRB:CASSGRLALEDNEQFF;TRB:CSALGRNQPQHF;TRA:CAMSAGGTSYGKLTF;TRA:CAVSESAAGNKLTF"
CGGACTGGTCTCTCGT-3,"TRB:CSARRADEKLFF;TRA:CALIQGGSEKLVF"
CGGACTGGTTAAAGTG-3,"TRB:CSARDRLGGEKLFF;TRA:CAVKAGNTPLVF;TRA:CLVGPKNYGGSQGNLIF"
CGGACTGGTTGTGGAG-3,"TRB:CASSLGSPLVYNEQFF;TRB:CASSLVSGADTQYF;TRA:CAASIVGGGADGLTF"
CGGACTGTCCTTTCGG-3,"TRB:CASSPWTGGTPQHF;TRA:CASSMDSSYKLIF;TRA:CATDAEDNFNKFYF"
CGGACTGTCTCGGACG-3,"TRB:CASSLWTSGPTDTQYF;TRB:CSARGGQGKNYGYTF;TRA:CAPTSGATNKLIF;TRA:CIANNQAGTALIF"
CGGAGCTAGAGGTACC-3,"TRB:CASSPLYGELFF;TRA:CASQGGSEKLVF"
CGGAGCTAGGACGAAA-3,"TRB:CASIQFDEAFF;TRA:CATESLLDGQKLLF"
CGGAGCTAGGGAAACA-3,"TRB:CASSPRGRTYEQYF;TRA:CAGRSGGGADGLTF"
CGGAGCTCACACAGAG-3,NA
CGGAGCTGTGCACTTA-3,"TRB:CASSTGTGSTF;TRA:CAVEGPGAGSYQLTF"
CGGAGCTTCCGAAGAG-3,"TRB:CASSQDLGSNYGYTF"
CGGAGCTTCGACAGCC-3,"TRB:CASSLGQGLAVQETQYF;TRA:CAVEGSSVSGGGADGLTF"
CGGAGCTTCGACGGAA-3,"TRB:CASSADRDFDTQYF;TRB:CASSLMGGDQPQHF;TRA:CATDAIQSYGKLTF;TRA:CAVLTGGGNKLTF"
CGGAGTCAGAGCTTCT-3,"TRB:CASSPPLLAGGFLAKNIQYF;TRA:CAALKGNTPLVF;TRA:CGADILSEETSGSRLTF;TRA:CIGSSGVEYGNKLVF"
CGGAGTCAGGGCTTGA-3,"TRB:CASSLNSPAPMNTEAFF;TRA:CALGPNRGNYQLIW"
CGGAGTCAGTAGTGCG-3,"TRB:CASRRTGYSPLHF;TRA:CAASYSQETSGSRLTF"
CGGAGTCCACGAGAGT-3,NA
CGGAGTCCAGTCGTGC-3,"TRB:CSARDPARGRYEQFF;TRA:CAATWETGKLIF;TRA:CAYEEVEYGNKLVF"
CGGAGTCCATGCAATC-3,"TRB:CASSSPGYNEQFF;TRA:CAVGAGFGNEKLTF"
CGGAGTCGTCAACATC-3,"TRB:CASSEAPTENYGYTF;TRA:CAMRGSARQLTF"
CGGAGTCGTGCGGTAA-3,"TRB:CAWSVSGTSFLF;TRA:CAASARGLTF"
CGGAGTCTCAAACGGG-3,"TRB:CASRTYVVNEQFF;TRA:CAVRPSDSNYQLIW"
CGGAGTCTCGAACGGA-3,"TRB:CASRLDRGSNEQFF;TRA:CAENRVLSGTASKLTF"
CGGAGTCTCGCAAGCC-3,"TRB:CASGEQAWHEQFF;TRB:CASSSHLNTGELFF;TRA:CAENIADSWGKFQF;TRA:CAVDLDSNYQLIW"
CGGAGTCTCGTTTAGG-3,"TRB:CASSLVAGSYNEQFF;TRA:CAVTGSGNTGKLIF"
CGGAGTCTCTCTAGGA-3,"TRB:CATSSPGRGSYNEQFF;TRA:CAAITGAGSYQLTF"
CGGCTAGAGACCCACC-3,"TRB:CASSQTGTAGNTIYF"
CGGCTAGCAAATCCGT-3,NA
CGGCTAGCACAGATTC-3,"TRB:CASSPPGRRGRTITEAFF;TRB:CASSSKEVWGDTGELFF;TRA:CALRRNQAGTALIF;TRA:CIASPNFGNEKLTF"
CGGCTAGGTCGCGGTT-3,NA
CGGCTAGTCTACTTAC-3,"TRB:CASRTGFLSYEQYV;TRB:CASSSAARDEQFF;TRA:CAESRFGNEKLTF"
CGGCTAGTCTTTCCTC-3,"TRB:CASSSRRGNTEAFF;TRA:CAVRDTSGAGSYQLTF"
CGGGTCAAGCGTTCCG-3,"TRB:CASSLAGQGFGNTIYF;TRA:CAVRDGASGGSYIPTF"
CGGGTCAAGGCCATAG-3,"TRB:CASSPNLGGYGYTF;TRA:CAASNTGFQKLVF"
CGGGTCAAGTAACCCT-3,NA
CGGGTCACAAACTGTC-3,"TRB:CASSRRLAGGYTQYF;TRA:CAASMATNAGKSTF;TRA:CALSGNSSNTGKLIF"
CGGGTCACACGCATCG-3,"TRB:CASSRQGYTDTQYF;TRA:CAASGNTDKLIF"
CGGGTCACATGTTGAC-3,"TRB:CASSQVGPGNQETQYF;TRB:CTLRVWSNEQFF;TRA:CALRSGGSNYKLTF"
CGGGTCAGTCTAAACC-3,"TRB:CASSLAISSPAGQETQYF;TRA:CILGRDDKIIF"
CGGGTCAGTCTAGTGT-3,NA
CGGGTCATCACAGGCC-3,"TRB:CASSQDGTSGYNEQFF;TRA:CAEKKYGGSQGNLIF"
CGGGTCATCTCGATGA-3,"TRB:CASSLGPLAGAEETQYF;TRA:CAVRIGNARLMF"
CGGGTCATCTGTCCGT-3,"TRB:CASSSWSRDRVTYEQYF;TRA:CAASKFSNFGNEKLTF"
CGGTTAACACATAACC-3,"TRB:CASTGTGGNEQYF;TRA:CAGPDMEYGNKLVF"
CGGTTAAGTACCATCA-3,NA
CGGTTAAGTACTCGCG-3,"TRB:CASSESAEYQPQHF;TRA:CAESLNDYKLSF"
CGGTTAAGTTCGGGCT-3,NA
CGGTTAAGTTTGTTTC-3,"TRB:CASSENRFIVQGVLTGELFF;TRA:CALGSSYKLIF"
CGGTTAATCAGCACAT-3,"TRB:CASSLTGEGTEAFF;TRA:CALTINKFYF"
CGGTTAATCCGCAGTG-3,"TRB:CASTLTSGGDSYNEQFF;TRB:CSAPLPHSGNTIYF;TRA:CALSEKNNARLMF"
CGGTTAATCTGCCAGG-3,"TRB:CASSMGLAELRITGELFF;TRB:CATSRGSNYGYTF;TRA:CAVRGYNKLIF"
CGGTTAATCTGTTGAG-3,"TRB:CASSLGGGETQYF;TRA:CALSAGGGGNKLTF"
CGGTTAATCTTGTCAT-3,NA
CGTAGCGCAATCACAC-3,NA
CGTAGCGCAGACGCAA-3,NA
CGTAGCGCAGGTGCCT-3,"TRB:CSARGLGLDSWKLFF;TRA:CAVSVNFGNEKLTF;TRA:CVVSTAGRRALTF"
CGTAGCGCATTTCAGG-3,"TRB:CASSSIFLLAGDTDTQYF;TRA:CAVSGYTGGFKTIF;TRA:CLVGGVYNQGGKLIF"
CGTAGCGGTGGCAAAC-3,"TRB:CASSLTWGGMNTEAFF;TRA:CAMRLLSGGTSYGKLTF"
CGTAGCGTCTCCAGGG-3,NA
CGTAGGCAGAGTGACC-3,NA
CGTAGGCAGCCCAACC-3,"TRB:CASSSRGTMGTEAFF;TRA:CAVSRGGATNKLIF"
CGTAGGCAGTGACATA-3,"TRB:CASSLGTGGEKLFF;TRA:CATHATGTASKLTF"
CGTAGGCCATCGGTTA-3,"TRB:CSARSLGQISNQPQHF"
CGTAGGCGTTGTGGCC-3,"TRB:CASSLSTGGYYGYTF;TRA:CAGPGAGSYQLTF"
CGTAGGCGTTTGGGCC-3,NA
CGTCACTCACCATGTA-3,NA
CGTCACTCACCTTGTC-3,"TRB:CASSPTSGREGTDTQYF;TRA:CAASARRKGAQKLVF;TRA:CATRGSARQLTF"
CGTCACTCACGGTTTA-3,"TRB:CASSIDRGDNQPQHF;TRA:CAAPPGYGGSQGNLIF"
CGTCACTGTACCAGTT-3,NA
CGTCACTGTACCGCTG-3,"TRB:CASSLTGLTLLEQYV;TRA:CAVNDEDSSYKLIF"
CGTCACTGTCAGAAGC-3,"TRB:CASSDISHGYTF;TRB:CASSFLSGGTIYF;TRA:CAARRTSGTYKYIF"
CGTCACTGTGCGATAG-3,"TRB:CAISESGGGPQHF;TRB:CASTPQGVRTEAFF;TRA:CAASGGGNTPLVF;TRA:CAVSDGSGGGADGLTF"
CGTCACTGTGTGAATA-3,"TRB:CASSLERGARGTEAFF;TRB:CAWRFGGNTEAFF;TRA:CALSFSNDYKLSF;TRA:CAVQAYRDDKIIF"
CGTCACTGTTCCTCCA-3,NA
CGTCAGGAGAAGGTTT-3,NA
CGTCAGGAGAGTTGGC-3,"TRB:CASSLGSSSYNEQFF"
CGTCAGGAGGCGTACA-3,"TRB:CASSPQGVESGNTIYF;TRA:CAGLFSGTYKYIF"
CGTCAGGCACGGCGTT-3,"TRB:CASSLGERNNSPLHF"
CGTCAGGCAGATAATG-3,NA
CGTCAGGGTCAAACTC-3,"TRB:CASSIVPGGPQHF;TRA:CALNYGQNFVF"
CGTCAGGGTCGCGAAA-3,"TRB:CASSPRTSNQPQHF;TRA:CAVDIDSGGSNYKLTF"
CGTCAGGGTCTTGATG-3,"TRB:CASSQFVRQPQHF"
CGTCAGGTCGATGAGG-3,"TRB:CASKNRAIFIQETQYF;TRA:CAVDNAGGTSYGKLTF"
CGTCAGGTCTTGGGTA-3,"TRB:CASSYSSGQGSGKLFF;TRB:CSAQKAGAPYNEQFF;TRA:CAVEQGNNDMRF;TRA:CVVNKNNFNKFYF"
CGTCCATAGAATTCCC-3,"TRB:CASSSVLVGIGQPQHF;TRA:CAYRSAHYGGSQGNLIF"
CGTCCATAGAGCAATT-3,"TRB:CATSVLVQGRETQYF;TRA:CAVESDSWGKLQF"
CGTCCATAGCTGTTCA-3,"TRB:CASSIQGPLYNSPLHF;TRA:CAVRSYGGSQGNLIF"
CGTCCATAGTGAATTG-3,"TRB:CASTTTGVNTEAFF;TRA:CAVNFGNVLHC"
CGTCCATCAAACCCAT-3,NA
CGTCCATCAGATCTGT-3,"TRA:CAVLYSSASKIIF"
CGTCCATCAGGATTGG-3,"TRB:CASSQEVIRPGELFF;TRA:CAVNDYGGSQGNLIF"
CGTCCATGTAGGGTAC-3,"TRB:CASSFIWGSGTDTQYF"
CGTCCATGTCGGATCC-3,"TRB:CASSRAGTEYGYTF;TRA:CAENRNNDMRF;TRA:CAGSNSGGSNYKLTF"
CGTCCATGTCTAGAGG-3,NA
CGTCCATGTTGGTAAA-3,NA
CGTCCATTCGTACGGC-3,"TRB:CASSGTGNEKLFF;TRA:CAAGPGNQFYF"
CGTCCATTCTTCAACT-3,NA
CGTCTACAGATCCTGT-3,"TRB:CASRLDRGSNEQFF;TRA:CAENRVLSGTASKLTF"
CGTCTACAGCCGCCTA-3,NA
CGTCTACCAGCAGTTT-3,"TRB:CASSQGGIVDYGYTF;TRA:CAVSVRNFNKFYF"
CGTCTACCAGTCACTA-3,"TRB:CASSYRATNEKLFF"
CGTCTACCATCTATGG-3,NA
CGTCTACGTAAGTGTA-3,"TRB:CASSFTTGQQFF;TRB:CASSLTRDSYNEQFF;TRA:CAGPDDKLIF;TRA:CAVITISNGFGNEKLTF"
CGTCTACGTATAAACG-3,NA
CGTCTACGTCATATCG-3,NA
CGTCTACTCATAACCG-3,"TRB:CASSQDTTGDWNTEAFF;TRA:CAVRATNAGKSTF"
CGTCTACTCTCGATGA-3,"TRB:CASSPPRGGRYNEQFF;TRA:CAETPGYGGATNKLIF;TRA:CLVGPHPLIYNQGGKLIF"
CGTGAGCAGCAGCGTA-3,"TRB:CASSIQGPLYNSPLHF;TRA:CAVRSYGGSQGNLIF"
CGTGAGCAGCGTGAGT-3,"TRB:CASSSLRGAQETQYF;TRA:CAVKETSGSRLTF"
CGTGAGCCAAATTGCC-3,"TRB:CASSFTGNPSYEQYF;TRA:CAVRNDYKLSF"
CGTGAGCGTAAGTGGC-3,NA
CGTGAGCGTTTAAGCC-3,"TRB:CASSLRTGLISDTQYF;TRA:CAVGHMNTGFQKLVF"
CGTGAGCTCATAACCG-3,"TRB:CASSFPLAGGTTGELFF;TRA:CIVRFYRFSDGQKLLF"
CGTGAGCTCCTGTACC-3,"TRB:CASSESHLGGASYGYTF;TRA:CAAAPGGLAF;TRA:CALVHGDYKLSF"
CGTGAGCTCTCCAACC-3,"TRB:CASSYPNGGGYTF;TRA:CVVNIKGYQKVTF"
[truncated: 4,414 more rows]

## Sheet: P27_clonotypes
cellbarcode,"clonotype"
AAACCTGAGTAAGTAC-9,"TRB:CASSEFYEQYF;TRA:CAGAGQTGANNLFF"
AAACCTGAGTTCCACA-9,"TRB:CASNDRGRTDTQYF;TRA:CVVTSGTYKYIF"
AAACCTGGTCGCATAT-9,"TRB:CASSLYRQGEYGYTF;TRA:CALHSGNTGKLIF"
AAACGGGAGATCCTGT-9,"TRB:CASSYSGPAEAFF;TRA:CAVMTTDSWGKLQF"
AAACGGGAGTCAATAG-9,NA
AAACGGGCAGTTCCCT-9,"TRB:CSARPSQTTDTQYF;TRA:CAEKEGSNNDMRF"
AAACGGGGTACTTGAC-9,"TRB:CASSQGQWNTEAFF;TRA:CAGQEGVARLMF"
AAACGGGGTGATGTGG-9,"TRB:CASSLSGGDEKLFF;TRA:CAAIEGGNDYKLSF"
AAACGGGTCGGCGCAT-9,"TRB:CASSYQGWTDTQYF;TRA:CAGATRNYGQNFVF"
AAACGGGTCTCGTTTA-9,NA
AAAGATGGTAACGCGA-9,"TRB:CASRPAGSYEQYF;TRA:CAGPPSSGSARQLTF"
AAAGATGTCCATGAAC-9,NA
AAAGCAATCGTTTGCC-9,NA
AAAGTAGAGACAATAC-9,"TRB:CASSSGQPRSGNTIYF;TRA:CIIPGSGNTPLVF"
AAAGTAGCATCCGTGG-9,"TRB:CSVSSAGGANVLTF;TRA:CAVNIAGNKLTF"
AAATGCCAGTTCGATC-9,"TRB:CASSPSRGVRDTGELFF;TRA:CAAIGGGNNRKLIW"
AACACGTTCACCCTCA-9,"TRB:CASSILTNTGELFF;TRA:CVVNTNAGKSTF"
AACCATGCAATAGCAA-9,"TRB:CASSETGMNTEAFF;TRA:CAAKGGNNRKLIW;TRA:CAERECSNYQLIW"
AACCATGCACTAAGTC-9,"TRB:CSVPNSRGATDTQYF;TRA:CIVRVNNQGGKLIF"
AACCATGGTGGTGTAG-9,"TRB:CASSANRGLPGANVLTF;TRA:CAVSSSGSARQLTF"
AACCGCGAGAAAGTGG-9,"TRB:CASSLATVYEQYF;TRA:CAMSEGPGGGADGLTF"
AACCGCGCAATCAGAA-9,"TRB:CASSPPRGARGTEAFF;TRA:CVVSDNKSNYQLIW"
AACGTTGAGAGAGCTC-9,"TRB:CAISEADSDRGLGYTF;TRA:CAFMISAARQLTF"
AACGTTGCATCGTCGG-9,NA
AACGTTGTCTGCTTGC-9,"TRB:CSASPTHTQYF;TRA:CAASENNSNKLVF"
AACTCAGAGGCGTACA-9,"TRB:CASSASRTGMTYEQYF;TRA:CAAHPRGSGNTGKLIF"
AACTCAGCAAACCCAT-9,NA
AACTGGTGTCGGCATC-9,NA
AACTTTCCAGTGACAG-9,"TRB:CASSFIHTNTEAFF;TRB:CAWTTPGTGYTGELFF;TRA:CAVSDSVNTGNQFYF"
AACTTTCGTAAGTAGT-9,"TRB:CASSPGAGYEQFF;TRA:CAASGSGGSNYKLTF"
AACTTTCTCAGTGCAT-9,"TRB:CASSETGVGEAFF;TRA:CAASPDSNYQLIW"
AACTTTCTCTAACTTC-9,NA
AACTTTCTCTAGAGTC-9,"TRB:CATSGTGDSPLHF;TRA:CVVSGRGSQGNLIF"
AAGACCTAGCACACAG-9,"TRB:CASRGRGSYEQYF;TRA:CAGAAASGSARQLTF"
AAGACCTAGGCGACAT-9,NA
AAGACCTAGGTGCACA-9,NA
AAGCCGCAGTTGCAGG-9,"TRB:CLAGGPGGTDTQYF;TRA:CIPGNQFYF"
AAGCCGCGTCTTTCAT-9,"TRB:CASSQEYLYGYTF;TRA:CAGTGEYGNKLVF"
AAGCCGCTCATGTAGC-9,"TRB:CASSPPLRDTQYF;TRA:CAAGGTSYGKLTF"
AAGGAGCAGGTACTCT-9,"TRB:CASSDRELPLHF;TRB:CASSLDLSWVNNEQFF;TRA:CALGGYQKVTF"
AAGGAGCAGTGGACGT-9,"TRB:CASSDGQRSTGELFF;TRA:CARGESNFGNEKLTF"
AAGGAGCCACTGAAGG-9,"TRB:CASSIWPSSGANVLTF;TRA:CAVSDNNAGGTSYGKLTF"
AAGGAGCGTATATGGA-9,NA
AAGGAGCGTCTCTCGT-9,"TRB:CASSPGQISEAFF;TRA:CAVGAYGNNRLAF"
AAGGCAGAGTGACATA-9,"TRB:CASSFGPEGEAFF;TRA:CAEPRGAGSYQLTF"
AAGGTTCCATTTGCTT-9,"TRB:CATSTSEEDQPQHF"
AAGGTTCGTCCTCCAT-9,"TRB:CASTRVAYESYGYTF;TRA:CIVRAPGYRDDKIIF"
AAGGTTCGTTCTCATT-9,"TRB:CASGLTGTAYEQYF;TRA:CAVSEGVTGGGNKLTF"
AAGGTTCTCCGATATG-9,"TRB:CSAGPQGAGGYTF;TRA:CAVTYNFNKFYF"
AAGTCTGCACAACGCC-9,NA
AAGTCTGGTCTCTCTG-9,"TRB:CSARPSQTTDTQYF;TRA:CAETHPGNMLTF"
AAGTCTGTCCTGTACC-9,"TRB:CASSGQNSNQPQHF;TRA:CAVRDIWRDKIIF"
AATCCAGCACCCATGG-9,"TRB:CASSQDAERINYGYTF"
AATCGGTAGGTGCAAC-9,NA
AATCGGTAGTGGAGTC-9,"TRB:CASSGQGVRNTIYF;TRA:CALSEGGTNAGKSTF"
ACACCAAAGCTAACAA-9,"TRB:CAISESKGSYEQYF;TRA:CAVNRAGKALNF"
ACACCAACATGGATGG-9,"TRB:CASRPAGGGLTGELFF;TRA:CAVKGRGGATDKLIF"
ACACCAATCAGTACGT-9,NA
ACACCAATCCCATTTA-9,"TRB:CSALTAVNTEAFF;TRA:CAVGAWLTGGGNKLTF"
ACACCCTAGATCGGGT-9,NA
ACACCCTCAAAGCAAT-9,"TRB:CASSLSGGDEKLFF;TRA:CAAIEGGNDYKLSF"
ACACCCTTCAGCCTAA-9,"TRB:CASSQRTGVLGPQHF;TRA:CIVRDPNFGNEKLTF"
ACACCGGAGAATGTTG-9,"TRB:CASSSRWGAFF;TRA:CAAFDAGTASKLTF"
ACACCGGTCAAAGACA-9,NA
ACACCGGTCCCTTGTG-9,"TRB:CASSALAGGPNTGELFF;TRA:CAMREGHIKAAGNKLTF;TRA:CAVNVKYGGSQGNLIF"
ACACCGGTCCTAGGGC-9,"TRB:CASSANRGLPGANVLTF;TRA:CAVSSSGSARQLTF"
ACACTGATCAACGGGA-9,"TRB:CASSTRDGKTYEQYF;TRA:CASHILTGGGNKLTF"
ACAGCCGAGAGCCTAG-9,"TRB:CASSPRGGNTGELFF;TRA:CAMRGLNYGGATNKLIF"
ACAGCCGCACGGATAG-9,NA
ACAGCCGGTCATGCCG-9,"TRB:CSARALVSTDTQYF;TRA:CAEKDGGNEKLTF"
ACAGCTAAGTAGCCGA-9,"TRB:CSARPPQGVGSYEQYF;TRA:CAVSGYSTLTF"
ACAGCTAGTGCGGTAA-9,"TRB:CASSILTNTGELFF;TRA:CVVNTNAGKSTF"
ACATACGAGTCCGTAT-9,NA
ACATACGCACATGACT-9,"TRB:CASSSTGVGEAFF;TRA:CAASGDSNYQLIW"
ACATACGTCAGCCTAA-9,"TRB:CASGLTGTAYEQYF;TRA:CAVSEGVTGGGNKLTF"
ACATACGTCTTCCTTC-9,NA
ACATCAGAGCTTCGCG-9,"TRB:CASGRLAGGPLVSGELFF;TRA:CALGGSQGNLIF"
ACATCAGTCTTGCCGT-9,NA
ACATGGTAGATGTCGG-9,NA
ACATGGTAGTTGAGTA-9,"TRB:CASGLTGTAYEQYF;TRA:CAVSEGVTGGGNKLTF"
ACCAGTAAGGATTCGG-9,"TRB:CASRPFDSNTEAFF;TRA:CATDTGTASKLTF"
ACCAGTACAGCCTTTC-9,"TRB:CASSYFVGQETAGSFF;TRA:CIVSRMRF"
ACCAGTAGTCTCTCTG-9,NA
ACCAGTATCACATACG-9,"TRB:CASSSGVTYEQYF;TRA:CAVGFGNVLHC"
ACCAGTATCACCGGGT-9,NA
ACCAGTATCTTAACCT-9,NA
ACCCACTGTCAAAGCG-9,"TRB:CSAATEADTQYF;TRA:CALGSGGYQKVTF"
ACCCACTTCAGGCAAG-9,NA
ACCCACTTCGTTACGA-9,NA
ACCGTAAAGTATGACA-9,"TRB:CASRRTSRAPSYNEQFF;TRA:CAVDGLLGGSQGNLIF"
ACCGTAATCTGCCAGG-9,"TRB:CATSRWGESPNTGELFF;TRA:CAVSEGFTGGGNKLTF"
ACCTTTAAGCTAGGCA-9,"TRB:CASSLSGGDEKLFF;TRA:CAAIEGGNDYKLSF"
ACCTTTAGTAAGTTCC-9,"TRA:CVVKSYSGGGADGLTF"
ACCTTTATCCAAGCCG-9,NA
ACGAGCCAGAGCTTCT-9,"TRB:CASSLPGTGGSGELFF;TRA:CASPHGGSQGNLIF"
ACGAGCCAGATGTTAG-9,"TRB:CASSDNPGQGVYNEQFF;TRA:CAVNNDMRF"
ACGAGCCAGCCAGGAT-9,"TRB:CASNPDSRNQPQHF;TRA:CAVRTGGSQGNLIF"
ACGAGCCTCACGCGGT-9,"TRB:CASSEDRDRPSDTEAFF;TRA:CAASYITGGADGLTF"
ACGAGGACATCACGTA-9,"TRB:CASSFTGGGVQYF;TRA:CAASYTGNQFYF;TRA:CAVDQETSGSRLTF"
ACGAGGATCTCTTGAT-9,NA
ACGATACGTTGGTGGA-9,NA
ACGATACTCGTTGACA-9,"TRB:CASSKGAGSPLHF;TRA:CAASAGNQFYF"
ACGATACTCTAACTTC-9,"TRB:CASSILTNTGELFF;TRA:CVVNTNAGKSTF"
ACGCAGCAGAGCTATA-9,NA
ACGCAGCTCACGCATA-9,NA
ACGCAGCTCGGTGTTA-9,"TRB:CASSLPGTGGSGELFF"
ACGCCAGAGCCAGTTT-9,NA
ACGCCAGCAAGCGTAG-9,"TRB:CASSQDLTGGGYTF;TRA:CAGTNNAGNMLTF"
ACGCCAGGTCTAGCCG-9,"TRA:CAGARQGAQKLVF"
ACGCCGAAGCTCAACT-9,NA
ACGGAGAAGGCATGGT-9,NA
ACGGAGAAGGGCATGT-9,"TRB:CASSFQGGARTDTQYF;TRA:CILRPPKAAGNKLTF"
ACGGCCAGTAAAGTCA-9,"TRB:CASRWPWKETQYF;TRA:CAGQGDGGGSEKLVF"
ACGGCCAGTATAATGG-9,"TRB:CASSPWGDSPLHF;TRA:CAVTGTGNQFYF"
ACGGCCAGTTCCACAA-9,"TRB:CASSLEAGGNYGYTF;TRA:CAVSHYGGSQGNLIF"
ACGGGCTAGCCACGCT-9,"TRB:CASSYQPGPLGGQYF;TRA:CAVRDIKAGNMLTF"
ACGGGCTAGTCAAGGC-9,NA
ACGGGCTCAAAGCAAT-9,"TRB:CASSPRSGSGDTQYF;TRB:CASSSTQQGPLRWAF;TRA:CAMKELGGSQGNLIF"
ACGGGCTCAGGTTTCA-9,"TRB:CASSLVAGRTDTQYF;TRA:CAMRGGADGLTF"
ACGGGCTTCGTGGTCG-9,"TRB:CASSRSGSGYTF;TRA:CAGANTGNQFYF"
ACGGGTCGTCGGGTCT-9,"TRB:CASSSYTDTQYF;TRA:CAGDYGGATNKLIF"
ACGTCAAAGAGACGAA-9,"TRB:CASSTRDGKTYEQYF;TRA:CASHILTGGGNKLTF"
ACGTCAAAGTGACTCT-9,"TRB:CASSASTGGNTEAFF;TRA:CAVYNNARLMF"
ACGTCAACACACATGT-9,"TRB:CASGLTGTAYEQYF;TRA:CAVSEGVTGGGNKLTF"
ACGTCAACATCAGTCA-9,NA
ACGTCAACATTGTGCA-9,"TRB:CASSILTNTGELFF;TRA:CVVNTNAGKSTF"
ACGTCAATCATACGGT-9,"TRB:CASRGRGSYEQYF;TRA:CAGAAASGSARQLTF"
ACGTCAATCCTTGGTC-9,"TRB:CATSNWGQRTGGADTQYF;TRA:CAVPGGYQKVTF"
ACGTCAATCGACGGAA-9,NA
ACTATCTGTCAGTGGA-9,"TRB:CASSLARTQGADTQYF;TRA:CAVSVRSFGNVLHC"
ACTATCTGTGCATCTA-9,"TRB:CASSPRDRDNSPLHF;TRA:CAVEDRGNYGQNFVF;TRA:CAVVPNTGFQKLVF"
ACTATCTGTGCGAAAC-9,NA
ACTATCTGTGGCAAAC-9,"TRB:CASSHKDRNSPLHF;TRA:CAATYSGTYKYIF"
ACTATCTGTTATTCTC-9,"TRB:CASSYRGSGNTIYF;TRA:CAVRAGSYQKVTF"
ACTGAACAGCAATCTC-9,"TRB:CASRPGWADTQYF;TRA:CAVGASGAGSYQLTF"
ACTGAACGTTCTGGTA-9,"TRB:CATRGGRAAETQYF;TRA:CATDPYNAGNMLTF"
ACTGAACTCCCATTTA-9,"TRB:CASSPSDRVGGYTF;TRA:CAASFSSGNTGKLIF;TRA:CAPLGSGTYKYIF"
ACTGAACTCCGTAGGC-9,"TRB:CSATRAGPGFEAFF;TRA:CAVEDLDGQKLLF"
ACTGAACTCTCAAACG-9,"TRB:CASSKKGWGGARTDTQYF;TRA:CIVRVDSNYQLIW"
ACTGAACTCTCTTATG-9,"TRB:CAIKGQGLLDTQYF;TRA:CALSDRGAGNNRKLIW"
ACTGAGTCAGTTAACC-9,"TRB:CASSYSASGGPTTGELFF;TRA:CAASITGYALNF"
ACTGAGTGTGAACCTT-9,"TRB:CALSGVHTGELFF;TRA:CALMNYGGSQGNLIF"
ACTGAGTTCCGCATAA-9,"TRB:CASSWSGQSSGYTF;TRA:CAVEGFQKLVF;TRA:CAVSDSTSGTYKYIF"
ACTGAGTTCGCCAAAT-9,"TRB:CASRGRGSYEQYF;TRA:CAGAAASGSARQLTF"
ACTGAGTTCGGTTCGG-9,"TRB:CASSLATSHTGELFF;TRA:CAASVGNYGQNFVF"
ACTGATGAGATAGTCA-9,"TRB:CASRGRGSYEQYF;TRA:CAGAAASGSARQLTF"
ACTGATGCAGCATACT-9,"TRB:CASRLDLVSGYTF;TRA:CAGPPDYNQGGKLIF"
ACTGATGGTTGGTTTG-9,NA
ACTGATGGTTTGTGTG-9,NA
ACTGCTCAGCATGGCA-9,"TRB:CAIKSGTTNTGELFF;TRA:CAAPRLGGGNKLTF;TRA:CAMREGLSDGQKLLF"
ACTGCTCAGGCATTGG-9,"TRB:CASRLAFYEQYF;TRA:CAVSDLNSGNTPLVF"
ACTGCTCCAAAGCAAT-9,NA
ACTGTCCCATCACAAC-9,NA
ACTGTCCCATTTCAGG-9,NA
ACTGTCCGTCGACTGC-9,"TRB:CASSLGHTYEQYF;TRA:CAGRRTTSGTYKYIF"
ACTGTCCTCAAAGACA-9,"TRB:CASSLATVYEQYF;TRA:CAMSEGPGGGADGLTF"
ACTTACTGTTCGCGAC-9,"TRB:CASSLPGTGGSGELFF;TRA:CASPHGGSQGNLIF"
ACTTACTTCAGTACGT-9,"TRB:CASSFGGGAFDEQFF;TRA:CAYQAARGGAQKLVF"
ACTTACTTCGGATGTT-9,"TRB:CSARPSQTTDTQYF;TRA:CAEKEGSNNDMRF"
ACTTTCATCGTCGTTC-9,"TRB:CASSALAGGPNTGELFF;TRA:CAMREGHIKAAGNKLTF;TRA:CAVNVKYGGSQGNLIF"
AGAATAGAGAGGTTGC-9,"TRB:CASSTRDGKTYEQYF;TRA:CASHILTGGGNKLTF"
AGAATAGCACTTAAGC-9,"TRB:CASSILTNTGELFF;TRA:CVVNTNAGKSTF"
AGAATAGGTGCACCAC-9,"TRB:CSARPSQTTDTQYF;TRA:CAEKEGSNNDMRF"
AGAATAGGTGTCCTCT-9,NA
AGAATAGGTGTCGCTG-9,"TRB:CASSALAGMVNTGELFF;TRB:CASSLGSYEQYF;TRA:CALNQAGTALIF"
AGAATAGTCCAAGCCG-9,"TRB:CASSIWPSSGANVLTF;TRA:CAVSDNNAGGTSYGKLTF"
AGAATAGTCCACGAAT-9,NA
AGACGTTAGAGTCGGT-9,"TRB:CASSRPPLGSYEQYF;TRA:CAVNEAAGKSTF"
AGACGTTAGGGAGTAA-9,NA
AGACGTTCAGCAGTTT-9,NA
AGACGTTTCTATGTGG-9,"TRB:CSVDPTARGYTF;TRA:CAGGRFQGGSEKLVF"
AGAGCGAAGAGCCTAG-9,NA
AGAGCGAAGCGCCTCA-9,"TRB:CSARLASGGPQFF;TRA:CAAESSGDKLTF"
AGAGCTTAGAGGACGG-9,"TRB:CASSQELGVGGGYTF"
AGAGCTTAGTGCTGCC-9,"TRB:CASSILTNTGELFF;TRA:CVVNTNAGKSTF"
AGAGCTTCACTACAGT-9,"TRB:CASSLSGGDEKLFF;TRA:CAAIEGGNDYKLSF"
AGAGCTTTCGGCATCG-9,"TRB:CASSLATVYEQYF;TRA:CAMSEGPGGGADGLTF"
AGAGTGGGTCTCTTAT-9,"TRB:CASSYSGDIQYF;TRA:CAPLGISGAGSYQLTF"
AGATCTGAGGCCCGTT-9,"TRB:CASSSGQGKADTQYF;TRA:CAGVSGAGSYQLTF"
AGATCTGGTAGGCTGA-9,"TRB:CSARDSRITDTQYF;TRA:CAVRGPGGSYIPTF"
AGATCTGTCGAGAGCA-9,"TRB:CASSLGGTESSAFF"
AGATTGCAGTGGTCCC-9,NA
AGCAGCCCAGACAGGT-9,"TRB:CASSILTNTGELFF;TRA:CVVNTNAGKSTF"
AGCAGCCCAGTATAAG-9,"TRB:CSAVLIGVDDGYTF;TRA:CAVTGDNLFF"
AGCAGCCGTCGCGGTT-9,"TRB:CASSYSRGGTDTQYF;TRA:CALRTGTASKLTF"
AGCAGCCTCACCGGGT-9,"TRB:CASSILTNTGELFF;TRA:CVVNTNAGKSTF"
AGCAGCCTCCCATTAT-9,"TRB:CAISEADSDRGLGYTF;TRB:CASRSSGGRTGELFF;TRA:CAFMISAARQLTF;TRA:CAVIGFGNVLHC"
AGCAGCCTCTCCAACC-9,"TRB:CSASRPGDFQETQYF;TRA:CVVSDKAAGNKLTF"
AGCATACGTAGAGGAA-9,"TRB:CASSLGTSTYEQYF;TRA:CAIPLPGGKLIF"
AGCATACGTGTTTGTG-9,"TRB:CASRKAGGAGGPGETQYF;TRB:CAWSVRRGGRTDTQYF;TRA:CAEILSGGYQKVTF;TRA:CAGPGYGQNFVF"
AGCCTAAAGATTACCC-9,"TRB:CASNEDTEAFF;TRA:CAGQRWGNKLVF"
AGCCTAACAAATCCGT-9,NA
AGCCTAACAATCCGAT-9,"TRB:CASSANRGLPGANVLTF;TRA:CAVSSSGSARQLTF"
AGCCTAACACGCATCG-9,NA
AGCCTAATCCAGTAGT-9,"TRB:CAWSHASGANVLTF;TRA:CAVNVPGNNRKLIW"
AGCCTAATCTATGTGG-9,NA
AGCGGTCAGCACCGCT-9,"TRB:CASSETGMNTEAFF;TRA:CAAKGGNNRKLIW;TRA:CAERECSNYQLIW"
AGCGGTCAGCAGCGTA-9,NA
AGCGGTCCAAACAACA-9,"TRB:CASSQPDRDGETQYF;TRA:CAMRGPGNTPLVF"
AGCGTATGTCCGTGAC-9,"TRB:CASEAGGYEQFF"
AGCGTATGTCTCGTTC-9,NA
AGCGTCGCACCAGTTA-9,NA
AGCTCCTCATGTCTCC-9,NA
AGCTCCTGTTAGTGGG-9,"TRB:CASSPLQGGYQPQHF;TRA:CAVRGLTGGGNKLTF"
AGCTCTCAGGCTAGCA-9,"TRB:CATSDPSRGYYEQYF;TRA:CAATRSISNFGNEKLTF"
AGCTCTCCAGTAAGCG-9,"TRB:CASSFGGTHTDTQYF;TRA:CVVSVDTGRRALTF"
AGCTCTCGTGGTACAG-9,"TRB:CASSLAGTGGHEQFF;TRA:CADRKNQAGTALIF;TRA:CIVRLYNDYKLSF"
AGCTCTCTCCTTCAAT-9,"TRB:CSARGGSFNTGELFF;TRA:CALSRGSGNTPLVF"
AGCTTGAAGACCTAGG-9,"TRB:CSARALVSTDTQYF;TRA:CAEKDGGNEKLTF"
AGCTTGAAGAGTCTGG-9,NA
AGCTTGACAAACTGCT-9,NA
AGCTTGACAAGTCATC-9,"TRB:CASSLGGSSYNEQFF;TRA:CAATNYGQNFVF;TRA:CAVQAVGSQGNLIF"
AGCTTGACAGCTGCAC-9,NA
AGGCCACAGCGTGTCC-9,"TRB:CASSLATVYEQYF;TRA:CAMSEGPGGGADGLTF"
AGGCCACCAAGTAGTA-9,NA
AGGCCACCAATGGACG-9,"TRB:CASSLVIGLGRSTDTQYF;TRA:CAGAGGVDSGGGADGLTF"
AGGCCACTCATGCATG-9,"TRB:CASSFGGTNTEAFF;TRA:CASYAGNNRKLIW"
AGGCCACTCCTAGAAC-9,NA
AGGCCACTCGCATGAT-9,"TRB:CASSLGAGGQYF;TRA:CAVSDTWGNQFYF"
AGGCCGTCATAGAAAC-9,"TRB:CASSPFQGTRFGSPLHF;TRA:CAVNEGGNEKLTF"
AGGCCGTTCGATCCCT-9,NA
AGGCCGTTCGGATGGA-9,NA
AGGCCGTTCTACTTAC-9,NA
AGGCCGTTCTTGAGGT-9,"TRB:CASSSSQGASNQPQHF;TRA:CAVLYTGRRALTF"
AGGGAGTCAGGAACGT-9,NA
AGGGAGTTCAGTTGAC-9,"TRA:CAEKDGGNEKLTF"
AGGGAGTTCCATTCTA-9,"TRB:CSVFQGRVTQYF"
AGGGATGAGAATCTCC-9,NA
AGGGATGAGTGTTTGC-9,"TRB:CASSSGLLAKNIQYF"
AGGGATGCATCATCCC-9,"TRB:CSARPSQTTDTQYF;TRA:CAEKEGSNNDMRF"
AGGGATGCATCGGACC-9,"TRB:CAISRDKYSNQPQHF;TRA:CAACQNFVF;TRA:CILRDGGSGNTGKLIF"
AGGGTGAGTAGCGATG-9,"TRB:CASSRNPFKGTMNTEAFF;TRA:CAVAETSYDKVIF;TRA:CLLSAGSQGNLIF"
AGGGTGAGTCTGCCAG-9,NA
AGGGTGAGTGACGCCT-9,"TRB:CASSEAVSQGATNEKLFF;TRA:CAVNIIYNQGGKLIF"
AGGGTGAGTTAGGGTG-9,NA
AGGTCATAGTAATCCC-9,NA
AGGTCATTCTAGAGTC-9,"TRB:CASSPSGGNPPLHF;TRA:CAMSVSMDSSYKLIF"
AGGTCCGGTGCGATAG-9,"TRB:CASSVAYEQYF;TRA:CIPFYNQGGKLIF"
AGGTCCGGTGGACGAT-9,"TRB:CASSPGVAPIEQYF;TRA:CALSGEFSGGYNKLIF"
AGGTCCGTCAGAGCTT-9,NA
AGGTCCGTCCGAACGC-9,NA
AGGTCCGTCTCGGACG-9,"TRB:CASSQDVAAGGVQFF;TRA:CAASAHAGGTSYGKLTF;TRA:CAVNTGNQFYF"
AGGTCCGTCTGGGCCA-9,"TRB:CASSKTTGELFF;TRA:CAASEGGTNAGKSTF"
AGGTCCGTCTTGTTTG-9,"TRB:CATSNTGTEAFF;TRA:CAGAGAGSYQLTF"
AGTAGTCGTACTTGAC-9,NA
AGTCTTTCACTGTCGG-9,"TRB:CASSPSVLRDQPQHF;TRA:CATDAKGSNYQLIW"
AGTCTTTGTACTCTCC-9,NA
AGTCTTTGTGTCTGAT-9,"TRB:CASSLTQQGRAFF;TRA:CAYRSPYGKLVF"
AGTCTTTTCTACCTGC-9,"TRB:CASSLGGWYNEQFF;TRA:CATRESGGGADGLTF;TRA:CPNTNQGGKLIF"
AGTCTTTTCTGGTGTA-9,"TRB:CASSSRTSRGYEQYF;TRA:CAENYYGQNFVF"
AGTGGGACAGCTTCGG-9,NA
AGTGGGACATAGAAAC-9,"TRB:CASSVDSYEQYF;TRA:CAVRGSNDYKLSF"
AGTGGGATCTTGTATC-9,"TRB:CASSEGDRGTDTQYF;TRB:CASSQRGGTEAFF;TRA:CAVRGNSGYSTLTF"
AGTGTCAAGGGCTTGA-9,"TRB:CASSPSRGVRDTGELFF;TRA:CAAIGGGNNRKLIW"
AGTGTCACAGTCACTA-9,"TRB:CASSLSGTLNNEQFF"
AGTGTCATCAACGAAA-9,NA
AGTGTCATCTGCGGCA-9,"TRB:CASSLTGGYEQYF;TRA:CAVGAPNSGGGADGLTF"
AGTTGGTCAAATCCGT-9,NA
AGTTGGTGTACAAGTA-9,NA
ATAACGCAGTAGATGT-9,"TRB:CASGRDRDAVGLNSPLHF;TRA:CALNSGNTPLVF"
ATAACGCCAGTATGCT-9,"TRB:CASSTSGLSNEQFF;TRA:CIVRADNYGQNFVF"
ATAACGCGTAAACACA-9,"TRB:CASSLVAGRTDTQYF;TRA:CAMRGGADGLTF"
ATAACGCTCCTGCTTG-9,"TRB:CASSWSGQSSGYTF;TRA:CAVEGFQKLVF;TRA:CAVSDSTSGTYKYIF"
ATAAGAGGTACCGTTA-9,"TRB:CSARRTGTEAFF;TRA:CAVNKAAGNKLTF;TRA:CLVVRAPLGFGNVLHC"
ATAGACCAGCTGCGAA-9,"TRB:CASGKGQVSNYGYTF;TRA:CAGTNAGKSTF"
ATAGACCCAATGGTCT-9,"TRB:CASSPFDRGGEAFF;TRA:CAENPGVNARLMF"
ATAGACCCATGGAATA-9,NA
ATCACGACAGCTGCAC-9,NA
ATCACGACATGTTGAC-9,"TRB:CSARVPGPTWEQYF"
ATCACGACATTCCTGC-9,NA
ATCACGAGTAAAGGAG-9,NA
ATCATCTAGACCTTTG-9,"TRB:CASRPAGGGLTGELFF;TRA:CAVKGRGGATDKLIF"
ATCATCTAGCACCGCT-9,"TRB:CASSSSRGAYEQFF;TRA:CIVSSSGTASKLTF"
ATCATCTGTGATGTGG-9,"TRB:CASSLSGGDEKLFF;TRA:CAAIEGGNDYKLSF"
ATCATCTTCAGCATGT-9,"TRB:CSASRPGDFQETQYF;TRA:CVVSDKAAGNKLTF"
ATCATCTTCGTCTGCT-9,NA
ATCATGGGTAAGTAGT-9,"TRB:CASSSSRGAYEQFF;TRA:CIVSSSGTASKLTF"
ATCATGGTCACCTCGT-9,"TRB:CASGRLAGGPLVSGELFF"
ATCCACCAGCCAGAAC-9,"TRB:CASGPGTGNMHTQYF;TRA:CILRDSGSARQLTF"
ATCCGAAAGAGTAAGG-9,"TRB:CASSILTNTGELFF;TRA:CVVNTNAGKSTF"
ATCCGAACATGTTGAC-9,"TRB:CASSANRGLPGANVLTF;TRA:CAVSSSGSARQLTF"
ATCCGAAGTCTCACCT-9,"TRB:CASRPAGGGLTGELFF;TRA:CAVKGRGGATDKLIF"
ATCGAGTAGAGGGCTT-9,"TRB:CLAGGPGGTDTQYF;TRA:CIPGNQFYF"
ATCGAGTGTACAAGTA-9,NA
ATCGAGTGTATTCGTG-9,"TRB:CASSLRRTGGASGANVLTF;TRA:CAEKDGGNEKLTF;TRA:CAGQLRGGNTDKLIF"
ATCGAGTTCCTAGTGA-9,"TRB:CASGRLAGGPLVSGELFF;TRA:CALGGSQGNLIF"
ATCGAGTTCGGGAGTA-9,NA
ATCTACTAGAATGTTG-9,"TRB:CASGLVSRGAYEQYF"
ATCTACTAGACAGAGA-9,"TRB:CASSSWTANEKLFF;TRA:CASSGFNKFYF"
ATCTACTAGCAAATCA-9,"TRB:CASSVGNLYYGYTF"
ATCTACTGTAGCTCCG-9,"TRB:CSARPSQTTDTQYF;TRA:CAEKEGSNNDMRF"
ATCTGCCAGCGTGAAC-9,"TRB:CSATGGNYGYTF;TRA:CAASMGSGGGADGLTF"
ATCTGCCAGCGTGTCC-9,NA
ATCTGCCCACCGCTAG-9,"TRB:CSAISGQGIYYGYTF;TRA:CGTGPQSSGNTGKLIF"
ATCTGCCGTAAAGGAG-9,NA
ATCTGCCGTTTGCATG-9,"TRB:CASSLAQLDTIYF;TRA:CAVSETKAGTALIF"
ATGAGGGCAAACAACA-9,"TRB:CSARPSQTTDTQYF;TRA:CAEKEGSNNDMRF"
ATGAGGGCAAACTGCT-9,"TRB:CASSPTGAEGGYTF;TRA:CAERPGGSYIPTF"
ATGAGGGCAGGTCGTC-9,"TRB:CASSHSAGGSYEQYF;TRA:CAVERSGSARQLTF;TRA:CIVSSSGTASKLTF"
ATGAGGGCATCGGACC-9,"TRB:CASGLTGTAYEQYF;TRA:CAVSEGVTGGGNKLTF"
ATGCGATAGATGTGTA-9,"TRB:CARSFTG;TRB:CASRRDYGYTF;TRA:CAVSDRAGNQFYF"
ATGCGATCACCGTTGG-9,"TRB:CASSPPRGARGTEAFF;TRA:CVVSDNKSNYQLIW"
ATGCGATGTTCGGCAC-9,"TRB:CASSLSGGDEKLFF;TRA:CAAIEGGNDYKLSF"
ATGGGAGAGCTGATAA-9,NA
ATGGGAGAGGCAGGTT-9,"TRB:CASSSGVTYEQYF"
ATGGGAGCAGTCAGCC-9,"TRB:CSATRAGPGFEAFF"
ATGGGAGGTAGATTAG-9,"TRB:CASSIEGGGYTF;TRA:CIAKEVLRSGNTGKLIF"
ATGGGAGGTTATGTGC-9,NA
ATGGGAGTCCGTACAA-9,"TRB:CASSFGGTHTDTQYF;TRA:CVVSVDTGRRALTF"
ATGTGTGAGGATGGAA-9,"TRB:CASSLWTKGGNTEAFF;TRA:CAGLNTNAGKSTF;TRA:CAVPLPDTDKLIF"
ATGTGTGAGTACACCT-9,"TRB:CATSNWGQRTGGADTQYF;TRA:CAVPGGYQKVTF"
ATGTGTGCAAACTGTC-9,"TRB:CASSQEYLYGYTF;TRA:CAGTGEYGNKLVF"
ATGTGTGCAGCTGTAT-9,"TRB:CASRLAFYEQYF;TRA:CAVSDLNSGNTPLVF"
ATGTGTGCAGGTCCAC-9,"TRB:CSASRPGDFQETQYF;TRA:CVVSDKAAGNKLTF"
ATGTGTGCATTGTGCA-9,"TRB:CASSPVGGYATNEKLFF;TRB:CSVTGRLRISPLHF;TRA:CAARIAGNMLTF"
ATGTGTGGTGACAAAT-9,NA
ATGTGTGGTTGTGGCC-9,"TRB:CASSPRRAGDDYEQYF;TRA:CAAPRRGNAGNMLTF"
ATTACTCAGGTAGCTG-9,"TRB:CASSLVVSYEQYF;TRA:CAAIDSGSRLTF;TRA:CAVPGEETSGSRLTF"
ATTACTCGTCATACTG-9,"TRB:CSASRPGDFQETQYF;TRA:CVVSDKAAGNKLTF"
ATTACTCTCACTATTC-9,NA
ATTATCCCACACAGAG-9,"TRB:CASSPPGQTTYGYTF;TRA:CAENIRNNARLMF"
ATTATCCGTGTGCCTG-9,NA
ATTATCCTCAGTGTTG-9,"TRB:CATSNTGTEAFF"
ATTCTACCACGTCAGC-9,"TRB:CASRGRGSYEQYF;TRA:CAGAAASGSARQLTF"
ATTCTACCAGCTGTAT-9,"TRB:CASRRDPAYNEQFF;TRA:CALGASGGYQKVTF"
ATTCTACGTCAGAATA-9,NA
ATTCTACGTTGCTCCT-9,NA
ATTGGACCACCGGAAA-9,NA
ATTGGTGTCTGACCTC-9,"TRB:CASSSGGVTTEAFF;TRA:CAGRRDSGNTGKLIF"
ATTTCTGGTACTTCTT-9,"TRB:CASSPRRAGDDYEQYF;TRA:CAAPRRGNAGNMLTF"
ATTTCTGTCCTGTACC-9,NA
ATTTCTGTCGACAGCC-9,NA
ATTTCTGTCTGCGTAA-9,"TRB:CSVPHPRDEQFF;TRA:CAVTTSGTYKYIF"
CAACCAAAGCCACCTG-9,NA
CAACCAAAGGTCATCT-9,"TRB:CASSVVGVGGPGSYNEQFF;TRA:CAGPRKYGNKLVF"
CAACCAAAGTATCTCG-9,"TRB:CASTSGTIKNIQYF;TRA:CALIAGNTGKLIF"
CAACCAAAGTTGAGTA-9,"TRB:CSVFQYGYTF;TRA:CAESKEGGGADGLTF"
CAACCAAGTAGCTTGT-9,NA
CAACCAATCTTGACGA-9,"TRB:CAWRRDSNYGYTF;TRA:CAVYMNRDDKIIF"
CAACCTCAGAGAGCTC-9,NA
CAACCTCAGCTACCGC-9,NA
CAACCTCCAATGGTCT-9,"TRB:CASSILTNTGELFF;TRA:CVVNTNAGKSTF"
CAACCTCCAGAGTGTG-9,NA
CAACCTCTCTACGAGT-9,"TRB:CASSLEQGLAEAFF;TRA:CILRDGAAGNKLTF;TRA:CVVSANGQKLLF"
CAAGAAATCTGTCTCG-9,"TRA:CAVSEGVTGGGNKLTF"
CAAGATCAGATTACCC-9,NA
CAAGATCAGTAGGCCA-9,"TRB:CASSLTGRTNTGELFF;TRA:CAVRVRSSYKLIF"
CAAGATCCACATGTGT-9,NA
CAAGATCCATACGCTA-9,NA
CAAGATCGTAAGGGCT-9,"TRB:CSVDGLRTDTQYF;TRA:CLVVVSGNTGKLIF"
CAAGATCGTGGTCTCG-9,"TRB:CASSLIGTPDEQYF;TRA:CAVSDGGSQGNLIF"
CAAGGCCAGCTCAACT-9,"TRB:CASSDPGPGANVLTF;TRA:CADDGSGNTGKLIF"
CAAGGCCCAGACGCCT-9,"TRB:CASGLTGTAYEQYF;TRA:CAVSEGVTGGGNKLTF"
CAAGGCCCAGGGATTG-9,NA
CAAGGCCGTCCAGTTA-9,"TRB:CASSWGTDQPQHF;TRA:CAVNAIGTSYGKLTF"
CAAGGCCTCGCTTAGA-9,NA
CAAGGCCTCGTAGATC-9,"TRB:CASSLQVGVQPQHF;TRA:CALSELRDSWGKLQF"
CAAGTTGCAGCTGGCT-9,NA
CAAGTTGCATTCTTAC-9,"TRB:CATTEGAGFTDTQYF;TRA:CAASTWARLMF"
CACACAAAGTACGATA-9,NA
CACACAATCACGCGGT-9,"TRB:CSATVPGPSYEQYF;TRA:CVVSDRDNQGGKLIF"
CACACCTAGAGTCGGT-9,"TRB:CASSVGNSGNTIYF;TRA:CAAIIPGGTSYGKLTF"
CACACCTCAAGTCTAC-9,"TRB:CASSFGGTHTDTQYF;TRA:CVVSVDTGRRALTF"
CACACCTGTAGCCTAT-9,"TRB:CASSSSGGDGETQYF"
CACACCTTCATCGCTC-9,"TRB:CASSLTTVDYGYTF;TRA:CAALWLAQGGSEKLVF"
CACACTCAGTAACCCT-9,"TRB:CASSSTTGDFETQYF;TRA:CAAIWGGTYKYIF;TRA:CAVANSNYQLIW"
CACACTCAGTACGTAA-9,"TRB:CASSPPRGARGTEAFF;TRA:CVVSDNKSNYQLIW"
CACACTCGTAGCGTCC-9,"TRB:CASSPPRGARGTEAFF;TRA:CVVSDNKSNYQLIW"
CACAGTAAGCTAGGCA-9,"TRB:CSAVLIGVDDGYTF;TRA:CAVTGDNLFF"
CACAGTAAGCTGAACG-9,NA
CACAGTAGTTACGGAG-9,"TRB:CASSRNPFKGTMNTEAFF;TRA:CAVAETSYDKVIF;TRA:CLLSAGSQGNLIF"
CACAGTATCAGAGACG-9,"TRB:CASSKKGWGGARTDTQYF;TRA:CIVRVDSNYQLIW"
CACAGTATCATGTAGC-9,"TRB:CASKPGYSGEKLFF;TRA:CAAPSGYSTLTF;TRA:CAASTNSWGKLQF"
CACAGTATCCGCATAA-9,"TRB:CLAGGPGGTDTQYF;TRA:CIPGNQFYF"
CACAGTATCGCTGATA-9,"TRB:CSAQRGGYNEQFF"
CACAGTATCTACTATC-9,"TRB:CASRGRGSYEQYF;TRA:CAGAAASGSARQLTF"
CACAGTATCTCAACTT-9,"TRB:CSAVPGSNTEAFF;TRA:CAVNTGNARLMF"
CACAGTATCTGGCGAC-9,"TRB:CAIRKGEVGGYTF;TRA:CALHFPQGGSEKLVF"
CACATAGAGACAATAC-9,NA
CACATAGAGTACATGA-9,"TRB:CASSLSGGDEKLFF;TRA:CAAIEGGNDYKLSF"
CACATAGAGTTAGCGG-9,"TRB:CASSPPRGARGTEAFF;TRA:CVVSDNKSNYQLIW"
CACATAGGTAAGCACG-9,"TRB:CSARPSQTTDTQYF"
CACATAGGTACAGTTC-9,"TRB:CASSFTGGGVQYF;TRA:CAASYTGNQFYF;TRA:CAVDQETSGSRLTF"
CACATAGGTTAGTGGG-9,"TRB:CASSYPTGPTGELFF;TRA:CAVRDRSRGDDKIIF"
CACATTTCATCGGTTA-9,NA
CACATTTCATTAGCCA-9,"TRB:CASETSRGTGELFF;TRA:CAVASYSGAGSYQLTF"
CACATTTGTACAGCAG-9,NA
CACATTTTCTGCGACG-9,"TRB:CAWATTGASQPQHF;TRA:CAVKAAGNKLTF"
CACCACTCACAGGTTT-9,"TRB:CASRTGSYNEQFF;TRA:CAASERNFNKFYF"
CACCACTCATAAAGGT-9,"TRB:CSARPSQTTDTQYF;TRA:CAEKEGSNNDMRF"
CACCACTGTCTAGTCA-9,"TRB:CASSLSGGDEKLFF;TRA:CAAIEGGNDYKLSF"
CACCAGGAGCAGATCG-9,NA
CACCAGGCATCCGCGA-9,"TRB:CASRGRGSYEQYF;TRA:CAGAAASGSARQLTF"
CACCTTGAGGACCACA-9,"TRB:CASSPPNTEAFF;TRA:CAGALHGGATNKLIF"
CACCTTGCACGGACAA-9,"TRB:CASSGLAGAYEQYF;TRA:CAVKEDAGNNRKLIW"
CACCTTGGTACGAAAT-9,"TRB:CAISDPRSRESYNEQFF;TRB:CASSVVGSNTGELFF;TRA:CALSEAPGNTGKLIF;TRA:CAVSDRVYGGSQGNLIF"
CACCTTGGTTGCCTCT-9,"TRB:CASSLATVYEQYF;TRA:CAMSEGPGGGADGLTF"
CACTCCAAGAGTACCG-9,"TRB:CASSGEETQYF;TRA:CAGQPVIQGAQKLVF"
CACTCCACACATTCGA-9,"TRB:CASSLSGGDEKLFF;TRA:CAAIEGGNDYKLSF"
CAGAATCCAATGACCT-9,NA
CAGAATCCAGATCGGA-9,"TRB:CASTMNQGWTEAFF;TRA:CATDPNTGNQFYF"
CAGAATCGTGGAAAGA-9,NA
CAGAATCTCCGCTGTT-9,"TRB:CASSFGATGDGYTF;TRA:CAASMPGGFKTIF"
CAGAGAGAGGATCGCA-9,"TRB:CASSDNPGQGVYNEQFF;TRA:CAVNNDMRF"
CAGAGAGAGTTCGATC-9,"TRB:CASRPAGGGLTGELFF;TRA:CAVKGRGGATDKLIF"
CAGATCACAAAGTGCG-9,NA
CAGATCACAATGGAGC-9,"TRB:CASSLGQPRSGNTIYF;TRA:CIPHQGAQKLVF"
CAGCAGCAGCAGGCTA-9,"TRB:CAWSSEGPQHF;TRA:CAFRFQGAQKLVF"
CAGCAGCAGCGTTGCC-9,"TRB:CASSPRALNTGELFF;TRA:CAVGAVTGGFKTIF"
CAGCAGCCAACAACCT-9,"TRB:CSASRPGDFQETQYF;TRA:CVVSDKAAGNKLTF"
CAGCAGCCACACCGCA-9,"TRB:CASSVAKGSGTGELFF;TRA:CAATDGQKLLF"
CAGCATAAGCCCAGCT-9,"TRB:CASSLDVNEQFF;TRA:CAGETGGFKTIF"
CAGCATAGTCATCGGC-9,"TRB:CASSILTNTGELFF;TRA:CVVNTNAGKSTF"
CAGCATAGTTTCGCTC-9,"TRB:CASSILTNTGELFF;TRA:CVVNTNAGKSTF"
CAGCATATCAGCGACC-9,NA
CAGCCGAAGAATCTCC-9,"TRB:CASRRRGTDSNQPQHF;TRA:CAVRRGNQFYF"
CAGCGACAGACTAAGT-9,NA
CAGCGACAGATCTGAA-9,"TRB:CASNEDTEAFF;TRA:CAGQRWGNKLVF"
CAGCGACCATATGGTC-9,"TRB:CSARDRVLATDTQYF;TRA:CAASIPGNQFYF"
CAGCTAACAGGACCCT-9,NA
CAGCTAAGTCGCATCG-9,"TRB:CASSLDAPEQYF;TRA:CAMSAQSNDYKLSF"
CAGCTAAGTGTGCGTC-9,NA
CAGCTGGTCGATAGAA-9,NA
CAGGTGCAGGGTATCG-9,NA
CAGGTGCCATCTACGA-9,"TRB:CASSQEQNQPQHF;TRB:CAWSAPGQLREQFF;TRA:CAYRGMDSNYQLIW"
CAGGTGCGTTCCCGAG-9,"TRB:CASSVDPGEGDTQYF;TRA:CAVSGGYQKVTF"
CAGGTGCTCACGATGT-9,"TRB:CATSNTGTEAFF"
CAGGTGCTCGGAGGTA-9,"TRB:CASSLRSQPQHF;TRA:CIVRGDNTDKLIF"
CAGGTGCTCGTAGGAG-9,"TRB:CSASGTGWAEAFF"
CAGTAACAGTTCGATC-9,"TRB:CASRHLSTEAFF;TRB:CASSLTHSGGAFEQYF;TRA:CAVGARNNNARLMF"
CAGTAACGTACGCACC-9,"TRB:CASSFTGGGVQYF;TRA:CAASYTGNQFYF;TRA:CAVDQETSGSRLTF"
CAGTCCTTCCACGTGG-9,"TRB:CASKANSGEKLFF;TRA:CASRGSGNTGKLIF"
CAGTCCTTCGCCCTTA-9,"TRB:CASSVTPEGGYTF;TRA:CAVQATRAGSYQLTF"
CAGTCCTTCTGGTTCC-9,"TRB:CASSLSGVSNEQFF;TRA:CAMREGGSGNTGKLIF"
CATATGGAGCACCGCT-9,NA
CATATGGCACATTCGA-9,"TRB:CASSVDSYEQYF;TRA:CAVRGSNDYKLSF"
CATATGGGTAAGTTCC-9,"TRB:CASSDNPGQGVYNEQFF;TRA:CAVNNDMRF"
CATATGGTCCAAAGTC-9,NA
CATATTCAGCTACCGC-9,"TRB:CASSPGGLGELFF;TRA:CILRDGAAGNKLTF"
CATATTCCACAGAGGT-9,"TRB:CSATLAGPSYEQYF;TRA:CASIGRGFGNEKLTF"
CATATTCCACCACGTG-9,"TRB:CASGGGGGVVTEAFF;TRA:CGADGGATNKLIF"
CATATTCCAGATTGCT-9,"TRB:CASSLGSDGRRNTEAFF;TRA:CAVNLLLTGTASKLTF"
CATATTCGTAGAAAGG-9,NA
CATCAAGAGTCTCCTC-9,"TRB:CSARLASGGPQFF;TRA:CAAESSGDKLTF"
CATCAAGCACAGCCCA-9,"TRB:CASSLKVGAATNEKLFF;TRA:CATDGGGTSYGKLTF"
CATCAAGCAGATAATG-9,"TRB:CASSLQGAGGKWYNEQFF;TRA:CATAIQGAQKLVF"
CATCAGAGTAGCCTAT-9,"TRB:CASSSQRGDGNTIYF;TRA:CAVGLSSGNTGKLIF"
CATCAGAGTTCACGGC-9,"TRB:CASSMGHSNTGELFF;TRA:CAGNLNARLMF"
CATCCACGTCACAAGG-9,"TRB:CASSLTGGYEQYF;TRA:CAVGAPNSGGGADGLTF"
CATCCACTCTACGAGT-9,"TRB:CASSLGEGGREQYF;TRA:CAASMTDSWGKLQF"
CATCCACTCTTGTACT-9,NA
CATCGAACACCGATAT-9,"TRB:CASSPSRGVRDTGELFF;TRA:CAAIGGGNNRKLIW"
CATCGAACACGTCTCT-9,NA
CATCGAAGTAAAGGAG-9,"TRB:CASSQGIHGYTF;TRA:CILRDLDAGNMLTF"
CATCGAATCAGGTTCA-9,"TRB:CSATRAGPGFEAFF;TRA:CAVEDLDGQKLLF"
CATCGAATCTAACGGT-9,NA
CATCGAATCTTCGAGA-9,"TRB:CASNEDTEAFF;TRA:CAGQRWGNKLVF"
CATCGGGTCTTGAGAC-9,"TRB:CASSRGNSNQPQHF;TRA:CAESIRANTGNQFYF"
CATGACAAGTCAAGGC-9,"TRB:CASSFSGGAVAYEQYF;TRA:CAVIRGGNTPLVF"
CATGACAAGTTTAGGA-9,"TRB:CASSPTRTSRGGADTQYF;TRA:CAVGGYGNNRLAF"
CATGACACACAGAGGT-9,"TRB:CASSLGGEYFYEQFF;TRA:CAASGASNDMRF"
CATGACAGTGGGTCAA-9,NA
CATGACATCCCGACTT-9,"TRB:CASSFMQGTLSGNTIYF"
CATGCCTTCGCTGATA-9,"TRB:CASSILTNTGELFF;TRA:CVVNTNAGKSTF"
CATGGCGAGACGCTTT-9,NA
CATGGCGAGCGACGTA-9,"TRB:CASQRGDMNTEAFF"
CATGGCGTCTGATACG-9,"TRB:CASSRNSYEQYF;TRA:CALKAQGAQKLVF"
CATTATCCAATGAAAC-9,"TRB:CASGLVLSATNEKLFF;TRA:CALDGQKLLF;TRA:CAVTSNSGGYQKVTF"
CATTCGCGTCGAGATG-9,NA
CATTCGCGTGTGACCC-9,"TRB:CASSPSRGVRDTGELFF;TRA:CAAIGGGNNRKLIW"
CCAATCCAGTGGAGAA-9,"TRB:CASSPSRGVRDTGELFF;TRA:CAAIGGGNNRKLIW"
CCAATCCCAGCGTCCA-9,"TRB:CSAEGPQGGTEAFF;TRA:CAVNIPTGGFKTIF"
CCAATCCGTGTGGTTT-9,"TRB:CASSLSGQGLYYGYTF;TRA:CVVSDQGNNDMRF"
CCAATCCTCTGGAGCC-9,"TRB:CASSTGTVKNIQYF;TRA:CALLAGNTGKLIF"
CCACCTAAGTCGATAA-9,"TRB:CASSLGGSSYNEQFF;TRA:CAATNYGQNFVF;TRA:CAVQAVGSQGNLIF"
CCACCTACACCTGGTG-9,NA
CCACCTACAGTTCATG-9,NA
CCACGGAAGTAGGTGC-9,"TRB:CASSILTNTGELFF"
CCACTACCAGCTTAAC-9,NA
CCACTACGTCGAGTTT-9,NA
CCACTACTCCGTTGCT-9,"TRB:CASSRNPFKGTMNTEAFF;TRA:CAVAETSYDKVIF;TRA:CLLSAGSQGNLIF"
CCAGCGAAGCACAGGT-9,"TRB:CASSYSGPAEAFF;TRA:CAVMTTDSWGKLQF"
CCAGCGACATCGGTTA-9,"TRB:CASSLATVYEQYF;TRA:CAMSEGPGGGADGLTF"
CCAGCGATCCGCGCAA-9,"TRB:CASSFLREAGGTEQFF;TRB:CSASPDSGANVLTF;TRA:CAVSDLLSGNTGKLIF"
CCATGTCAGAACTCGG-9,NA
CCATGTCAGTGGTAAT-9,"TRB:CASSSGQPRSGNTIYF;TRA:CIIPGSGNTPLVF"
CCATTCGAGCGATGAC-9,"TRB:CSARDSRITDTQYF;TRA:CAVRGPGGSYIPTF"
CCATTCGAGCTGATAA-9,"TRB:CASGLTGTAYEQYF;TRA:CAVSEGVTGGGNKLTF"
CCATTCGGTAGGGTAC-9,"TRB:CASSVDRAEQETQYF;TRA:CAATYNFNKFYF;TRA:CAMRVRSNYQLIW"
CCATTCGTCAGTCAGT-9,NA
CCATTCGTCGGAAATA-9,"TRB:CATSDGQGTGFGYTF;TRA:CAVSHTTGGFKTIF"
CCCAATCAGAAACCAT-9,"TRB:CASSANRGLPGANVLTF;TRA:CAVSSSGSARQLTF"
CCCAATCAGAAACCGC-9,"TRB:CASSANRGLPGANVLTF;TRA:CAVSSSGSARQLTF"
CCCAGTTGTCTGGTCG-9,"TRB:CASSPGRGAIYEQYF;TRA:CAMREMDNDMRF;TRA:CAPFSSGGSYIPTF"
CCCTCCTAGAAGGCCT-9,"TRB:CASSLAPTSPPDTQYF;TRA:CAVNPSGYSSASKIIF"
CCCTCCTAGTTGAGAT-9,NA
CCCTCCTGTCAGATAA-9,"TRB:CASSGQQETQYF;TRA:CIVRIWRNGDDKIIF"
CCCTCCTGTCTGGTCG-9,NA
CCCTCCTGTTACCAGT-9,"TRB:CASSQDRGFSGTQYF;TRA:CAGQEGSNYKLTF;TRA:CIPSNSGNTPLVF"
CCGGGATAGGATGCGT-9,"TRB:CASSPLTGVGNYGYTF;TRA:CAASNSGYSTLTF"
CCGGGATGTGAGGGAG-9,"TRB:CASSRGQGTDTQYF;TRA:CAMREGRGGTASKLTF"
CCGGGATGTTGAGTTC-9,NA
CCGGGATTCTCCTATA-9,"TRB:CASGPGVSYEQYF;TRA:CAASLYFNKFYF"
CCGGTAGAGCATCATC-9,"TRB:CASKLAGRDEQFF;TRA:CAMMGEVLGNEKLTF"
CCGGTAGCAAGAGTCG-9,"TRB:CASSPRALNTGELFF;TRA:CAVGAVTGGFKTIF"
CCGTACTAGACACTAA-9,NA
CCGTACTAGAGTAAGG-9,NA
CCGTGGAAGAAAGTGG-9,"TRB:CSALTAVNTEAFF;TRA:CAVGAWLTGGGNKLTF"
CCGTGGACAGCTGTTA-9,NA
CCGTGGAGTAATCGTC-9,"TRB:CASSPPGSRGVGNEQFF;TRA:CAASAMARLMF"
CCGTGGATCCTTTCTC-9,NA
CCGTGGATCTACTTAC-9,"TRB:CSASRPGDFQETQYF;TRA:CVVSDKAAGNKLTF"
CCGTTCAAGGCCCTCA-9,NA
CCGTTCACATCGGAAG-9,"TRB:CASTGQSGYEQYF;TRA:CALRPNSGAGSYQLTF"
CCGTTCAGTAATCGTC-9,"TRB:CASSQGGITEAFF;TRA:CAASITGGATNKLIF;TRA:CAGRNFDTGFQKLVF"
CCGTTCAGTACTCAAC-9,"TRB:CASSLSGGDEKLFF"
CCGTTCAGTATGAATG-9,"TRB:CASSLRHRGASTDTQYF;TRA:CAVGDNYGGSQGNLIF"
CCGTTCAGTTGATTGC-9,NA
CCGTTCATCTGATTCT-9,NA
CCTACACCATAGTAAG-9,"TRB:CSATRAGPGFEAFF;TRA:CAVEDLDGQKLLF"
CCTACACCATCGGTTA-9,"TRB:CASSPPRGARGTEAFF;TRA:CVVSDNKSNYQLIW"
CCTACACCATGTTCCC-9,"TRB:CASSVQGGARGEQYF;TRA:CAAHAGGTSYGKLTF;TRA:CAVAAPGGGADGLTF"
CCTACACGTAGGACAC-9,"TRB:CASSLPGGPYEQYF;TRA:CAVRGQYKLSF"
CCTACACGTCCCGACA-9,"TRB:CASSLVRQKIYEQYF;TRB:CASSTQGVGDGYTF;TRA:CAVEVYGGATNKLIF"
CCTACACGTCGTGGCT-9,"TRB:CASSPGQGWNSPLHF;TRA:CAANFGNEKLTF"
CCTACACTCCAGTATG-9,"TRB:CASSESGRERYQPQHF;TRB:CASSEVGGGDTQYF;TRA:CAGSGNTGKLIF;TRA:CAMKEYGGSQGNLIF"
CCTACACTCCGCTGTT-9,NA
CCTACCAGTGATAAGT-9,NA
CCTACCATCATGTAGC-9,"TRB:CSVDRGGVGQYF;TRA:CAASLLREATYKYIF;TRA:CAMSEGTGTASKLTF"
CCTACCATCCTGTAGA-9,NA
CCTACCATCGGTCCGA-9,"TRB:CASRSSGGRTGELFF;TRA:CAVIGFGNVLHC"
CCTACCATCGGTTCGG-9,"TRB:CASAHGSTGLLIASPLHF"
CCTAGCTCAGGCTCAC-9,"TRB:CASSDNPGQGVYNEQFF;TRA:CAVNNDMRF"
CCTATTACACGGACAA-9,"TRB:CASSSGQPRSGNTIYF;TRA:CIIPGSGNTPLVF"
CCTCAGTTCGGATGTT-9,"TRB:CSATRAGPGFEAFF;TRA:CAVEDLDGQKLLF"
CCTCTGACACCACCAG-9,NA
CCTCTGATCTGGCGAC-9,"TRB:CASSLSGGDEKLFF;TRA:CAAIEGGNDYKLSF"
CCTTACGCACTTCTGC-9,NA
CCTTACGCATACTCTT-9,"TRB:CASSLGGSSYNEQFF;TRA:CAATNYGQNFVF;TRA:CAVQAVGSQGNLIF"
CCTTACGTCGCCTGAG-9,"TRB:CASSLGGSSYNEQFF;TRA:CAATNYGQNFVF;TRA:CAVQAVGSQGNLIF"
CCTTACGTCTGTCAAG-9,"TRB:CASSYLPGQGIFYGYTF;TRA:CAVAGTTDSWGKLQF"
CCTTCCCGTCTCTTTA-9,NA
CCTTCCCGTCTTGCGG-9,"TRB:CSARGGSFNTGELFF;TRA:CALSRGSGNTPLVF"
CCTTCCCGTTCGCGAC-9,NA
CCTTCGAAGTCTCAAC-9,"TRB:CASSFGSLEAFF"
CCTTCGACAATCCAAC-9,NA
CCTTTCTGTCCTCTTG-9,"TRB:CATSRELGGHEQFF;TRA:CAVTGGSQGNLIF"
CCTTTCTTCAACTCTT-9,NA
CGAACATGTCTCTTAT-9,"TRB:CASSQRGAGANVLTF;TRA:CAGWSGTGNQFYF;TRA:CARMDSSYKLIF"
CGAACATGTTACGGAG-9,NA
CGAACATTCTTCGAGA-9,"TRB:CASSILTNTGELFF;TRA:CVVNTNAGKSTF"
CGAATGTCAAGTCATC-9,NA
CGACCTTAGTAAGTAC-9,"TRB:CAWTASGGPGEQYF;TRA:CAEDSGTYKYIF"
CGACTTCCAAGCTGGA-9,"TRB:CASSQAWLSNTGELFF;TRA:CAVEDRDNYGQNFVF"
CGACTTCGTAACGACG-9,"TRB:CASSLSGQGLYYGYTF;TRA:CVVSDQGNNDMRF"
CGAGAAGAGCAGCGTA-9,"TRB:CASSSGQPRSGNTIYF;TRA:CIIPGSGNTPLVF"
CGAGAAGCACGAAGCA-9,"TRB:CATSNWGQRTGGADTQYF;TRA:CAVPGGYQKVTF"
CGAGAAGCATAAGACA-9,"TRB:CASSPPRGARGTEAFF;TRA:CVVSDNKSNYQLIW"
CGAGCACAGACATAAC-9,"TRB:CASSPPRGARGTEAFF;TRA:CVVSDNKSNYQLIW"
CGAGCACAGTCATGCT-9,"TRB:CASSYKGGQPQHF;TRA:CAYTFSGNTPLVF"
CGAGCACCAGACTCGC-9,"TRB:CASSDESNTEAFF;TRA:CGTESISGYALNF"
CGAGCACCATTCTTAC-9,"TRB:CASSLGTPNTEAFF;TRA:CAVNGDNARLMF"
CGAGCCAGTTCAGCGC-9,"TRB:CASSILTNTGELFF;TRA:CVVNTNAGKSTF"
CGATCGGAGGGTTCCC-9,"TRB:CASSLSAGDYGYTF"
CGATCGGCAATCCAAC-9,"TRB:CASSLGTNTFYTF;TRA:CVVTIKAAGNKLTF"
CGATCGGCATGTCGAT-9,"TRB:CASRQPRGTGNTIYF;TRA:CAEMDSTLTF"
CGATCGGTCAGCTTAG-9,"TRB:CASTRQGLRSPLHF;TRA:CAAFYNQGGKLIF"
CGATCGGTCTTACCTA-9,"TRB:CASSMYGQGSNEQFF;TRA:CAVKRADGGATNKLIF"
CGATGGCGTGCTGTAT-9,"TRB:CASSLSRHGYTEAFF;TRA:CAGYSGNTGKLIF"
CGATGTAAGAGGTTGC-9,"TRB:CASSRTGNYEQYF;TRA:CAVPKDYGGATNKLIF"
CGATGTAAGGTTACCT-9,NA
CGATGTACAATCAGAA-9,"TRB:CASRPGLSFTDTQYF"
CGATTGAAGAAGCCCA-9,NA
CGATTGAGTCAAAGCG-9,NA
CGCCAAGAGAAACGCC-9,"TRB:CASTRVRNQPQHF;TRA:CAFADSNYQLIW"
CGCCAAGGTAGCGTCC-9,"TRB:CASSPPRGARGTEAFF"
CGCCAAGGTCGGCACT-9,"TRB:CASSPRAGTSRGANGELFF;TRA:CLVRNYGGATNKLIF"
CGCCAAGGTTAAAGTG-9,"TRB:CSATRAGPGFEAFF;TRA:CAVEDLDGQKLLF"
CGCGGTAAGATGGCGT-9,"TRB:CASSLSGQGLYYGYTF;TRA:CVVSDQGNNDMRF"
CGCGGTAAGTGAACGC-9,"TRB:CASSLATVYEQYF;TRA:CAMSEGPGGGADGLTF"
CGCGGTAAGTGGACGT-9,NA
CGCGGTAGTGGTACAG-9,"TRB:CASSVSDGYGYTF;TRA:CGALQETSGSRLTF"
CGCGTTTCAAGGGTCA-9,NA
CGCGTTTCATACGCCG-9,"TRB:CSVEGQGPAEQYF;TRA:CAVNEGGFGNVLHC"
CGCGTTTGTAGCGCTC-9,"TRB:CAWSDGQGGGYTF;TRA:CAETFYSSASKIIF"
CGCGTTTGTTGGTAAA-9,NA
CGCTATCAGCATGGCA-9,"TRB:CSVGPTGANTEAFF;TRA:CASGANSKLTF"
CGCTATCCACGCTTTC-9,NA
CGCTATCGTCAAGCGA-9,"TRB:CAIPTRAGADANTGELFF;TRA:CIGKAAGNKLTF"
CGCTATCGTTACGCGC-9,NA
CGCTATCGTTACGGAG-9,"TRB:CASSSRGVNTEAFF;TRA:CALSEETSGSRLTF"
CGCTATCTCAAACCGT-9,"TRB:CASRGRGSYEQYF;TRA:CAGAAASGSARQLTF"
CGCTATCTCCGTCATC-9,"TRB:CASSLVAGRTDTQYF;TRA:CAMRGGADGLTF"
CGCTGGAAGTGCAAGC-9,"TRB:CASSWGQGEDQPQHF;TRA:CAVNKFRGFKTIF"
CGCTGGACACAGACTT-9,"TRB:CASIGQAPRGSPLHF;TRA:CAVTTSGTYKYIF"
CGCTGGATCAGTTTGG-9,"TRB:CASGQTGGRIQETQYF;TRA:CIVRVRGSGNTGKLIF"
CGCTTCAGTAGGCATG-9,NA
CGGACACAGGCTCATT-9,"TRB:CASSLSGTLNNEQFF;TRA:CALSLNYGGSQGNLIF"
CGGACACTCCTGTACC-9,"TRB:CSARSDYNSPLHF;TRA:CALARLMF;TRA:CVVTLETGGFKTIF"
CGGACGTCACAGACAG-9,NA
CGGACGTCATAGTAAG-9,NA
CGGACGTGTGAAGGCT-9,"TRB:CSARVGAENTEAFF;TRA:CAVSGYSTLTF"
CGGACTGCAAGGTGTG-9,NA
CGGACTGGTATCAGTC-9,"TRB:CASSWEMISTYEQYF;TRA:CAGDFGNEKLTF"
CGGACTGGTCTTCAAG-9,NA
CGGACTGTCGGATGTT-9,"TRB:CASSPAGQGALRTEAFF;TRA:CAVDVAMNYGGSQGNLIF"
CGGAGCTCAAGTTCTG-9,NA
CGGAGCTGTACGCACC-9,"TRB:CSAATEADTQYF;TRA:CALGSGGYQKVTF"
CGGAGCTTCTGCAGTA-9,NA
CGGCTAGCACCCATTC-9,NA
CGGCTAGGTCGCGTGT-9,"TRB:CASSEGGGQPQHF;TRA:CAGQGPPGNTGKLIF;TRA:CAGRSNDYKLSF"
CGGCTAGTCGATAGAA-9,"TRB:CASSSQLDRSGELFF;TRA:CALANNFGNEKLTF"
CGGCTAGTCTCGAGTA-9,"TRB:CASSWSGQSSGYTF;TRA:CAVEGFQKLVF;TRA:CAVSDSTSGTYKYIF"
CGGGTCAAGTGGACGT-9,"TRB:CASSRNTDTQYF;TRA:CAVRAYSGAGSYQLTF"
CGGGTCATCCAACCAA-9,"TRB:CASSSGQPRSGNTIYF;TRA:CIIPGSGNTPLVF"
CGGTTAAAGTTCCACA-9,"TRB:CSASRPGDFQETQYF;TRA:CVVSDKAAGNKLTF"
CGGTTAAAGTTGAGAT-9,"TRB:CASSLVAGRTDTQYF;TRA:CAMRGGADGLTF"
CGGTTAAGTCTCATCC-9,"TRB:CASSRYRGYEQYF;TRB:CASSYHRKNNQPQHF;TRA:CAGLNYGQNFVF"
CGGTTAAGTTTGGCGC-9,"TRB:CASSFLREAGGTEQFF;TRB:CSASPDSGANVLTF;TRA:CAVSDLLSGNTGKLIF"
CGTAGCGAGCACCGCT-9,NA
CGTAGCGGTCCCGACA-9,"TRB:CASSGGEYSPLHF;TRA:CAGRGTYKYIF"
CGTAGGCAGACGCACA-9,"TRB:CASSRGDNTGELFF;TRA:CAGQLLGDMRF"
CGTAGGCCAAAGGAAG-9,"TRB:CSVPHPRDEQFF"
CGTAGGCCAGCGTCCA-9,"TRB:CASRGRGSYEQYF;TRA:CAGAAASGSARQLTF"
CGTAGGCTCACTTCAT-9,"TRB:CASSASRTGMTYEQYF;TRA:CAAHPRGSGNTGKLIF"
CGTAGGCTCCTCGCAT-9,"TRB:CASSLGGSSYNEQFF;TRA:CAATNYGQNFVF;TRA:CAVQAVGSQGNLIF"
CGTAGGCTCTCAACTT-9,NA
CGTCACTAGAGACTAT-9,NA
CGTCACTCAGCCTGTG-9,NA
CGTCACTGTACACCGC-9,NA
CGTCACTGTGGCAAAC-9,"TRB:CASQSAGSYEQYF;TRA:CAENNGARDDKIIF"
CGTCAGGCAAGTAATG-9,"TRB:CSASRGVSYEQYF;TRA:CAVSVPRKAGGTSYGKLTF"
CGTCAGGCAGGCAGTA-9,"TRB:CASRSSGGRTGELFF;TRA:CAVIGFGNVLHC"
CGTCAGGGTACAGACG-9,"TRB:CASSLRSQPQHF;TRA:CIVRGDNTDKLIF"
CGTCAGGGTTCTCATT-9,"TRB:CASSALAGGPNTGELFF;TRA:CAMREGHIKAAGNKLTF;TRA:CAVNVKYGGSQGNLIF"
CGTCCATAGGAGTACC-9,"TRB:CSADRGGQYF;TRA:CALSENDYKLSF"
CGTCCATAGTGCGATG-9,NA
CGTCTACAGCACAGGT-9,NA
CGTCTACCAAGGTGTG-9,"TRB:CASKWTGDSYEQYF;TRB:CASSLESLQGGSTDTQYF;TRA:CAASPPERDTGFQKLVF"
CGTCTACGTGAGGCTA-9,NA
CGTGAGCAGCGCTTAT-9,"TRB:CASSDRRTGTEAFF;TRA:CAVRSGRGSTLGRLYF"
CGTGAGCCACATTCGA-9,NA
CGTGAGCCACCGGAAA-9,"TRB:CASSPIRGPGANVLTF;TRA:CAVTNAGGTSYGKLTF"
CGTGTAAAGCTATGCT-9,"TRB:CASSVGQGLSPLHF;TRA:CILRDGAAGNKLTF"
CGTGTAAGTAGCACGA-9,"TRB:CASSLQETAEAFF;TRA:CAVSGGGANSKLTF"
CGTGTAATCTCAAACG-9,"TRB:CASTNAWGNSPLHF;TRA:CAASYGGSQGNLIF"
CGTGTCTAGACTAGAT-9,NA
CGTGTCTAGCAGACTG-9,"TRB:CSVPGGLVDTQYF;TRA:CIVRVRGSQGNLIF"
CGTTAGAGTACAGTTC-9,NA
CGTTAGATCAAACGGG-9,"TRB:CASSILTNTGELFF;TRA:CVVNTNAGKSTF"
CGTTCTGAGGGAGTAA-9,"TRB:CAVRQEKGGYTF;TRA:CAMSANSGNTPLVF"
CGTTCTGGTACGACCC-9,"TRB:CATSNTGTEAFF;TRA:CAGAGAGSYQLTF"
CGTTCTGTCTATCCTA-9,NA
CGTTGGGAGCGCTCCA-9,"TRB:CASSPPNTEAFF;TRA:CAGALHGGATNKLIF"
CGTTGGGAGTCCAGGA-9,"TRB:CSVGGITEAFF;TRA:CAVLSAAGNKLTF"
CGTTGGGCAATCACAC-9,"TRB:CASSGGGNQPQHF;TRA:CAVEDRTSGTYKYIF"
CGTTGGGCATCTACGA-9,NA
CGTTGGGCATTGGCGC-9,"TRB:CASSRSGSGYTF;TRA:CAGANTGNQFYF"
CGTTGGGGTTAGTGGG-9,"TRB:CASSLPRRLASRGQQFF;TRA:CAASNGNFGNEKLTF"
CTAACTTAGTCAAGCG-9,NA
CTAACTTAGTGAACAT-9,NA
CTAACTTCACCTGGTG-9,"TRB:CASSPRALNTGELFF;TRA:CAVGAVTGGFKTIF"
CTAACTTGTAACGCGA-9,"TRB:CASSLYRNSGNTIYF;TRA:CAAVDTTSGTYKYIF"
CTAACTTTCAGTTGAC-9,"TRB:CASSFGGTHTDTQYF;TRA:CVVSVDTGRRALTF"
CTAACTTTCTTGTACT-9,"TRB:CASSIQNYGYTF;TRA:CAVGTTSGTYKYIF"
CTAAGACCAATGGAGC-9,NA
CTAAGACTCAGAAATG-9,NA
CTAAGACTCCTCATTA-9,"TRB:CASSEAGNKQYF"
CTAATGGGTAAGGGCT-9,"TRB:CASSLSGGDEKLFF;TRA:CAAIEGGNDYKLSF"
CTAATGGGTCGGCACT-9,"TRB:CASSPGLAGSYEQYF;TRA:CALSGNGSGNTGKLIF"
CTACACCGTAAGGGAA-9,NA
CTACATTAGTTTAGGA-9,"TRB:CASSEQGQVNTEAFF;TRA:CAVRSHSNYQLIW"
CTACATTTCAGATAAG-9,NA
CTACATTTCAGCTCTC-9,"TRB:CASSVDSYEQYF;TRA:CAVRGSNDYKLSF"
CTACCCAGTCTGATCA-9,NA
CTACGTCGTAGCGTCC-9,"TRB:CSARVYRGSSMNTEAFF;TRA:CLVENAGNMLTF"
CTAGAGTAGAGACGAA-9,"TRB:CSATRAGPGFEAFF;TRA:CAVEDLDGQKLLF"
CTAGAGTCAGCTCGAC-9,"TRB:CASSRRDGFYEQYF;TRA:CAGALGTSYGKLTF"
CTAGCCTAGGTAGCTG-9,NA
CTAGCCTAGTCTCAAC-9,"TRB:CASSSSQGASNQPQHF;TRA:CAVLYTGRRALTF"
CTAGCCTGTCTCGTTC-9,"TRB:CSARPSQTTDTQYF;TRA:CAEKEGSNNDMRF"
CTAGCCTTCAACACAC-9,NA
CTAGTGATCGGAAACG-9,"TRB:CASRPAGGGLTGELFF;TRA:CAVKGRGGATDKLIF"
CTCACACAGCTAACAA-9,"TRB:CASSQSMTAMNTEAFF;TRA:CALSGWTGANSKLTF"
CTCACACCACTTAACG-9,NA
CTCACACCAGCTGCAC-9,"TRB:CSAVTGGYGYTF;TRA:CALSEAEGFGNVLHC"
CTCACACCATACCATG-9,NA
CTCAGAAAGACTTGAA-9,"TRB:CASSLSGGDEKLFF;TRA:CAAIEGGNDYKLSF"
CTCAGAAGTCGCCATG-9,NA
CTCAGAAGTTGTGGCC-9,NA
CTCCTAGCAGCGTAAG-9,NA
CTCCTAGCATGCAACT-9,"TRB:CASSQEGRFSEEKLFF;TRA:CAMRELSSGSARQLTF"
CTCCTAGGTAAGTGTA-9,"TRB:CASSHRPEQGANEQYF;TRA:CAFMKRRGGAQKLVF"
CTCCTAGTCTCACATT-9,"TRB:CASSQDPSRITTDTQYF;TRA:CAMRRLQGAQKLVF"
CTCGAAAAGTATGACA-9,"TRB:CSARGGSFNTGELFF;TRA:CALSRGSGNTPLVF"
CTCGAAAGTTCCCTTG-9,"TRB:CASRQGHNSPLHF;TRA:CALSELRGYQKVTF;TRA:CVVNMSGNTGKLIF"
CTCGAGGCATGAACCT-9,"TRB:CSATRAGPGFEAFF;TRA:CAVEDLDGQKLLF"
CTCGAGGCATGCAATC-9,"TRB:CSASVLAGAYEQYF;TRA:CAAGKSTF"
CTCGAGGGTACCGCTG-9,"TRB:CASSFSDTQYF;TRA:CAANTDKLIF;TRA:CALVINSGGSNYKLTF"
CTCGAGGGTAGTACCT-9,"TRB:CASSQVAGTEQYF;TRA:CIVRVEFRALNF"
CTCGAGGTCCAATGGT-9,"TRB:CASSQASGGFVQFF;TRA:CAVILGGSQGNLIF"
CTCGAGGTCTCACATT-9,"TRB:CASNEDTEAFF;TRA:CAGQRWGNKLVF"
CTCGAGGTCTCTTATG-9,"TRB:CASSLGQPRSGNTIYF;TRA:CIPHQGAQKLVF"
CTCGAGGTCTGCGACG-9,"TRB:CASSVYTLSLTMREGETQYF"
CTCGGAGAGTCACGCC-9,"TRB:CASSDRELPLHF;TRB:CASSLDLSWVNNEQFF;TRA:CALGGYQKVTF"
CTCGGAGAGTGTACCT-9,NA
CTCGGAGCAGTACACT-9,NA
CTCGGAGGTTGAGGTG-9,"TRB:CASRAGAAPGYEQYF;TRA:CAASRDNNNDMRF"
CTCGGGACAGTGACAG-9,NA
CTCGGGAGTGCTTCTC-9,"TRB:CASSPRIKGTGAGHEQYF;TRA:CATDTDSWGKLQF"
CTCGGGATCAATACCG-9,"TRB:CASSLAYRSADTQYF;TRA:CAYRSDRYGGATNKLIF"
CTCGTACCAAGCCTAT-9,"TRB:CASSLRSQPQHF;TRA:CIVRGDNTDKLIF"
CTCGTACCAATGGAGC-9,"TRB:CASSSSRGAYEQFF;TRA:CIVSSSGTASKLTF"
CTCGTACGTCAATGTC-9,NA
CTCGTACGTTATGTGC-9,"TRB:CASSFTGGGVQYF;TRA:CAASYTGNQFYF;TRA:CAVDQETSGSRLTF"
CTCTAATGTAATCACC-9,"TRB:CASGPRMNADTQYF;TRA:CAASDSPDKLIF"
CTCTAATTCGCAAGCC-9,"TRB:CASNEDTEAFF;TRA:CAGQRWGNKLVF"
CTCTAATTCGGTCTAA-9,NA
CTCTACGCAGTGGGAT-9,"TRB:CASSGGRLAGARDTQYF;TRA:CAASIYSPGGGADGLTF"
CTCTACGGTCTAGTGT-9,"TRB:CATSRKGGASYNEQFF"
CTGAAACCAAGTACCT-9,"TRB:CASSSDGNQPQHF;TRA:CGVYTGSGGGADGLTF"
CTGAAACCATTAGCCA-9,NA
CTGAAACGTAAAGGAG-9,"TRB:CASSFSGGAVAYEQYF;TRA:CAVIRGGNTPLVF"
CTGAAACGTAGCGATG-9,"TRB:CASSLAGGGYTF;TRA:CAGLRTPARQLTF"
CTGAAACTCGAATGCT-9,"TRB:CASNEDTEAFF"
CTGAAGTCATCTACGA-9,"TRB:CASSRSRAMNTEAFF;TRA:CAVRRDNQGGKLIF"
CTGAAGTTCACTTATC-9,"TRB:CATSREGLGYGYTF;TRA:CAGGNTGTASKLTF"
CTGAAGTTCGTCGTTC-9,NA
CTGAAGTTCTCATTCA-9,"TRB:CASTQGPGTSTGELFF;TRA:CALSRTGANNLFF"
CTGATAGAGGGTTTCT-9,"TRB:CASNEDTEAFF"
CTGATAGCATGCGCAC-9,"TRB:CASSFTGGGVQYF;TRB:CASSKVRDRALSINQPQHF;TRA:CAMSRVGNQFYF"
CTGATAGTCGCCCTTA-9,"TRB:CASNEDTEAFF;TRA:CAGQRWGNKLVF"
CTGATCCAGGTGACCA-9,"TRB:CASSALAGGPNTGELFF;TRA:CAMREGHIKAAGNKLTF;TRA:CAVNVKYGGSQGNLIF"
CTGATCCAGGTGTTAA-9,"TRB:CASGLTGTAYEQYF;TRA:CAVSEGVTGGGNKLTF"
CTGATCCCACTATCTT-9,"TRB:CASSVGQGLSPLHF;TRA:CILRDGAAGNKLTF"
CTGATCCCATACTACG-9,"TRB:CASGLRGGNTEAFF;TRA:CAVSRAGGGNKLTF"
CTGATCCCATGCCTTC-9,NA
CTGCCTAAGCGTTGCC-9,"TRB:CSASSVMGNTEAFF;TRA:CAMTSTDSWGKLQF"
CTGCCTAAGCTAGTCT-9,NA
CTGCCTACATGATCCA-9,"TRB:CANWPPLHRIVQHF"
CTGCCTAGTCCGACGT-9,"TRB:CASSPPRGARGTEAFF"
CTGCCTATCTGTCTCG-9,"TRB:CASSLSPGTGGYEQYF;TRA:CVVSEGGGNQFYF"
CTGCGGAAGGGTTTCT-9,"TRB:CASRSGQMLYGYTF;TRA:CAVKDSGNTPLVF"
CTGCGGATCTACTATC-9,"TRB:CASRPAGGGLTGELFF;TRA:CAVKGRGGATDKLIF"
CTGGTCTAGCGTGTCC-9,"TRB:CASSLDLVFMVEQFF;TRA:CVVNSVARLMF"
CTGGTCTGTCCGAATT-9,"TRB:CASSLRGPQHF;TRA:CAVGPSGGGADGLTF"
CTGGTCTGTGTTCGAT-9,"TRB:CASSAGGGDSPLHF;TRA:CIVRVAGNAGNMLTF"
CTGGTCTGTTGGTTTG-9,"TRB:CAISAAGPGNTIYF;TRA:CAASSSSNAGGTSYGKLTF;TRA:CIPLYSGGGADGLTF"
CTGGTCTTCCAAAGTC-9,NA
CTGTGCTGTTCTGGTA-9,"TRB:CASSPFSGGSMDGYTF;TRA:CAPSRGSNYKLTF"
CTGTTTAAGCCCGAAA-9,"TRB:CASVAGTENEKLFF;TRA:CAVSGTASKLTF"
CTGTTTAAGTACGCGA-9,"TRB:CSARGTGAQPQHF;TRA:CAMRSPAGNNRKLIW"
CTGTTTAGTAGGAGTC-9,"TRB:CASSFPGLGPQHF;TRB:CASSIGRGYYGYTF;TRA:CAASPNARLMF"
CTTACCGGTCGCTTTC-9,"TRB:CASSTRDGKTYEQYF;TRA:CASHILTGGGNKLTF"
CTTCTCTCAGATCCAT-9,"TRB:CASSLVAGRTDTQYF;TRA:CAMRGGADGLTF"
CTTGGCTAGGAGTTGC-9,"TRB:CASSSSRGAYEQFF;TRA:CIVSSSGTASKLTF"
CTTGGCTAGGCTAGAC-9,"TRB:CASNEDTEAFF;TRA:CAGQRWGNKLVF"
CTTGGCTAGTTTCCTT-9,NA
CTTGGCTTCAGCAACT-9,"TRB:CSARPSQTTDTQYF;TRA:CAEKEGSNNDMRF"
CTTTGCGAGCGCTCCA-9,"TRB:CASRPGWADTQYF;TRA:CAVGASGAGSYQLTF"
CTTTGCGGTCACAAGG-9,"TRB:CSARPSQTTDTQYF;TRA:CAEKEGSNNDMRF"
CTTTGCGGTTGGGACA-9,NA
GAAACTCAGTTGAGTA-9,NA
GAAACTCGTGTAAGTA-9,"TRB:CASSPTDNSNQPQHF;TRA:CALRSGYSTLTF"
GAAATGATCATAACCG-9,NA
GAACATCCAAAGGCGT-9,"TRB:CASSEVYDTEAFF;TRA:CAVKGRGSTLGRLYF"
GAACATCGTTGCCTCT-9,"TRB:CASSRNRDTEAFF;TRA:CVQGGSEKLVF"
GAACCTAAGATGTGGC-9,"TRB:CASRLTGGAEDTQYF;TRA:CAVSDRYTGNQFYF"
GAACGGAAGTCACGCC-9,"TRB:CASSTGTVKNIQYF;TRA:CALLAGNTGKLIF"
GAACGGAGTAAGGGCT-9,"TRB:CASKPRTVSTDTQYF;TRA:CAMKYTPLVF;TRA:CAVPNAGGTSYGKLTF"
GAACGGAGTCTAGCCG-9,NA
GAACGGATCAACACCA-9,"TRB:CASSPPRGARGTEAFF;TRA:CVVSDNKSNYQLIW"
GAACGGATCGCGGATC-9,"TRB:CATTEGAGFTDTQYF"
GAAGCAGCAGTACACT-9,"TRB:CASSFAQSNADRF;TRA:CAVSGAGGTSYGKLTF"
GAATAAGAGACCCACC-9,"TRB:CASKSWISGANVLTF;TRA:CAYRTPDNNNDMRF"
GAATAAGAGCCCAATT-9,"TRB:CATSRGQGMTGELFF;TRA:CILRDLAGGSEKLVF"
GAATAAGCAAGAGTCG-9,"TRB:CASSQSGEGEVSPLHF;TRA:CAIRRDNYGQNFVF"
GAATAAGCAATGGAGC-9,"TRB:CASSDNPGQGVYNEQFF;TRA:CAVNNDMRF"
GAATAAGTCCAGATCA-9,NA
GAATAAGTCCGTAGGC-9,"TRB:CASSFGDRVVGGYTF;TRB:CASSHNSDEQYF;TRA:CAASIGSNDYKLSF;TRA:CAVISGGSNYKLTF"
GAATGAAGTGCTGTAT-9,"TRB:CASSRQPGQGAEQYF;TRB:CSASYSLNGYTF;TRA:CAVEGFQKLVF;TRA:CIVRPRPMNRDDKIIF"
GACACGCCAAGAGTCG-9,"TRB:CASSDNPGQGVYNEQFF;TRA:CAVNNDMRF"
GACACGCCAAGCGATG-9,"TRB:CASSQNLPSENTIYF;TRA:CATYYGNNRLAF"
GACACGCCACGTTGGC-9,"TRB:CASSLPGTGGSGELFF;TRA:CASPHGGSQGNLIF"
GACACGCGTAACGACG-9,"TRB:CSARPSQTTDTQYF;TRA:CAEKEGSNNDMRF"
GACACGCTCGGAAATA-9,NA
GACAGAGAGTCGTACT-9,"TRB:CASSFKRENEQYF;TRA:CVVSAQSDMRF"
GACAGAGCATGCAATC-9,"TRB:CASSSGQPRSGNTIYF;TRA:CIIPGSGNTPLVF"
GACAGAGTCACGCGGT-9,"TRB:CASSFTGDQETQYF;TRA:CVVNVVGGYNKLIF"
GACAGAGTCGGTGTCG-9,"TRB:CAVRQEKGGYTF;TRA:CAMSANSGNTPLVF"
GACCTGGAGAGAGCTC-9,"TRB:CASSQQPTGYNEQFF;TRA:CAGGGRNTPLVF"
GACCTGGAGGTGTTAA-9,NA
GACCTGGCACACCGAC-9,"TRB:CASSVDPGEGDTQYF;TRA:CAVSGGYQKVTF"
GACCTGGCACCGAAAG-9,"TRB:CSARGEISRGPLAAQYF;TRA:CAYRSNARLMF"
GACCTGGCATTGGGCC-9,"TRA:CAGAGAGSYQLTF"
GACCTGGGTCCAGTAT-9,"TRB:CATSRSGLAGSNEQFF;TRA:CAVRGGGSNYKLTF"
GACCTGGTCGGAGGTA-9,"TRB:CASSPGQGARSQGGYTF;TRA:CALSAPGNQFYF"
GACGCGTCATACAGCT-9,"TRB:CASGRLAGGPLVSGELFF;TRA:CALGGSQGNLIF"
GACGCGTGTCATATCG-9,NA
GACGCGTTCGCCTGTT-9,"TRB:CASSTGVVADTQYF;TRA:CAYRSAWAGSQGGSEKLVF"
GACGCGTTCGTTACGA-9,NA
GACGGCTAGACAAGCC-9,NA
GACGGCTAGAGAACAG-9,"TRB:CASSYSAGSSSGANVLTF;TRA:CAASVLGYALNF;TRA:CASLRYGGATNKLIF"
GACGGCTCATGAACCT-9,"TRB:CASSSGQPRSGNTIYF;TRA:CIIPGSGNTPLVF"
GACGGCTGTTCCTCCA-9,NA
GACGGCTTCAGGCAAG-9,NA
GACGGCTTCCTTGACC-9,NA
GACGGCTTCTATCGCC-9,"TRB:CASGLTGTAYEQYF;TRA:CAVSEGVTGGGNKLTF"
GACGTGCAGCGTTCCG-9,"TRB:CSVFQYGYTF;TRA:CAESKEGGGADGLTF"
GACGTGCTCGCAAACT-9,"TRB:CSVDPTARGYTF;TRA:CAGGRFQGGSEKLVF"
GACGTTAAGAAGGTTT-9,NA
GACGTTACAAACAACA-9,NA
GACGTTAGTACCGCTG-9,"TRB:CASSILTNTGELFF;TRA:CVVNTNAGKSTF"
GACGTTAGTCTACCTC-9,"TRB:CSARVAGDFAETQYF;TRA:CAVREGWNNDMRF"
GACGTTATCCGTAGTA-9,"TRB:CAITGSYGYTF;TRA:CALSSGAGSYQLTF;TRA:CIVRVDTNAGKSTF"
GACGTTATCTTATCTG-9,"TRB:CASSLGPGGRTGELFF;TRA:CAAYNFGNEKLTF;TRA:CADLAPVLGTGNQFYF;TRA:CAVRDPGAGNNRKLIW"
GACTAACAGATAGCAT-9,"TRB:CASSLVVSYEQYF;TRA:CAAIDSGSRLTF;TRA:CAVPGEETSGSRLTF"
GACTAACTCCAGGGCT-9,"TRB:CASSQSTGGAGNSPLHF;TRA:CAGRTSYDKVIF"
GACTACAAGAATTCCC-9,"TRB:CASSLSGDTEAFF;TRA:CAATNYGQNFVF;TRA:CAVREINTGGFKTIF"
GACTACACATGGTTGT-9,NA
GACTACAGTAACGTTC-9,"TRB:CSVAGSYGYTF;TRA:CAVSVRQGGSEKLVF"
GACTGCGTCCCACTTG-9,NA
GACTGCGTCTCAACTT-9,"TRB:CASSRYLPGGVDTQYF;TRA:CAVGADTNAGKSTF;TRA:CAVSDRVYGGSQGNLIF"
GAGCAGAAGAGACGAA-9,"TRB:CASSRRDGFYEQYF;TRA:CAGALGTSYGKLTF"
GAGCAGAAGTTGTAGA-9,"TRB:CASSRGTTPGELFF;TRA:CAVRDTDSWGKLQF"
GAGCAGACAGTTTACG-9,"TRB:CSARPTSSTDTQYF;TRA:CAASNPGANNLFF"
GAGCAGACATATACGC-9,NA
GAGCAGATCGATAGAA-9,"TRB:CASTPFELHREAFF;TRA:CILRKNSGYALNF"
GAGCAGATCTTGTTTG-9,"TRB:CASAAGGSNEQFF;TRA:CAVRVGLGDYKLSF"
GAGGTGAAGATAGGAG-9,"TRB:CASSPGGLGELFF;TRA:CILRDGAAGNKLTF"
GAGGTGAAGCGCTTAT-9,NA
GAGGTGACAGATGGGT-9,NA
GAGGTGAGTCAACTGT-9,NA
GAGGTGAGTCGGGTCT-9,"TRB:CASTSGWPGGYEQYF;TRA:CAALSGSARQLTF"
GAGGTGAGTTGCGCAC-9,"TRB:CSARPSQTTDTQYF;TRA:CAEKEGSNNDMRF"
GAGGTGATCATTTGGG-9,NA
GAGTCCGTCTCGTTTA-9,"TRB:CASSSSRGAYEQFF;TRA:CIVSSSGTASKLTF"
GATCAGTCATGACATC-9,"TRB:CASSLGRPGLQETQYF;TRA:CAVTGDSWGKLQF"
GATCAGTTCCTGTAGA-9,"TRB:CASSTRDGKTYEQYF;TRA:CASHILTGGGNKLTF"
GATCGATAGCACGCCT-9,"TRB:CASSGEETQYF;TRA:CAGQPVIQGAQKLVF"
GATCGATCATCGATTG-9,NA
GATCGATGTTATCCGA-9,"TRB:CATSNWGQRTGGADTQYF;TRA:CAVPGGYQKVTF"
GATCGATTCATCTGCC-9,"TRB:CSATRAGPGFEAFF;TRA:CAVEDLDGQKLLF"
GATCGCGAGTCGCCGT-9,NA
GATCGCGGTCGCGTGT-9,"TRB:CSARELKYLGDGGYTF;TRA:CAVERWNNNDMRF"
GATCGCGGTGAAGGCT-9,"TRB:CASGLGHRNTIYF;TRA:CAVNNGNTGKLIF;TRA:CAVRDRSGNTGKLIF"
GATCGTAAGAAACCTA-9,NA
GATCGTAAGATCACGG-9,NA
GATCGTAAGGCCGAAT-9,"TRB:CASSILTNTGELFF;TRA:CVVNTNAGKSTF"
GATCGTAAGTGTCCAT-9,NA
GATCGTAAGTTCCACA-9,NA
GATCTAGAGACTAGGC-9,"TRB:CASSILTNTGELFF;TRA:CVVNTNAGKSTF"
GATCTAGAGCTAAACA-9,"TRB:CSASRPGDFQETQYF;TRA:CVVSDKAAGNKLTF"
GATCTAGAGGCCATAG-9,NA
GATCTAGCAGCTGTGC-9,"TRB:CASSRSGSGYTF;TRA:CAGANTGNQFYF"
GATCTAGGTCAATACC-9,"TRB:CASSELGGYTF;TRB:CASSQELGVGGGYTF;TRA:CAASLTSGTYKYIF"
GATGAAAAGAATGTTG-9,"TRB:CSAATEADTQYF"
GATGAAAAGATATGGT-9,NA
GATGAAAAGCTTTGGT-9,"TRB:CASSVDSYEQYF;TRA:CAVRGSNDYKLSF"
GATGAAACAACACCCG-9,"TRB:CASSILTNTGELFF;TRA:CVVNTNAGKSTF"
GATGAAACATCAGTAC-9,NA
GATGAAACATCTCCCA-9,NA
GATGAAAGTAGCGTCC-9,"TRB:CSATRWEQAFF;TRA:CTGGGGGNKLTF"
GATGAGGGTCGCTTTC-9,"TRB:CASTGAWGQRGSNQPQHF;TRA:CAAGVTGGGNKLTF;TRA:CAPSEFSRGSGNTGKLIF"
GATGCTACAGCGAACA-9,"TRB:CASSVTGNEKLFF;TRA:CIVHNAGNMLTF"
GATGCTAGTAAAGGAG-9,"TRB:CSALLATLAGFYNEQFF;TRA:CAVKPDFGNEKLTF;TRA:CAVTSGGGADGLTF"
GATTCAGCATTCACTT-9,"TRB:CASSLAGGGYTF;TRA:CAGLRTPARQLTF"
GCAAACTCAAGGTTCT-9,"TRB:CASRDAGDLNEQFF;TRA:CAANFAGNTGKLIF;TRA:CIFLSGNTGKLIF"
GCAAACTGTTCCCGAG-9,NA
GCAATCAAGAAGGGTA-9,"TRB:CSLSGVSDEQFF;TRA:CAVFSGTASKLTF;TRA:CIAGRFNKFYF"
GCAATCAAGCCAGTAG-9,NA
GCAATCACAGGACGTA-9,NA
GCACATACATCTATGG-9,"TRB:CASAHGSTGLLIASPLHF;TRA:CALSSNTGNQFYF"
GCACATAGTAAGGGCT-9,"TRB:CASSLAGQGATDTQYF;TRA:CAASEIGGNEKLTF"
GCACTCTGTAGCGCAA-9,"TRB:CASSFLGPNRPDTQYF;TRA:CAVNPLTSGTYKYIF"
GCACTCTTCCAATGGT-9,NA
GCAGCCAAGCCCAGCT-9,NA
GCAGCCAAGGTGCACA-9,"TRB:CSVEGDSQEEQYF;TRA:CAVEKGAQKLVF"
GCAGCCATCTTCAACT-9,"TRB:CASSIQGSNSPLHF;TRA:CAVDLRIFGSGGGADGLTF"
GCAGTTAAGTGTACGG-9,NA
GCAGTTAGTCTGGTCG-9,"TRB:CASSATSRGAETQYF;TRA:CATVAKAAGNKLTF"
GCATACACAAGTCTAC-9,"TRB:CSATRAGPGFEAFF;TRA:CAVEDLDGQKLLF"
GCATACACATTGGCGC-9,"TRB:CASSVRFDRGSGYGYTF;TRA:CAVSTNAGKSTF"
GCATACATCACCACCT-9,"TRB:CASSLGGSSYNEQFF;TRA:CAATNYGQNFVF;TRA:CAVQAVGSQGNLIF"
GCATACATCGACAGCC-9,"TRB:CASSLTPGSGANVLTF;TRA:CAESGGFNDMRF"
GCATACATCGCCAAAT-9,"TRB:CASSQDRYEQYF;TRA:CAVSGGNTGKLIF"
GCATGATAGGTAGCTG-9,"TRB:CASSLVAGRTDTQYF;TRA:CAMRGGADGLTF"
GCATGATTCGTGACAT-9,NA
GCATGCGAGGCAAAGA-9,"TRB:CAIRIDLSYGYTF;TRA:CAVNTSGAQKLVF"
GCATGCGCACATTTCT-9,"TRB:CASQSAGSYEQYF;TRB:CASRNGTGVLGETQYF;TRA:CAENNGARDDKIIF;TRA:CAMRDRFSGGYNKLIF"
GCATGCGGTTCACGGC-9,"TRB:CASSALAGGPNTGELFF;TRA:CAMREGHIKAAGNKLTF;TRA:CAVNVKYGGSQGNLIF"
GCATGTAAGGTTACCT-9,"TRB:CASSSGTDAEQYF;TRA:CALSDQGGSEKLVF"
GCATGTATCAACACAC-9,NA
GCATGTATCATGTAGC-9,"TRB:CASSPQGPNEKLFF;TRA:CAVNALGSGNTGKLIF"
GCCAAATAGCCCAGCT-9,"TRB:CAWSNLEGAVTPLHF;TRA:CAVSNAGGTSYGKLTF"
GCCAAATAGTCCTCCT-9,NA
GCCTCTAGTCGTGGCT-9,"TRB:CASSLTYEQYF;TRA:CAVTERF"
GCCTCTATCCCATTTA-9,NA
GCCTCTATCTTTAGGG-9,NA
GCGACCAAGGCAGGTT-9,NA
GCGACCACAGGTCGTC-9,"TRB:CSVGGNSNQPQHF;TRA:CAASSGNTPLVF"
GCGACCAGTCCGAACC-9,"TRB:CSAVLIGVDDGYTF;TRA:CAVTGDNLFF"
GCGACCATCCAAACTG-9,"TRB:CATSVGPLANYGYTF;TRA:CAVNAGSGNTGKLIF"
GCGAGAAGTGTGTGCC-9,"TRB:CASSRGPGGYEQYF;TRA:CAVDMNNARLMF"
GCGCAACAGCTCAACT-9,"TRB:CASSPTGVDTQYF;TRA:CAVPNNAGNMLTF"
GCGCAACCATTCACTT-9,"TRB:CSALLATLAGFYNEQFF;TRA:CAVKPDFGNEKLTF;TRA:CAVTSGGGADGLTF"
GCGCAGTAGGCTATCT-9,NA
GCGCCAAAGACATAAC-9,NA
GCGCCAAAGTGGGTTG-9,NA
GCGCCAACACGGTAAG-9,NA
GCGCGATAGAGGTACC-9,"TRB:CASSPTGILYNEQFF;TRA:CGAERRGAQKLVF"
GCGCGATCAATCGGTT-9,"TRB:CASSLRAASGNTIYF;TRA:CAVSQTGANNLFF;TRA:CLVGEDVIKAAGNKLTF"
GCGCGATCATCGACGC-9,"TRB:CASSFGGGAFDEQFF;TRB:CSARVAGDFAETQYF;TRA:CAVREGWNNDMRF;TRA:CAYQAARGGAQKLVF"
GCGCGATGTGCACCAC-9,"TRB:CATSNWGQRTGGADTQYF;TRA:CAVPGGYQKVTF"
GCGGGTTGTCCAGTTA-9,"TRB:CASSRYRARAEEEKLFF;TRA:CAPLGAGNMLTF;TRA:CAVGPYNTDKLIF"
GCGGGTTTCCGAGCCA-9,"TRB:CASSLTGFSSYNEQFF"
GCGGGTTTCTTGACGA-9,"TRB:CASSLSGGDEKLFF;TRA:CAAIEGGNDYKLSF"
GCTCCTAAGCTCCTCT-9,"TRB:CAWSVQGQGGREQYF;TRA:CAAKETGNQFYF;TRA:CVVIPVPRYFGNEKLTF"
GCTCCTAGTACCAGTT-9,"TRB:CASNEDTEAFF;TRA:CAGQRWGNKLVF"
GCTCCTATCAAAGACA-9,"TRA:CATDTGTASKLTF"
GCTCCTATCGGAAACG-9,"TRB:CASSLMEWGTEAFF;TRB:CASSSGGLAGGLETQYF;TRA:CAVRLVGFGNVLHC;TRA:CLLGHPKTSYDKVIF"
GCTCTGTAGGCCCTCA-9,NA
GCTCTGTTCCAAAGTC-9,NA
GCTGCAGCAACGCACC-9,NA
GCTGCAGTCTGCGTAA-9,NA
GCTGCGATCCCTCAGT-9,NA
GCTGCTTGTCAGGACA-9,NA
GCTGGGTAGTGGACGT-9,NA
GCTGGGTCATTCCTCG-9,NA
GCTGGGTTCCAAGCCG-9,"TRB:CAWSGGLEGQQFF;TRA:CAHGTSGTYKYIF"
GCTTCCAAGCGATAGC-9,"TRB:CSVDPTARGYTF;TRA:CAGGRFQGGSEKLVF"
GCTTCCAGTCCATGAT-9,NA
GCTTCCAGTTCGTGAT-9,NA
GCTTGAAAGCGTAATA-9,"TRB:CASNEDTEAFF;TRA:CAGQRWGNKLVF"
GCTTGAACATTAGGCT-9,"TRB:CATSNWGQRTGGADTQYF;TRA:CAVPGGYQKVTF"
GCTTGAATCGAGGTAG-9,NA
GGAAAGCGTAGTAGTA-9,"TRB:CASSVGQGLSPLHF;TRA:CILRDGAAGNKLTF"
GGAAAGCGTCTGATTG-9,NA
GGAAAGCTCGCCTGAG-9,"TRB:CASSLSGGDEKLFF;TRA:CAAIEGGNDYKLSF"
GGAAAGCTCGCGCCAA-9,"TRB:CASTMNQGWTEAFF;TRA:CATDPNTGNQFYF"
GGAACTTAGAGCCTAG-9,"TRB:CASRLAFYEQYF;TRA:CAVSDLNSGNTPLVF"
GGAACTTGTCTCTTAT-9,"TRB:CASSLVRGGELFF"
GGAACTTTCGTGACAT-9,"TRB:CSATRAGPGFEAFF;TRA:CAVEDLDGQKLLF"
GGAATAAAGACACGAC-9,NA
GGAATAAGTCAAAGCG-9,"TRB:CASSRPPLGSYEQYF;TRA:CAVNEAAGKSTF"
GGAATAAGTCATGCAT-9,"TRB:CASSGFNQPQHF;TRA:CAVSDSSGGSNYKLTF"
GGAATAAGTGAGGGTT-9,"TRB:CASSYQGWTDTQYF;TRA:CAGATRNYGQNFVF"
GGACAAGAGATCCTGT-9,"TRB:CASSRSEEDNSPLHF;TRA:CALSVGGYNKLIF;TRA:CLVAPGYSSASKIIF"
GGACAAGAGTCGAGTG-9,"TRB:CASSVSQRNTEAFF;TRA:CAMLTSGGGADGLTF"
GGACAAGTCTATCCCG-9,"TRB:CASSLSGGDEKLFF;TRA:CAAIEGGNDYKLSF"
GGACAAGTCTGGTATG-9,"TRB:CASSEDRDRPSDTEAFF;TRA:CAASYITGGADGLTF"
GGACAGAAGACTAGAT-9,"TRB:CASSILTNTGELFF;TRA:CVVNTNAGKSTF"
GGACAGAAGAGTAATC-9,"TRB:CASSANRGLPGANVLTF;TRA:CAVSSSGSARQLTF"
GGACAGAAGGACTGGT-9,NA
GGACAGAGTGCTTCTC-9,"TRB:CSVEGQGPAEQYF;TRA:CAVNEGGFGNVLHC"
GGACAGATCAACGGGA-9,"TRB:CASSGISRGAGTQYF;TRA:CAVSGVGDSSYKLIF"
GGACAGATCTCGTATT-9,"TRB:CASSFLREAGGTEQFF;TRB:CSASPDSGANVLTF;TRA:CAVSDLLSGNTGKLIF"
GGACAGATCTGCTTGC-9,"TRB:CASSYSDRNTGELFF;TRB:CSVRLAGDPLSPGEQYF;TRA:CALSDGGNKLVF;TRA:CAVLNDYKLSF"
GGACATTAGCTAACAA-9,"TRB:CASSSTPAGGLGYNEQFF"
GGACATTGTCAGAATA-9,NA
GGACATTGTGCAACGA-9,"TRB:CASSPRALNTGELFF;TRA:CAVGAVTGGFKTIF"
GGACATTTCTCTGCTG-9,"TRB:CASSPRDRVHNEQYF;TRA:CGTDAGGTSYGKLTF"
GGACATTTCTTGGGTA-9,"TRB:CASSLGQPRSGNTIYF;TRA:CIPHQGAQKLVF"
GGACGTCAGGTAGCTG-9,"TRB:CSATRAGPGFEAFF;TRA:CAVEDLDGQKLLF"
GGACGTCCAATTCCTT-9,NA
GGAGCAAAGTCATCCA-9,"TRB:CASSILTNTGELFF;TRA:CVVNTNAGKSTF"
GGAGCAAAGTGGTCCC-9,NA
GGAGCAACAATGAAAC-9,"TRB:CASSLVAGRTDTQYF"
GGAGCAACAGCTATTG-9,NA
GGAGCAATCCAAGCCG-9,"TRB:CASKDGDQPQHF;TRA:CVTNAGGTSYGKLTF"
GGATGTTCACAACTGT-9,NA
GGATGTTCAGCTCGAC-9,NA
GGATGTTGTATATCCG-9,NA
GGATTACAGCACACAG-9,NA
GGATTACAGGGCTCTC-9,NA
GGATTACCAACTTGAC-9,NA
GGATTACTCTGCGTAA-9,"TRB:CSVAGVGGYTF;TRA:CAVFGNVLHC"
GGCAATTAGAAACGAG-9,"TRB:CARSFTG;TRB:CASRRDYGYTF;TRA:CAVSDRAGNQFYF"
GGCAATTGTTCCAACA-9,"TRB:CSARALVSTDTQYF;TRA:CAEKDGGNEKLTF"
GGCAATTTCCCTTGCA-9,"TRB:CASSLSRHGYTEAFF;TRA:CAGYSGNTGKLIF"
GGCAATTTCTCAACTT-9,NA
GGCCGATAGAAGAAGC-9,"TRB:CATSREGLGYGYTF;TRA:CAGGNTGTASKLTF"
GGCCGATCAATCTACG-9,"TRB:CSVVGQGANGYTF"
GGCCGATGTACCATCA-9,NA
GGCCGATGTCAGTGGA-9,"TRB:CASSLVDTGELFF;TRA:CGPSGDAGNMLTF"
GGCCGATGTGGCAAAC-9,"TRB:CASSPVRNTEAFF;TRB:CASSTGNGADTQYF;TRB:CASSYRAGRQGLTDTQYF;TRA:CAVLPGGGNKLTF;TRA:CAVVVGGYNKLIF"
GGCCGATTCTAACTCT-9,NA
GGCCGATTCTGCGACG-9,"TRB:CASSSRGTASSGNTIYF;TRB:CSAREVLISHEQYF;TRA:CAASPSAGGTSYGKLTF;TRA:CAVSDPDNTDKLIF"
GGCGACTCAAAGAATC-9,"TRB:CASRHGLAGDNEQFF;TRA:CVVRGGGFKTIF"
GGCGACTGTGCCTGTG-9,"TRB:CASSLRPGQASYEQYF;TRB:CASSLTGVTYEQYF;TRA:CAAPGGSQGNLIF;TRA:CAMREGVTDSSYKLIF"
GGCGACTTCATGCATG-9,"TRB:CASSSPPTTKETQYF;TRA:CALIPTSGTYKYIF"
GGCGACTTCGTAGGTT-9,"TRB:CASSLGGSSYNEQFF;TRA:CAATNYGQNFVF;TRA:CAVQAVGSQGNLIF"
GGCGTGTCAAAGGAAG-9,"TRB:CSARPSQTTDTQYF;TRA:CAETHPGNMLTF"
GGCGTGTTCACCCTCA-9,"TRB:CASRRTISYNEQFF;TRA:CAVGGGTGANNLFF"
GGCTCGAAGACTGGGT-9,"TRB:CASGLTGTAYEQYF;TRA:CAVSEGVTGGGNKLTF"
GGCTCGAAGCTGTCTA-9,NA
GGCTCGAGTATTCGTG-9,NA
GGCTCGAGTTTGACAC-9,"TRB:CASSSSTGANTEAFF;TRA:CAATPSGYSTLTF;TRA:CAVNYGQNFVF"
GGCTCGATCATCGGAT-9,"TRB:CASSLSGGDEKLFF;TRA:CAAIEGGNDYKLSF"
GGCTCGATCCCTTGCA-9,"TRB:CASSQEVFSTGELFF;TRA:CAVTSMDSNYQLIW"
GGCTCGATCTTCCTTC-9,NA
GGCTGGTAGAGTGAGA-9,"TRB:CASRSTGTGGGYTF;TRA:CAALKGDSNYQLIW"
GGCTGGTAGGAGCGTT-9,NA
GGCTGGTTCGTGGACC-9,NA
GGCTGGTTCTGGGCCA-9,NA
GGGAATGCACACCGCA-9,"TRB:CASSILTNTGELFF;TRA:CVVNTNAGKSTF"
GGGAATGCAGCTATTG-9,NA
GGGAATGCATCCGGGT-9,"TRB:CASSVGPQGGNQPQHF;TRA:CAARDSGTYKYIF"
GGGACCTGTTCAACCA-9,"TRB:CASSYQPGPLGGQYF;TRA:CAVRDIKAGNMLTF"
GGGACCTTCCTCTAGC-9,"TRB:CASSVDPGEGDTQYF;TRA:CAVSGGYQKVTF"
GGGACCTTCTTCGAGA-9,NA
GGGAGATAGTTGCAGG-9,"TRB:CASSLGHTYEQYF;TRA:CAGRRTTSGTYKYIF"
GGGAGATCATCCCATC-9,NA
GGGAGATGTAAGGGAA-9,"TRB:CASGLTGTAYEQYF;TRA:CAVSEGVTGGGNKLTF"
GGGATGAAGCGGCTTC-9,"TRB:CASSPIEVTREKLFF;TRA:CAYRSASRRGGSNYKLTF"
GGGATGACACAGACTT-9,"TRB:CASRGLAGEWSDTQYF;TRA:CALILTGGGNKLTF"
GGGATGACATCGACGC-9,"TRB:CASRSNYGYTF;TRA:CAISLPNNNARLMF;TRA:CAVRNAGNNRKLIW"
GGGATGAGTAAACACA-9,"TRB:CSVPGEGETQYF;TRA:CRGLGTGRRALTF"
GGGATGATCTCAAGTG-9,NA
GGGCATCCATATGAGA-9,NA
GGGCATCGTAGCTAAA-9,"TRB:CASSPRQSSETQYF;TRA:CAVNARGSQGNLIF"
GGGCATCGTTCGGGCT-9,NA
GGGTCTGAGATCTGCT-9,NA
GGGTCTGAGGGAACGG-9,"TRB:CASSPSGFYEQYF;TRA:CAGRIDSGYALNF"
GGGTCTGTCAGCAACT-9,NA
GGGTCTGTCGTTGACA-9,NA
GGGTTGCAGCGATGAC-9,NA
GGGTTGCAGGGATACC-9,"TRB:CASSPPRGARGTEAFF;TRA:CVVSDNKSNYQLIW"
GGGTTGCCACTGTGTA-9,NA
GGGTTGCGTAGTGAAT-9,"TRB:CSARGGSFNTGELFF;TRA:CALSRGSGNTPLVF"
GGGTTGCGTTCGCTAA-9,"TRB:CASGPVNTEAFF;TRA:CAVVGSGGGADGLTF"
GGGTTGCTCGTTGACA-9,"TRB:CASSLGTSTYEQYF;TRA:CAIPLPGGKLIF"
GGTATTGAGAGTGAGA-9,NA
GGTATTGCAAGTAATG-9,"TRB:CASSYSGPAEAFF;TRA:CAVMTTDSWGKLQF"
GGTGAAGAGTCGATAA-9,"TRB:CASSPMGSFGTDTQYF;TRA:CIVRAANAGNMLTF"
GGTGAAGTCATCGATG-9,"TRB:CASRLDLVSGYTF;TRA:CAGPPDYNQGGKLIF"
GGTGAAGTCCTCATTA-9,NA
GGTGCGTAGGGTCTCC-9,NA
GGTGCGTCAGCCTTGG-9,"TRB:CASSVVGSNTGELFF;TRA:CATDRNYGGATNKLIF"
GGTGCGTTCGCCTGAG-9,NA
GGTGCGTTCGGTCCGA-9,NA
GGTGTTAAGCACCGCT-9,"TRB:CASSQARGSSPLHF;TRA:CIGTYNNNDMRF"
GTAACGTAGAGCTGGT-9,"TRB:CASGLTGTAYEQYF;TRA:CAVSEGVTGGGNKLTF"
GTAACGTAGCACCGCT-9,NA
GTAACGTAGGCTAGAC-9,NA
GTAACGTCACAGCCCA-9,NA
GTAACGTTCCTGCTTG-9,NA
GTAACTGGTACTCGCG-9,"TRB:CASSGTSDTQYF;TRB:CASSLQGEGNQPQHF;TRA:CAVNSRAGTASKLTF;TRA:CAVSDFGGSNYKLTF"
GTAACTGGTGCAGGTA-9,"TRB:CASSQELAGESNLAKNIQYF;TRA:CAMRDSHSGGSNYKLTF"
GTACGTAAGAGTGAGA-9,"TRB:CASSLQVGVQPQHF;TRA:CALSELRDSWGKLQF"
GTACGTACATGTAAGA-9,"TRB:CASNEDTEAFF;TRA:CAGQRWGNKLVF"
GTACGTACATTAACCG-9,"TRB:CASSLGGSSYNEQFF;TRA:CAATNYGQNFVF;TRA:CAVQAVGSQGNLIF"
GTACTCCGTAGAGTGC-9,NA
GTACTCCGTCATGCCG-9,NA
GTACTCCTCGTAGATC-9,"TRB:CASSPSGRADEMNTEAFF;TRA:CAVMKTSYDKVIF"
GTACTTTAGACAGACC-9,NA
GTACTTTCATGGATGG-9,NA
GTAGGCCAGTCTCAAC-9,"TRB:CASSLGAGGQYF;TRA:CAVSDTWGNQFYF"
GTAGTCAAGGCGATAC-9,"TRB:CASSPTRTSRGGADTQYF"
GTAGTCACAGCGTTCG-9,"TRB:CATSDTGTGGGYEQYF;TRA:CAGGRAGNNRKLIW"
GTATCTTAGTGTTAGA-9,"TRB:CASSYSRGGTDTQYF;TRA:CALRTGTASKLTF"
GTATCTTCACCTGGTG-9,"TRB:CASSALAGGPNTGELFF;TRA:CAMREGHIKAAGNKLTF;TRA:CAVNVKYGGSQGNLIF"
GTATCTTTCCTGCTTG-9,"TRB:CSVFQYGYTF;TRA:CAESKEGGGADGLTF"
GTCAAGTAGGATCGCA-9,NA
GTCAAGTGTCAGAGGT-9,"TRB:CASSGEETQYF;TRA:CAGQPVIQGAQKLVF"
GTCAAGTGTGTGTGCC-9,"TRB:CASSQDDGTQYF;TRA:CIAVYNQGGKLIF;TRA:CIVRLGVDDKIIF"
GTCACAAGTCAGGACA-9,"TRB:CASSLGHTYEQYF;TRA:CAGRRTTSGTYKYIF"
GTCACGGCAAAGCGGT-9,NA
GTCACGGGTTAAGTAG-9,NA
GTCACGGTCAGAGCTT-9,"TRB:CASSLTGGYEQYF;TRA:CAVGAPNSGGGADGLTF"
GTCACGGTCATCGATG-9,"TRB:CASSSYTDTQYF;TRA:CAGDYGGATNKLIF"
GTCACGGTCGGTCTAA-9,"TRB:CASSPNHGNQPQHF;TRA:CAGQLGSNFGNEKLTF"
GTCATTTAGCTGAAAT-9,"TRB:CASSLPGTGGSGELFF;TRA:CASPHGGSQGNLIF"
GTCATTTGTGACTACT-9,"TRB:CASSQGSGMSEQFF;TRB:CSVPGGLVDTQYF;TRA:CAAARINDYKLSF;TRA:CIVRVRGSQGNLIF"
GTCATTTGTGTATGGG-9,"TRB:CASSLSGGDEKLFF;TRA:CAAIEGGNDYKLSF"
GTCATTTGTTGAACTC-9,NA
GTCATTTTCGTAGATC-9,NA
GTCCTCACAAAGGAAG-9,"TRB:CASRLAFYEQYF"
GTCCTCATCATCATTC-9,"TRB:CSARALVSTDTQYF;TRA:CAEKDGGNEKLTF"
GTCGGGTGTCGGCTCA-9,NA
GTCGTAAAGAGGTACC-9,NA
GTCGTAACAGCTGTAT-9,"TRB:CASSGGEYSPLHF"
GTCGTAACATGTAAGA-9,"TRB:CASSGEETQYF;TRA:CAGQPVIQGAQKLVF"
GTCGTAAGTTTAGGAA-9,"TRB:CASSLMGGSYTF;TRA:CAGVRGTASKLTF"
GTCGTAAGTTTGCATG-9,NA
GTCTCGTGTATATCCG-9,"TRB:CASSGWDRGYSNQPQHF;TRA:CVVKGGNQGGKLIF"
GTCTCGTGTCATCCCT-9,"TRA:CAVTGGFGNVLHC"
GTCTCGTGTCGGATCC-9,"TRB:CASSLVAGRTDTQYF;TRA:CAMRGGADGLTF"
GTCTCGTGTCTAAACC-9,"TRB:CASSYSRGGTDTQYF;TRA:CALRTGTASKLTF"
GTCTCGTTCGAGAACG-9,"TRB:CSARPSQTTDTQYF;TRA:CAETHPGNMLTF"
GTCTTCGAGACATAAC-9,"TRA:CATDTGTASKLTF"
GTCTTCGCAAAGGCGT-9,NA
GTCTTCGTCTCCAGGG-9,NA
GTGAAGGAGTCTCCTC-9,"TRB:CASGLTGTAYEQYF;TRA:CAVSEGVTGGGNKLTF"
GTGAAGGCATCGTCGG-9,NA
GTGAAGGCATTCACTT-9,NA
GTGAAGGTCAACGAAA-9,NA
GTGAAGGTCCGAAGAG-9,"TRB:CASSFGGTHTDTQYF;TRA:CVVSVDTGRRALTF"
GTGAAGGTCCTCAACC-9,"TRB:CASGLTGTAYEQYF;TRA:CAVSEGVTGGGNKLTF"
GTGCAGCCATAGTAAG-9,"TRB:CSAVLIGVDDGYTF;TRA:CAVTGDNLFF"
GTGCAGCCATTTGCTT-9,"TRB:CASSLATVYEQYF;TRA:CAMSEGPGGGADGLTF"
GTGCAGCGTGCAACTT-9,"TRB:CASNEDTEAFF;TRA:CAGQRWGNKLVF"
GTGCATACAAAGGTGC-9,NA
GTGCATACAATCTGCA-9,"TRB:CASSFGSLEAFF;TRA:CAENELNRDDKIIF"
GTGCGGTAGGAGCGTT-9,"TRB:CASSYQGWTDTQYF;TRA:CAGATRNYGQNFVF"
GTGCGGTCAAAGAATC-9,"TRB:CASSPRQGDYNEQFF;TRA:CAASKGGTASKLTF"
GTGCGGTGTGTCAATC-9,"TRB:CASSQSGEGEVSPLHF;TRA:CAIRRDNYGQNFVF"
GTGCGGTTCCATGAGT-9,"TRB:CASSLTSGGPANTGELFF;TRA:CVVSDDRNARLMF"
GTGCTTCAGATATGGT-9,"TRB:CASNRWQPDQSGANVLTF;TRA:CAMREPFNAGNNRKLIW;TRA:CAVEDGGWGNKLTF"
GTGCTTCAGTGACTCT-9,"TRB:CASSLARGKQGFLGLAFF;TRA:CALVVTRF"
GTGCTTCCACATCCGG-9,"TRB:CSARPSQTTDTQYF;TRA:CAEKEGSNNDMRF"
GTGGGTCTCAGCTGGC-9,"TRB:CASSLSGGDEKLFF;TRA:CAAIEGGNDYKLSF"
GTGGGTCTCGCATGGC-9,"TRB:CASSPSDRRYEQYF;TRA:CAASMLLLGRLYF"
GTGTGCGAGAGAACAG-9,"TRB:CASSLGAGGQYF;TRA:CAVSDTWGNQFYF"
GTGTGCGAGCACACAG-9,"TRB:CASSYAGREYSPLHF;TRA:CAAISGTASKLTF"
GTGTGCGCAAGCTGGA-9,"TRB:CASRGGGGTEAFF;TRB:CASSQSGEGEVSPLHF;TRA:CVVTASGGSYIPTF"
GTGTGCGCAGTCAGAG-9,"TRB:CASRGQLIQYADTQYF;TRB:CASSTGLGQETQYF;TRA:CAASIIGSTLGRLYF;TRA:CARHSNDYKLSF"
GTGTGCGTCTCCCTGA-9,NA
GTGTGCGTCTGGAGCC-9,"TRB:CASGRLAGGPLVSGELFF;TRA:CALGGSQGNLIF"
GTGTTAGCAAGAGGCT-9,NA
GTGTTAGCAGATCTGT-9,NA
GTGTTAGGTACCGCTG-9,"TRB:CASSPPRGARGTEAFF;TRA:CVVSDNKSNYQLIW"
GTGTTAGTCAGTTTGG-9,NA
GTTAAGCAGGCTAGAC-9,"TRB:CASTPRGRGDSPLHF;TRA:CAVAGNGNKLVF"
GTTAAGCAGTGACTCT-9,"TRB:CASSLGQPRSGNTIYF;TRA:CIPHQGAQKLVF"
GTTAAGCAGTGTACGG-9,"TRB:CASSLGTDMNTEAFF;TRA:CAASRYGQNFVF"
GTTAAGCTCCTTGGTC-9,"TRB:CASSALAGMVNTGELFF;TRB:CASSLGSYEQYF;TRA:CALNQAGTALIF"
GTTAAGCTCGGCTTGG-9,NA
GTTACAGAGGAGTAGA-9,NA
GTTACAGTCTATGTGG-9,"TRB:CASSRSNPGNQPQHF;TRA:CADPIQGAQKLVF"
GTTACAGTCTTAGAGC-9,"TRB:CASSSIYGRISPLHF;TRA:CAGQGGETSGSRLTF"
GTTCATTAGGCTACGA-9,"TRB:CAISESRENTEAFF;TRA:CAVGSGNTGKLIF"
GTTCATTAGTACTTGC-9,"TRB:CSATRAGPGFEAFF;TRA:CAVEDLDGQKLLF"
GTTCATTCATCAGTCA-9,"TRB:CAISESREQFF;TRA:CALQGGLNYGGSQGNLIF"
GTTCATTTCCTATTCA-9,"TRB:CASSLVGGPEQYF;TRA:CAARPTGTASKLTF"
GTTCGGGCAAGCCGTC-9,"TRB:CASSPQGAAYEQYF;TRA:CAVVTGTASKLTF"
GTTCGGGGTCAAACTC-9,NA
GTTCGGGTCATCTGCC-9,"TRB:CASSLRSQPQHF;TRA:CIVRGDNTDKLIF"
GTTCTCGAGCACCGCT-9,"TRB:CASNEDTEAFF;TRA:CAGQRWGNKLVF"
GTTCTCGCACGAAACG-9,"TRB:CASRHLSTEAFF"
GTTCTCGCAGCCTGTG-9,"TRB:CASRAGAAPGYEQYF;TRB:CASSRGRNTEAFF;TRA:CAASRDNNNDMRF;TRA:CAVLSGGGADGLTF"
GTTCTCGCATCACGAT-9,"TRA:CAMSDFEGTSYGKLTF"
GTTCTCGTCTGGTATG-9,"TRB:CASSARGTDTQYF;TRA:CAAKASGGSYIPTF"
GTTTCTAAGCCACGTC-9,"TRB:CSARDPGRHQPQHF;TRA:CVVSDYGGATNKLIF"
GTTTCTAGTAAGTAGT-9,NA
TAAGAGAAGTACACCT-9,"TRB:CASSWTGEGNEQYF;TRA:CALDASGTYKYIF"
TAAGAGACAAGGACTG-9,NA
TAAGAGATCATGTCTT-9,NA
TAAGCGTAGCGTTGCC-9,NA
TAAGCGTAGTCCGGTC-9,"TRB:CASSYQGGELFF;TRA:CATLSGTSGSRLTF"
TAAGCGTGTGAGGCTA-9,"TRB:CASSILTNTGELFF;TRA:CVVNTNAGKSTF"
TAAGCGTTCGCTTAGA-9,"TRB:CASSFGSLEAFF;TRA:CAENELNRDDKIIF"
TAAGTGCAGCAGCCTC-9,NA
TAAGTGCCAAGACGTG-9,"TRB:CSASRPGDFQETQYF;TRA:CVVSDKAAGNKLTF"
TAAGTGCGTGGCAAAC-9,"TRB:CASSLVRGGELFF;TRA:CAMYSGGGADGLTF"
TACACGACACGGCGTT-9,"TRB:CSATRAGPGFEAFF;TRA:CAVEDLDGQKLLF"
TACACGAGTACTCTCC-9,"TRB:CASSIGRGYYGYTF;TRA:CAATVNSGGGADGLTF"
TACAGTGTCAGGTAAA-9,NA
TACAGTGTCTCATTCA-9,"TRB:CASSANRGLPGANVLTF;TRA:CAVSSSGSARQLTF"
TACCTATAGCTAGTTC-9,"TRB:CLAGGPGGTDTQYF;TRA:CIPGNQFYF"
TACCTATGTAGCGTGA-9,"TRB:CASSDNPGQGVYNEQFF;TRA:CAVNNDMRF"
TACCTTAAGAAGAAGC-9,"TRB:CASGRLAGGPLVSGELFF;TRA:CALGGSQGNLIF"
TACCTTATCGATCCCT-9,"TRB:CSAVLIGVDDGYTF;TRA:CAVTGDNLFF"
TACGGATAGGCGATAC-9,"TRB:CASSLFGGGQETQYF;TRA:CSLGGLTGGGNKLTF"
TACGGATTCATAAAGG-9,"TRB:CASSQELLSGFNDEQFF"
TACGGGCAGGCACATG-9,"TRB:CASSTGQGSYNEQFF;TRA:CAARGAKTRLMF;TRA:CALGEWTGTASKLTF"
TACGGGCGTTATCGGT-9,"TRB:CASRGRGSYEQYF;TRA:CAGAAASGSARQLTF"
TACGGTACAAGAAGAG-9,"TRB:CASSSWTANEKLFF;TRA:CASSGFNKFYF"
TACGGTACACAGACTT-9,"TRB:CASSLSTGTYNSPLHF;TRA:CASLIQGAQKLVF"
TACGGTAGTGGTACAG-9,"TRB:CASGLTGTAYEQYF;TRA:CAVSEGVTGGGNKLTF"
TACGGTATCATCACCC-9,NA
TACGGTATCCGAATGT-9,"TRB:CASSFISGSNQPQHF;TRA:CAVNRGSYGQNFVF"
TACGGTATCTTTCCTC-9,"TRB:CASSPGQDGTQYF;TRA:CAVSLTGGGNKLTF"
TACTCATCAAAGGAAG-9,NA
TACTCATCAATAGAGT-9,NA
TACTCATCACCTATCC-9,"TRB:CASSLVGVPDTEAFF;TRA:CAVGAGRGSTLGRLYF"
TACTCATTCATAGCAC-9,NA
TACTCATTCCTGCCAT-9,"TRB:CASSFLGHPTDTQYF;TRA:CAASKGRGPSKLTF"
TACTCATTCGTGGGAA-9,"TRB:CSAVLIGVDDGYTF;TRA:CAVTGDNLFF"
TACTCATTCTGTCTCG-9,"TRB:CASGLTGTAYEQYF;TRA:CAVSEGVTGGGNKLTF"
TACTCGCAGCAGGTCA-9,"TRB:CASGLTGTAYEQYF;TRA:CAVSEGVTGGGNKLTF"
TACTCGCCATAGGATA-9,"TRB:CASSLVRGGELFF;TRA:CAMYSGGGADGLTF"
TACTCGCGTCTTCAAG-9,"TRB:CAISAAGPGNTIYF;TRA:CAASSSSNAGGTSYGKLTF;TRA:CIPLYSGGGADGLTF"
TACTCGCGTTGTGGCC-9,"TRB:CASSLLGASNTGELFF;TRA:CALSDQGDKIIF"
TACTCGCTCGGCTACG-9,"TRB:CASRLAFYEQYF;TRA:CAVSDLNSGNTPLVF"
TACTTACAGACAGAGA-9,NA
TACTTACCAATCTGCA-9,"TRB:CASSWGQGEDQPQHF;TRA:CAVNKFRGFKTIF"
TACTTACGTACTTCTT-9,"TRB:CSAPPGGSSTEAFF;TRA:CAVPRNFGNEKLTF"
TACTTACGTTGGGACA-9,NA
TACTTGTAGACTAGAT-9,NA
TACTTGTAGTATTGGA-9,"TRB:CASSLGGSYEQYF;TRA:CAAIPGGGADGLTF"
TACTTGTGTTAAGATG-9,"TRB:CASSFTGGGVQYF;TRA:CAASYTGNQFYF;TRA:CAVDQETSGSRLTF"
TAGACCAGTAACGCGA-9,"TRB:CASSVAKGSGTGELFF;TRA:CAATDGQKLLF"
TAGACCAGTGTTAAGA-9,"TRB:CATSISGEQPQHF;TRA:CAMSRTGANNLFF"
TAGACCATCATTTGGG-9,"TRB:CASSAVISNQPQHF;TRA:CAGRGGTSYGKLTF;TRA:CARPGTYKYIF"
TAGAGCTCATATGAGA-9,NA
TAGAGCTGTACAGTGG-9,"TRB:CSARDSRITDTQYF;TRA:CAVRGPGGSYIPTF"
TAGAGCTGTTCAGACT-9,"TRB:CASSLPGTGGSGELFF;TRA:CASPHGGSQGNLIF"
TAGAGCTTCGTCACGG-9,NA
TAGAGCTTCTCGTTTA-9,NA
TAGTGGTAGATCGATA-9,NA
TAGTGGTCACAGCGTC-9,NA
TAGTGGTCAGGGAGAG-9,"TRB:CASSLVTSRDEQFF;TRA:CALRNAGNMLTF"
TAGTGGTGTATCGCAT-9,NA
TAGTTGGAGCCCAACC-9,"TRB:CASSLREYNEQFF;TRA:CAVSGTGANSKLTF"
TAGTTGGAGCGCCTCA-9,NA
TAGTTGGTCCGGGTGT-9,"TRB:CASSTGQGSYNEQFF;TRA:CAARGAKTRLMF;TRA:CALGEWTGTASKLTF"
TAGTTGGTCGTTTATC-9,"TRB:CASGRANDARDYTF;TRA:CAVSGHKAAGNKLTF;TRA:CVVSDDGGSQGNLIF"
TAGTTGGTCTACGAGT-9,"TRB:CASSHIIGVGNQPQHF;TRA:CAESMDSGGYQKVTF"
TATCAGGGTACCAGTT-9,"TRB:CSASGSGLATGTDTQYF;TRA:CAASSTGTYKYIF"
TATCAGGTCACGCGGT-9,"TRB:CATTDREGGYTF;TRA:CALSRDSNYQLIW"
TATCAGGTCATGCATG-9,"TRB:CASSQEQNQPQHF;TRB:CAWSAPGQLREQFF;TRA:CAYRGMDSNYQLIW"
TATCAGGTCGCCAAAT-9,"TRB:CASSELQGGNQPQHF;TRA:CAVRGLTGGGNKLTF"
TATCAGGTCGCGTTTC-9,"TRB:CASGLTGTAYEQYF;TRA:CAVSEGVTGGGNKLTF"
TATCTCAAGTGATCGG-9,"TRB:CLAGGPGGTDTQYF;TRA:CIPGNQFYF"
TATCTCAGTGCCTTGG-9,"TRB:CSVSPSGGVPTDTQYF;TRA:CAASEGNQFYF"
TATCTCATCTGATTCT-9,"TRB:CASRYPGQGEAETQYF;TRA:CAGPLRGSGNTGKLIF"
TATGCCCTCCTACAGA-9,"TRB:CASSLGQPRSGNTIYF;TRA:CIPHQGAQKLVF"
TATGCCCTCCTCCTAG-9,NA
TCAACGAAGCCAGTAG-9,"TRB:CASRGEGLAGGYNEQFF;TRA:CAMREGPVSGGYNKLIF"
TCAACGAAGGAGTACC-9,"TRB:CATSISGEQPQHF;TRA:CAMSRTGANNLFF"
TCAACGACAAGCCATT-9,"TRB:CASSPGTGYSNQPQHF;TRA:CATLNQAGTALIF"
TCAACGACAGGTTTCA-9,"TRB:CASKYTTTEAFF;TRA:CALSDAGNNRKLIW"
TCAATCTAGCTAGTGG-9,"TRB:CASSPLTGVGNYGYTF;TRA:CAASNSGYSTLTF"
TCAATCTAGGCCCTCA-9,"TRB:CSARLASGGPQFF;TRA:CAAESSGDKLTF"
TCAATCTGTGATGATA-9,"TRB:CASTMNQGWTEAFF;TRA:CATDPNTGNQFYF"
TCAATCTTCCCTAACC-9,"TRB:CASSALAGGPNTGELFF;TRA:CAMREGHIKAAGNKLTF;TRA:CAVNVKYGGSQGNLIF"
TCACAAGAGAAACGCC-9,"TRB:CASSSTTGDFETQYF;TRA:CAAIWGGTYKYIF;TRA:CAVANSNYQLIW"
TCACAAGGTGATGTCT-9,"TRB:CASSFGGTHTDTQYF;TRA:CVVSVDTGRRALTF"
TCACAAGGTTTAGCTG-9,"TRB:CASSFFGGGETQYF;TRA:CALSASGTSYGKLTF"
TCACAAGTCGCTGATA-9,"TRB:CSVEGDSQEEQYF;TRA:CAVEKGAQKLVF"
TCACAAGTCTAACTCT-9,NA
TCACGAACATAGTAAG-9,"TRB:CASFGTVDYGYTF;TRA:CAGQGGSNYKLTF"
TCACGAAGTCCCTTGT-9,"TRB:CASSLGQPRSGNTIYF;TRA:CIPHQGAQKLVF"
TCACGAATCATATCGG-9,"TRB:CASSFGGTHTDTQYF;TRA:CVVSVDTGRRALTF"
TCACGAATCATGTCCC-9,"TRB:CASSYTITDTQYF;TRA:CAANPTQGGSEKLVF"
TCAGATGAGAAGGGTA-9,"TRB:CASRPFDSNTEAFF;TRA:CATDTGTASKLTF"
TCAGATGAGCTCTCGG-9,"TRA:CAEKDGGNEKLTF"
TCAGATGAGTAGGCCA-9,NA
TCAGATGCAATGGTCT-9,"TRB:CASSILTNTGELFF;TRA:CVVNTNAGKSTF"
TCAGATGGTTGTCGCG-9,NA
TCAGCAAAGAAACCAT-9,"TRB:CASSLAPTSPPDTQYF;TRA:CAVNPSGYSSASKIIF"
TCAGCAAGTTGAGGTG-9,"TRB:CASSFRTGVVLYEQYF;TRA:CAVNRGGGYQKVTF"
TCAGCAATCATGCTCC-9,"TRB:CASSDNPGQGVYNEQFF;TRA:CAVNNDMRF"
TCAGCTCCAGAGCCAA-9,"TRB:CASSLGLAGGIRQFF;TRA:CAGQPSGNTPLVF"
TCAGCTCCATTGTGCA-9,NA
TCAGCTCTCCGATATG-9,"TRB:CASNEDTEAFF;TRA:CAGQRWGNKLVF"
TCAGGATCAGTCAGCC-9,"TRB:CASSLGGSSYNEQFF;TRA:CAATNYGQNFVF;TRA:CAVQAVGSQGNLIF"
TCAGGTAAGTTCGATC-9,"TRB:CASSPRSGSGDTQYF;TRB:CASSSTQQGPLRWAF;TRA:CAMKELGGSQGNLIF"
TCAGGTAGTCGAAAGC-9,"TRB:CASRIRPGTVNYGYTF;TRA:CAVTPRGGSQGNLIF"
TCATTACAGCGATTCT-9,"TRB:CSAVLIGVDDGYTF;TRA:CAVTGDNLFF"
TCATTACCAGCTCGCA-9,"TRB:CAIPTRAGADANTGELFF"
TCATTACGTAAGTAGT-9,NA
TCATTTGGTAGGCATG-9,"TRB:CASSLGDEAFF;TRA:CAARLGGSYKLIF;TRA:CAGQQGGSYIPTF"
TCATTTGTCAATAAGG-9,NA
TCATTTGTCCTAGTGA-9,"TRB:CASSPRAGTSRGANGELFF;TRA:CLVRNYGGATNKLIF"
TCATTTGTCTAGAGTC-9,"TRB:CASSGGLAGIEQFF;TRA:CAVSEVEAAGNKLTF"
TCCACACAGGACAGCT-9,"TRB:CASSANRGLPGANVLTF;TRA:CAVSSSGSARQLTF"
TCCACACTCAGGCGAA-9,NA
TCCACACTCGCTTAGA-9,"TRB:CASSTGTVKNIQYF;TRA:CALLAGNTGKLIF"
TCCCGATCACCCATTC-9,NA
TCCCGATGTAGGAGTC-9,NA
TCCCGATGTCTTCAAG-9,"TRB:CASSLGGSSYNEQFF;TRA:CAATNYGQNFVF;TRA:CAVQAVGSQGNLIF"
TCCCGATTCAGCGATT-9,"TRB:CASSPAGQGALRTEAFF;TRA:CAVDVAMNYGGSQGNLIF"
TCCCGATTCGTGGACC-9,"TRB:CASSDSRGAPYEQYF;TRA:CAIKDSNYQLIW"
TCGAGGCAGGCGATAC-9,NA
TCGAGGCGTTCCACTC-9,"TRB:CASSLQVGVQPQHF;TRA:CALSELRDSWGKLQF"
TCGAGGCTCAGTTAGC-9,NA
TCGAGGCTCATAAAGG-9,"TRB:CASSPPRGARGTEAFF;TRA:CVVSDNKSNYQLIW"
TCGCGAGCACACCGCA-9,NA
TCGCGAGCATTGGCGC-9,NA
TCGCGTTAGCTGAACG-9,"TRB:CSARALVSTDTQYF;TRA:CAEKDGGNEKLTF"
TCGCGTTAGGGAACGG-9,"TRB:CSARPSQTTDTQYF;TRA:CAEKEGSNNDMRF"
TCGCGTTGTACTTGAC-9,"TRB:CASRGEPKTQYF;TRA:CGADGRGSQGNLIF"
TCGCGTTTCCCAACGG-9,NA
TCGGGACAGAAGCCCA-9,"TRB:CASSLVRGGELFF;TRA:CAMYSGGGADGLTF"
TCGGGACAGTCGCCGT-9,NA
TCGGGACAGTGAATTG-9,NA
TCGGGACCATTAGGCT-9,"TRB:CASRHLSTEAFF"
TCGGGACTCAGTTTGG-9,"TRB:CASSILTNTGELFF;TRA:CVVNTNAGKSTF"
TCGGTAAAGAGTGACC-9,NA
TCGGTAAGTTATGCGT-9,NA
TCGGTAATCTCTGCTG-9,NA
TCGGTAATCTTCTGGC-9,"TRB:CASSQARGAETQYF;TRA:CAVQASGGYQKVTF"
TCGTACCGTATGGTTC-9,NA
TCGTACCTCGACGGAA-9,"TRB:CASRDLNSPLHF;TRA:CILKSDSWGKLQF"
TCGTAGAAGTAAGTAC-9,"TRA:CAVQAVGSQGNLIF"
TCGTAGATCCAAAGTC-9,NA
TCTATTGCAGTTCCCT-9,"TRB:CSARDRFSGNEAFF;TRA:CAVESLGTYKYIF"
TCTATTGGTACCATCA-9,NA
TCTATTGGTGCGATAG-9,NA
TCTATTGTCACGGTTA-9,"TRB:CASSLGPGGRTGELFF;TRA:CAAYNFGNEKLTF;TRA:CADLAPVLGTGNQFYF;TRA:CAVRDPGAGNNRKLIW"
TCTCATAAGAAACCTA-9,"TRB:CASSLGGSSYNEQFF;TRA:CAATNYGQNFVF;TRA:CAVQAVGSQGNLIF"
TCTCATAAGAGCAATT-9,NA
TCTCATAAGGACCACA-9,NA
TCTCATAAGTACGTAA-9,"TRB:CSARDSGLAGSTDTQYF;TRA:CAMRDTPGGGNKLTF"
TCTCATAAGTGTACTC-9,"TRB:CASSLAGGGYTF"
TCTCATACATTCCTGC-9,"TRB:CASSLSRHGYTEAFF;TRA:CAGYSGNTGKLIF"
TCTCATATCCTAGGGC-9,"TRB:CSARPSQTTDTQYF;TRA:CAEKEGSNNDMRF"
TCTCATATCGAGCCCA-9,NA
TCTCTAACACCACGTG-9,NA
TCTCTAACATGGTTGT-9,"TRB:CASSSSGAYNEQFF;TRA:CILRSTYSGAGSYQLTF"
TCTCTAACATTGGTAC-9,"TRB:CAITGSYGYTF;TRA:CALSSGAGSYQLTF;TRA:CIVRVDTNAGKSTF"
TCTCTAATCCCAACGG-9,"TRB:CSARDSRITDTQYF;TRA:CAVRGPGGSYIPTF"
TCTCTAATCGCGTAGC-9,"TRB:CSASRPGDFQETQYF;TRA:CVVSDKAAGNKLTF"
TCTGAGAAGATCGATA-9,"TRB:CASSLGSYLYGYTF"
TCTGAGAAGTGGAGAA-9,"TRB:CASTGDLGTEAFF;TRA:CAGRRDTGNQFYF"
TCTGAGACAAACCCAT-9,"TRB:CASSLVAGRTDTQYF;TRA:CAMRGGADGLTF"
TCTGAGACAAGAGTCG-9,"TRB:CASSLGGSSYNEQFF;TRA:CAATNYGQNFVF;TRA:CAVQAVGSQGNLIF"
TCTGAGACACCTCGTT-9,"TRB:CASSPTSTALSYTF;TRA:CAMRGASYNTDKLIF"
TCTGAGAGTCAAGCGA-9,"TRB:CASSFTGDQETQYF;TRA:CVVNVVGGYNKLIF"
TCTGAGATCGTCCAGG-9,"TRB:CASGLGLAGAYEQYF;TRB:CASSPATGGYTDTQYF;TRA:CAATGNQFYF"
TCTGAGATCTTCGGTC-9,"TRB:CSARTDGPGAFF;TRA:CALKVPGNTPLVF"
TCTGGAACACCAGATT-9,NA
TCTGGAACATGCATGT-9,NA
TCTGGAATCACGATGT-9,"TRB:CASSWSGTGDNSPLHF;TRB:CSAYPVGLDTQYF;TRA:CAVIGDKLIF"
TCTGGAATCGTTGCCT-9,"TRB:CSATGQNTEAFF;TRA:CAVGPPLRTDKLIF"
TCTTCGGTCTATCCTA-9,"TRB:CASSLGANQPQHF;TRA:CIVKERANSKLTF"
TCTTTCCAGCCGTCGT-9,"TRB:CASSYEGGTDTQYF;TRA:CAVNENNQGGKLIF"
TCTTTCCCATCGATTG-9,NA
TGAAAGACATTCCTGC-9,"TRB:CASSPPRGARGTEAFF;TRA:CVVSDNKSNYQLIW"
TGAAAGAGTCTGGTCG-9,"TRB:CASSFTGDQETQYF;TRA:CVVNVVGGYNKLIF"
TGAAAGATCAGTTTGG-9,"TRB:CSARQTSEQFF;TRA:CALGGGATNKLIF;TRA:CAVNAAVSDGQKLLF"
TGACAACAGGACAGCT-9,"TRB:CASSWGTDQPQHF;TRA:CAVNAIGTSYGKLTF"
TGACAACGTACCGCTG-9,NA
TGACAACTCTCTTATG-9,NA
TGACTAGAGAAAGTGG-9,"TRB:CASSLVAGRTDTQYF;TRA:CAMRGGADGLTF"
TGACTAGTCCGTCAAA-9,NA
TGACTTTAGCGATAGC-9,NA
TGACTTTGTCCGAACC-9,NA
TGAGAGGGTTACGTCA-9,"TRB:CASSFGVRGKETQYF;TRA:CAFLDDKVIF"
TGAGAGGTCCAGGGCT-9,"TRB:CASSPPRGARGTEAFF;TRA:CVVSDNKSNYQLIW"
TGAGCATCAATGAATG-9,"TRA:CAVSEGVTGGGNKLTF"
TGAGCATCATGACGGA-9,"TRB:CASSPQGAKNTGELFF;TRA:CANVDTGNEKLTF;TRA:CVVSAKGTDKLIF"
TGAGCATTCACTCTTA-9,"TRB:CASGLTGTAYEQYF;TRA:CAVSEGVTGGGNKLTF"
TGAGCATTCTCAAGTG-9,NA
TGAGCATTCTTACCTA-9,"TRB:CATSNWGQRTGGADTQYF;TRA:CAVPGGYQKVTF"
TGAGCCGGTGTTCGAT-9,NA
TGAGCCGTCGCACTCT-9,NA
TGAGGGACAATCTACG-9,"TRB:CASSPRSGSGDTQYF;TRB:CASSSTQQGPLRWAF;TRA:CAMKELGGSQGNLIF"
TGAGGGAGTAGGAGTC-9,NA
TGAGGGAGTATGAATG-9,"TRB:CASSLDQGAEAFF;TRA:CAASYNSWGKLQF"
TGAGGGAGTCGCCATG-9,"TRB:CASSDRVMNTEAFF;TRA:CAVRPINNARLMF"
TGAGGGATCTGCCCTA-9,"TRB:CASSKKGWGGARTDTQYF;TRA:CIVRVDSNYQLIW"
TGATTTCAGATGTGGC-9,NA
TGATTTCTCATTGCCC-9,NA
TGCACCTCAAAGAATC-9,"TRB:CASGPVNTEAFF;TRA:CAVVGSGGGADGLTF"
TGCACCTCAGGACCCT-9,"TRB:CASSYSRGGTDTQYF;TRA:CALRTGTASKLTF"
TGCACCTGTCGTTGTA-9,NA
TGCACCTTCCTGCAGG-9,"TRB:CSATRAGPGFEAFF;TRA:CAVEDLDGQKLLF"
TGCACCTTCGTCGTTC-9,"TRB:CASIGQTNTEAFF;TRA:CAALTLNTGRRALTF"
TGCACCTTCTCGGACG-9,"TRB:CASSLARGKQGFLGLAFF;TRA:CALVVTRF"
TGCCAAAAGTAGCGGT-9,NA
TGCCAAAAGTGTTAGA-9,"TRB:CSATRAGPGFEAFF;TRA:CAVEDLDGQKLLF"
TGCCAAACACTATCTT-9,NA
TGCCAAACATCCAACA-9,"TRB:CASSQVLDRGYTF;TRA:CAVTLRSSGDKLTF"
TGCCAAATCCGCGGTA-9,NA
TGCCCATAGAGTCGGT-9,NA
TGCCCATCATGGTTGT-9,"TRB:CASSPPRGARGTEAFF;TRA:CVVSDNKSNYQLIW"
TGCCCTAGTCTAGCGC-9,NA
TGCCCTAGTCTCTCTG-9,"TRB:CASSILTNTGELFF;TRA:CVVNTNAGKSTF"
TGCCCTAGTTGGAGGT-9,"TRB:CASSDNPGQGVYNEQFF;TRA:CAVNNDMRF"
TGCGCAGAGGAGTAGA-9,"TRB:CASSVDPGEGDTQYF;TRA:CAVSGGYQKVTF"
TGCGCAGTCAGTCCCT-9,NA
TGCGCAGTCGCATGGC-9,NA
TGCGGGTCATTGAGCT-9,"TRB:CAWSVRYTEAFF;TRA:CGTVFQGAQKLVF"
TGCGGGTTCGGCTTGG-9,"TRB:CASSLFGGRNTEAFF;TRA:CALSEKNSGGSNYKLTF"
TGCGTGGGTGCGATAG-9,"TRB:CASSGTENTEAFF;TRA:CAVSDLYSSASKIIF;TRA:CEKKGGSGYSTLTF"
TGCTACCCATGCAATC-9,"TRB:CSATRAGPGFEAFF;TRA:CAVEDLDGQKLLF"
TGCTACCGTAAAGTCA-9,NA
TGCTACCGTCATGCAT-9,"TRB:CSARPTSSTDTQYF;TRA:CAASNPGANNLFF"
TGCTACCTCACTCCTG-9,"TRB:CASKARGVGDGYTF;TRA:CAGRGYGGSQGNLIF"
TGCTACCTCCTTCAAT-9,"TRB:CSALNNEQFF;TRA:CAGEETSGSRLTF"
TGCTGCTAGGCGCTCT-9,"TRB:CASSIARTTGEAFF;TRA:CAAKDRDDKIIF"
TGCTGCTGTAATCACC-9,"TRB:CSARALVSTDTQYF;TRA:CAEKDGGNEKLTF"
TGGACGCAGTTTAGGA-9,NA
TGGACGCCAGGAATGC-9,NA
TGGCCAGCAAGAGTCG-9,"TRB:CASSWTSRSYEQYF;TRA:CAPTPNTGNQFYF"
TGGCCAGGTGAAATCA-9,"TRB:CASSPGGGNTEAFF;TRA:CAAQTGSARQLTF"
TGGCCAGGTGGAAAGA-9,"TRB:CAWSDNWSEQYF;TRA:CAVSDPNAGGTSYGKLTF"
TGGCGCAAGAGATGAG-9,"TRB:CSARVPGPTWEQYF"
TGGCGCAAGTGGAGTC-9,"TRB:CSVFQYGYTF;TRA:CAESKEGGGADGLTF"
TGGCGCACACAGGAGT-9,"TRB:CASSALAGGPNTGELFF"
TGGCGCATCCCTTGTG-9,"TRB:CASSQESRSVPPLHF;TRA:CVVKGFNTNAGKSTF"
TGGCGCATCGATGAGG-9,NA
TGGCTGGGTAGATTAG-9,"TRB:CASSGTENTEAFF;TRA:CAVSDLYSSASKIIF;TRA:CEKKGGSGYSTLTF"
TGGCTGGTCACTGGGC-9,"TRB:CASSPPRGARGTEAFF;TRA:CVVSDNKSNYQLIW"
TGGGAAGGTCTGCAAT-9,"TRB:CASSFGGTHTDTQYF;TRA:CVVSVDTGRRALTF"
TGGGAAGTCTCCCTGA-9,"TRB:CASSALAGGPNTGELFF;TRA:CAMREGHIKAAGNKLTF;TRA:CAVNVKYGGSQGNLIF"
TGGGCGTGTCAGAGGT-9,"TRB:CASSQVGLAEDTDTQYF;TRA:CAMREGSNYQLIW;TRA:CAVNAGGFKTIF"
TGGTTAGAGATCGATA-9,"TRB:CASSFRGWDLKKLFF;TRA:CATNNAGNMLTF"
TGGTTAGTCCGTAGGC-9,NA
TGGTTCCAGTACGCGA-9,"TRB:CSATRAGPGFEAFF;TRA:CAVEDLDGQKLLF"
TGGTTCCTCAGTTGAC-9,"TRB:CASSYLPGQGIFYGYTF;TRA:CAVAGTTDSWGKLQF"
TGTATTCAGATCCGAG-9,"TRB:CASSYPWDSPLHF;TRA:CIVRIGSPSGNTGKLIF"
TGTATTCCAGCCTGTG-9,"TRB:CASSLLAGGPQFF;TRA:CAANLETAGNKLTF"
TGTGGTACACGGTAAG-9,"TRB:CASSLFEGTYNIQYF;TRB:CASSRNRDEVYTF;TRA:CAARGGTSYGKLTF;TRA:CVEGGSEKLVF"
TGTGGTAGTTCCTCCA-9,"TRB:CSARGGSFNTGELFF;TRA:CALSRGSGNTPLVF"
TGTGGTATCACGGTTA-9,"TRB:CSASVGPGETQYF;TRA:CAGRRGNKLVF"
TGTGTTTGTGGAAAGA-9,NA
TGTGTTTTCAGAGACG-9,"TRB:CASSILTNTGELFF;TRA:CVVNTNAGKSTF"
TGTGTTTTCAGGTAAA-9,"TRB:CASSWGTVSGANVLTF;TRA:CIVIPWGTGNQFYF"
TGTTCCGAGATCCTGT-9,"TRB:CSASEARLAGSDTQYF;TRA:CAVRDSGGYQKVTF"
TGTTCCGGTACCGAGA-9,"TRB:CASSLGQPRSGNTIYF;TRA:CIPHQGAQKLVF"
TGTTCCGTCATCACCC-9,NA
TTAACTCCATACAGCT-9,"TRB:CASSLAGGLAGGRISYEQYF;TRA:CAYRRVRTGNQFYF"
TTAGGACAGAATTCCC-9,"TRB:CSASEARLAGSDTQYF;TRA:CAVRDSGGYQKVTF"
TTAGGACTCGACAGCC-9,"TRB:CASSRYRARAEEEKLFF;TRA:CAPLGAGNMLTF;TRA:CAVGPYNTDKLIF"
TTAGGCAAGGGCTCTC-9,"TRB:CASSFTGDQETQYF;TRA:CVVNVVGGYNKLIF"
TTAGGCAAGGTGCAAC-9,"TRB:CASSPPRGARGTEAFF;TRA:CVVSDNKSNYQLIW"
TTAGGCAAGTTACGGG-9,"TRB:CASSSPLGSRGTDTQYF;TRA:CAFTIIQGAQKLVF"
TTAGGCACACAACTGT-9,NA
TTAGGCACAGCTGGCT-9,NA
TTAGGCAGTTAAGATG-9,"TRB:CSARPSQTTDTQYF;TRA:CAETHPGNMLTF"
TTAGTTCGTACAGTGG-9,"TRB:CATSNTGTEAFF;TRA:CAGAGAGSYQLTF"
TTATGCTAGAGGTTAT-9,"TRB:CASSMRANTEAFF;TRA:CAGQLNAGGTSYGKLTF"
TTATGCTTCGTCCAGG-9,"TRB:CSARVGAENTEAFF;TRA:CAVSGYSTLTF"
TTCCCAGAGGAATTAC-9,"TRB:CASSVEANTEAFF;TRA:CAASDAGTASKLTF"
TTCGAAGAGAGGTACC-9,NA
TTCGAAGGTCATATCG-9,"TRB:CASSGEETQYF;TRA:CAGQPVIQGAQKLVF"
TTCGGTCTCAAGCCTA-9,NA
TTCGGTCTCCGAACGC-9,"TRB:CASRPAGGGLTGELFF;TRA:CAVKGRGGATDKLIF"
TTCGGTCTCCTCGCAT-9,"TRB:CASSSTGVGEAFF;TRA:CAASGDSNYQLIW"
TTCGGTCTCTCTAAGG-9,"TRB:CATSNTGTEAFF;TRA:CAGAGAGSYQLTF"
TTCTACAAGACAGACC-9,NA
TTCTACAAGCTCCTCT-9,"TRB:CASSTRDGKTYEQYF;TRA:CASHILTGGGNKLTF"
TTCTACAAGTCGATAA-9,"TRB:CASSPRRAGDDYEQYF;TRA:CAAPRRGNAGNMLTF"
TTCTACACACGCGAAA-9,NA
TTCTACAGTAGCTAAA-9,NA
TTCTACAGTCCCGACA-9,NA
TTCTCAAGTCGTGGCT-9,"TRB:CSVAGSYGYTF;TRA:CAVSVRQGGSEKLVF"
TTCTCCTAGTGGGATC-9,"TRA:CAVSEGVTGGGNKLTF"
TTCTCCTCAAACCCAT-9,"TRB:CSVSEASPSDTQYF;TRA:CAVRDNTNAGKSTF"
TTCTCCTTCGAGGTAG-9,NA
TTCTTAGCAATGGACG-9,"TRB:CSARDWGQAENGYTF;TRA:CAVSDHGSARQLTF"
TTCTTAGGTTATTCTC-9,"TRB:CASRDSVIGQPQHF;TRA:CALSDWMDSSYKLIF"
TTCTTAGTCACAGGCC-9,NA
TTCTTAGTCAGTTCGA-9,"TRB:CASSLAAGALNEQYF;TRA:CAVGPAGNKLTF;TRA:CIGIYGGATNKLIF"
TTGAACGGTAGAGGAA-9,"TRA:CAGAGAGSYQLTF"
TTGAACGGTATTACCG-9,"TRB:CASSGEETQYF;TRA:CAGQPVIQGAQKLVF"
TTGAACGGTCTAGTGT-9,"TRB:CASGLTGTAYEQYF;TRA:CAVSEGVTGGGNKLTF"
TTGACTTTCGTGGTCG-9,"TRB:CASSPGGGNTEAFF;TRA:CAAQTGSARQLTF"
TTGACTTTCTCCGGTT-9,"TRB:CSAPQGFRGEKLFF;TRA:CIVRVDNYGGATNKLIF"
TTGACTTTCTCGCATC-9,"TRB:CASSILTNTGELFF;TRA:CVVNTNAGKSTF"
TTGCCGTAGTACGTTC-9,"TRB:CSASYEWGFEAFF;TRA:CAVKDSGYALNF"
TTGCCGTGTGTTTGGT-9,"TRA:CAVSEGVTGGGNKLTF"
TTGCGTCAGCTTTGGT-9,"TRB:CASTSGWPGGYEQYF;TRA:CAALSGSARQLTF"
TTGCGTCAGGACCACA-9,NA
TTGCGTCCAAAGGCGT-9,NA
TTGCGTCTCATACGGT-9,"TRB:CASSLGQPRSGNTIYF;TRA:CIPHQGAQKLVF"
TTGCGTCTCTAACTTC-9,NA
TTGGAACCACAGGCCT-9,NA
TTGGAACCATCGACGC-9,"TRB:CASSPPRGARGTEAFF;TRA:CVVSDNKSNYQLIW"
TTGGAACGTAAACGCG-9,NA
TTGGAACGTATTACCG-9,NA
TTGGAACGTGAAAGAG-9,"TRB:CASRPNRSSGYGYTF;TRA:CIVKTGTASKLTF"
TTGGAACGTTCAACCA-9,NA
TTGGAACTCAGAGGTG-9,"TRB:CASSTRDGKTYEQYF;TRA:CASHILTGGGNKLTF"
TTGGAACTCGGATGTT-9,NA
TTGGAACTCTCTAGGA-9,"TRB:CASSRQGSSPLHF;TRA:CAGPNTGGFKTIF"
TTGGCAAAGATCCCGC-9,"TRB:CSATRAGPGFEAFF;TRA:CAVEDLDGQKLLF"
TTGGCAACACACCGAC-9,NA
TTGGCAAGTAGCTAAA-9,"TRB:CSATRAGPGFEAFF"
TTGGCAAGTTGTGGCC-9,"TRB:CASSRRFF;TRB:CASSSGTGGRLNYGYTF;TRA:CGTELNKNRDDKIIF"
TTTACTGTCGGGAGTA-9,NA
TTTATGCCAAATTGCC-9,"TRB:CASSPPRGARGTEAFF;TRA:CVVSDNKSNYQLIW"
TTTATGCGTTTGACAC-9,NA
TTTATGCTCAGAGACG-9,"TRB:CATSPGSSRDPRKFF;TRA:CAVRDNMDTDKLIF"
TTTCCTCAGAGAGCTC-9,"TRB:CASSSGTNYGYTF;TRA:CAPPPSGNTGKLIF"
TTTCCTCAGGACATTA-9,"TRB:CASSWSGQSSGYTF;TRA:CAVEGFQKLVF;TRA:CAVSDSTSGTYKYIF"
TTTCCTCAGGATGCGT-9,"TRB:CSATRAGPGFEAFF;TRA:CAVEDLDGQKLLF"
TTTCCTCAGTAGATGT-9,"TRB:CSARPSQTTDTQYF;TRA:CAEKEGSNNDMRF"
TTTCCTCGTCACAAGG-9,"TRB:CASSLGPGGRTGELFF;TRA:CAAYNFGNEKLTF;TRA:CADLAPVLGTGNQFYF;TRA:CAVRDPGAGNNRKLIW"
TTTCCTCGTCTGATTG-9,NA
TTTCCTCTCAGCAACT-9,NA
TTTGCGCAGCCGTCGT-9,NA
TTTGCGCCAATGAAAC-9,"TRB:CASSLGRGTATGELFF;TRA:CVVSVAAGNKLTF"
AAACCTGAGTTCGCGC-10,"TRB:CSVGSQQAQYF;TRA:CAVDNAGNMLTF"
AAACCTGCATACAGCT-10,NA
AAACCTGCATCATCCC-10,"TRB:CASSIVDTDTQYF;TRA:CAPQGDNFNKFYF;TRA:CAVNHPPDTGNQFYF"
AAACCTGGTAATTGGA-10,"TRB:CASSLGRLRVEQYF;TRA:CAASAEGQNFVF"
AAACCTGGTACGCTGC-10,NA
AAACCTGGTATATCCG-10,"TRB:CASSIVDTGELFF;TRA:CAFGSGNDYKLSF"
AAACCTGGTCGTTGTA-10,NA
AAACCTGTCAATAAGG-10,"TRB:CATGTSETQYF;TRA:CATDIGGGADGLTF"
AAACCTGTCAGCACAT-10,NA
AAACCTGTCAGCTTAG-10,"TRB:CATGTSETQYF;TRA:CATDIGGGADGLTF"
AAACCTGTCGGCCGAT-10,"TRB:CASSTVNNSPLHF;TRA:CAVGDNQGGKLIF"
AAACCTGTCTTTACGT-10,"TRB:CASSIVAGPEAFF;TRA:CAVNENQGGKLIF"
AAACGGGAGGTGCTAG-10,"TRB:CATGTSETQYF;TRA:CATDIGGGADGLTF"
AAACGGGCACAGACAG-10,"TRB:CASSLGRLRVEQYF;TRA:CAASAEGQNFVF"
AAACGGGCATCATCCC-10,"TRB:CSARPSQTTDTQYF;TRA:CAEKEGSNNDMRF"
AAACGGGGTCAGGACA-10,"TRB:CASSEVITGNTIYF;TRA:CAAPGGSQGNLIF"
AAACGGGGTGTAAGTA-10,"TRB:CASSLGRLRVEQYF;TRA:CAASAEGQNFVF"
AAACGGGGTTCCAACA-10,NA
AAACGGGGTTCCCTTG-10,"TRB:CASSGLAGGYEQYF;TRA:CAGELTGANSKLTF"
AAACGGGTCCTACAGA-10,"TRB:CASSLGRLRVEQYF;TRA:CAASAEGQNFVF"
AAACGGGTCCTGTACC-10,"TRB:CASSLGRLRVEQYF;TRA:CAASAEGQNFVF"
AAAGATGAGAATTCCC-10,"TRB:CASSLGRLRVEQYF;TRA:CAASAEGQNFVF"
AAAGATGAGTCTTGCA-10,NA
AAAGATGCAGTCTTCC-10,"TRB:CASRSDEGYGYTF;TRB:CASSQGSRGPQETQYF;TRA:CAETSNFGNEKLTF;TRA:CAVEVYSGGGADGLTF"
AAAGATGTCCTTTCGG-10,"TRB:CASSLGRLRVEQYF;TRA:CAASAEGQNFVF"
AAAGCAAGTGTGTGCC-10,"TRB:CASSIVDTDTQYF;TRA:CAPQGDNFNKFYF;TRA:CAVNHPPDTGNQFYF"
AAAGCAAGTTAAAGAC-10,NA
AAAGCAATCAAGAAGT-10,NA
AAAGCAATCAATCACG-10,NA
AAAGCAATCATCTGCC-10,"TRB:CASSMMGTGLLNTEAFF"
AAAGCAATCTGAGTGT-10,NA
AAAGCAATCTTGAGGT-10,"TRB:CAISDEGGVNTGELFF;TRA:CAGQPIPRGKIIF"
AAAGTAGAGAAACGAG-10,"TRB:CASSIVTGPEAFF;TRA:CAVNENQGGKLIF"
AAAGTAGAGGCTCAGA-10,"TRB:CSASSANTGELFF;TRA:CAVTMNRDDKIIF"
AAAGTAGAGGGCTTGA-10,"TRB:CASSLGRLRVEQYF;TRA:CAASAEGQNFVF"
AAAGTAGCAAGCCGCT-10,"TRB:CASSLGRLRVEQYF;TRA:CAASAEGQNFVF"
AAAGTAGCAAGTCTGT-10,NA
AAAGTAGCAATCGAAA-10,NA
AAAGTAGCACTATCTT-10,"TRB:CASSTVNNSPLHF;TRA:CAVGDNQGGKLIF"
AAAGTAGCAGTATAAG-10,"TRB:CASSDSAWDRADTDTQYF;TRA:CALSEAPKAAGNKLTF"
AAAGTAGGTACCATCA-10,NA
AAAGTAGGTAGCACGA-10,"TRB:CASSQEQNQPQHF;TRA:CALRNTGGFKTIF"
AAAGTAGGTCCGTTAA-10,NA
AAAGTAGGTGCAGTAG-10,NA
AAAGTAGTCTTGGGTA-10,"TRB:CASSIVTGPEAFF;TRA:CAVNENQGGKLIF"
AAATGCCAGACAGGCT-10,"TRB:CASRPGWADTQYF;TRA:CAVGASGAGSYQLTF"
AAATGCCCAAGGTGTG-10,NA
AAATGCCGTAGCGTAG-10,NA
AAATGCCGTGTATGGG-10,"TRB:CASSLGRLRVEQYF;TRA:CAASAEGQNFVF"
AAATGCCGTTGTACAC-10,"TRB:CASSLGRLRVEQYF;TRA:CAASAEGQNFVF"
AAATGCCGTTTAGCTG-10,"TRB:CASSDDRDPYGYTF;TRA:CAFLRAAGANNLFF"
AAATGCCTCAGCGACC-10,"TRB:CASSESPVGEQYF;TRA:CAASMAGGGADGLTF"
AAATGCCTCGCAAACT-10,"TRB:CASSSGGAPYNEQFF;TRA:CAMRGVNTNAGKSTF"
AAATGCCTCTCAAACG-10,NA
AACACGTAGACCACGA-10,"TRB:CSATPGTGSLNEQFF;TRA:CAVITSGTYKYIF"
AACACGTAGGCCATAG-10,"TRB:CASGRLAGGPLVSGELFF;TRA:CALGGSQGNLIF"
AACACGTAGTGCCAGA-10,NA
AACACGTCACCGCTAG-10,"TRB:CASSLEGRGGDIQYF;TRA:CAVPSEWAAGNKLTF"
AACACGTCAGGCGATA-10,"TRB:CASGEGYGYTF;TRA:CALSQETSGSRLTF"
AACACGTGTACAGCAG-10,"TRB:CASSPLTGGAGTEAFF;TRA:CAGEITGANSKLTF"
AACACGTGTCCGACGT-10,"TRB:CSAGEVGATFF;TRA:CATDSGLTF"
AACACGTGTTCTGGTA-10,"TRB:CASSLGRLRVEQYF;TRA:CAASAEGQNFVF"
AACACGTTCTGCTTGC-10,"TRB:CASSTVNNSPLHF;TRA:CAVGDNQGGKLIF"
AACCATGAGATTACCC-10,NA
AACCATGAGCGCCTTG-10,NA
AACCATGCAATTCCTT-10,NA
AACCATGCAGTCCTTC-10,"TRB:CSAGEVGATFF;TRA:CATDSGLTF"
AACCATGCATGATCCA-10,"TRB:CASSGLAGGYEQYF;TRA:CAGELTGANSKLTF"
AACCATGCATTAGCCA-10,"TRB:CASSFVAGGNNEQFF;TRA:CAVNIYSGYALNF;TRA:CGAGSNFGNEKLTF"
AACCATGGTAAATGAC-10,"TRB:CASSSWTANEKLFF;TRA:CASSGFNKFYF"
AACCATGGTCTCGTTC-10,NA
AACCATGGTTAAGGGC-10,"TRB:CASSLGRLRVEQYF;TRA:CAASAEGQNFVF"
AACCATGGTTGTCGCG-10,"TRB:CAERTGTDTQYF;TRB:CASSSGTGGASNQPQHF;TRA:CAASAPQAGTALIF"
AACCATGTCAACGGCC-10,"TRB:CASSLGGGGTEAFF;TRA:CAENSGYSTLTF"
AACCGCGAGACCCACC-10,"TRB:CASSLGRLRVEQYF;TRA:CAASAEGQNFVF"
AACCGCGAGAGATGAG-10,NA
AACCGCGAGATCCCAT-10,"TRB:CASSGGTASTDTQYF;TRA:CAETSTGTASKLTF"
AACCGCGAGCACCGCT-10,"TRB:CASSLGRLRVEQYF;TRA:CAASAEGQNFVF"
AACCGCGAGCATCATC-10,"TRB:CASSSGQGTNEKLFF;TRA:CAEKDGGNEKLTF;TRA:CLVGDESTDSWGKLQF"
AACCGCGAGGACCACA-10,"TRB:CATGTSETQYF;TRA:CATDIGGGADGLTF"
AACCGCGAGTACATGA-10,"TRB:CASSFPGQGLYEQYF;TRA:CATGFQKLVF;TRA:CAVSDNQGGKLIF"
AACCGCGCAGTCGTGC-10,"TRB:CASSIVTGPEAFF;TRA:CAVNENQGGKLIF"
AACCGCGCATAGACTC-10,NA
AACCGCGTCCACTCCA-10,"TRB:CASSIVDTDTQYF;TRA:CAPQGDNFNKFYF;TRA:CAVNHPPDTGNQFYF"
AACCGCGTCCCATTAT-10,"TRB:CASSIVTGPEAFF;TRA:CAVNENQGGKLIF"
AACCGCGTCGCCCTTA-10,"TRB:CASSIVDTDTQYF;TRA:CAPQGDNFNKFYF;TRA:CAVNHPPDTGNQFYF"
AACCGCGTCTCTAGGA-10,"TRB:CASSIDQGRLYEQYF;TRA:CAVANAGGTSYGKLTF"
AACGTTGAGTGTCCAT-10,NA
AACGTTGCACCTCGTT-10,"TRB:CASSGLAGGYEQYF;TRA:CAGELTGANSKLTF"
AACGTTGGTATGGTTC-10,"TRB:CASSLIGVSFSGNTIYF;TRA:CAMSEGGSEKLVF"
AACGTTGGTCTCACCT-10,"TRB:CASSLGRLRVEQYF;TRA:CAASAEGQNFVF"
AACGTTGTCCGCAAGC-10,"TRB:CASSIVDTDTQYF;TRA:CAPQGDNFNKFYF;TRA:CAVNHPPDTGNQFYF"
AACGTTGTCGCCATAA-10,"TRB:CASSLELGRRSEAFF;TRA:CAFRNSGAGSYQLTF"
AACGTTGTCGTTACGA-10,"TRB:CASSTVNNSPLHF;TRA:CAVGDNQGGKLIF"
AACGTTGTCTAACTGG-10,"TRB:CASSEVITGNTIYF;TRA:CAAPGGSQGNLIF"
AACTCAGAGAGTACAT-10,"TRB:CASSQEQNQPQHF;TRA:CALRNTGGFKTIF"
AACTCAGAGAGTGAGA-10,"TRB:CASSIVTGPEAFF;TRA:CAVNENQGGKLIF"
AACTCAGAGCATCATC-10,NA
AACTCAGAGTACGCGA-10,"TRB:CASSIVTGPEAFF;TRA:CAVNENQGGKLIF"
AACTCAGCAACAACCT-10,"TRB:CASSLGRLRVEQYF;TRA:CAASAEGQNFVF"
AACTCAGCAATGGTCT-10,NA
AACTCAGGTATCGCAT-10,"TRB:CASSLELGRRSEAFF;TRA:CAFRNSGAGSYQLTF"
AACTCAGGTGCACTTA-10,NA
AACTCAGGTTCGTTGA-10,"TRB:CASSPPLVMNTEAFF;TRA:CVVSVSPADTGRRALTF"
AACTCAGGTTTAGGAA-10,"TRB:CASSIVTGPEAFF;TRA:CAVNENQGGKLIF"
AACTCAGTCGTCCAGG-10,"TRB:CASSLDRGPYSYNEQFF"
AACTCAGTCTTAACCT-10,"TRB:CARKSPLHF;TRB:CASSQALAGGLTYEQYF;TRA:CAVISGSARQLTF"
AACTCCCAGATGGGTC-10,"TRB:CASSLGRLRVEQYF;TRA:CAASAEGQNFVF"
AACTCCCAGCACAGGT-10,NA
AACTCCCAGGCGATAC-10,"TRB:CASSLGRLRVEQYF;TRA:CAASAEGQNFVF"
AACTCCCAGTACCGGA-10,"TRB:CSARGEGHSTGELFF;TRA:CATDYYF"
AACTCCCAGTAGATGT-10,"TRB:CSVSDSLNTEAFF;TRA:CIVRAYPSGNTPLVF"
AACTCCCAGTCAAGCG-10,"TRB:CASSIVTGPEAFF;TRA:CAVNENQGGKLIF"
AACTCCCCAGCCTGTG-10,"TRB:CASSGRSTLEAFF;TRA:CAAVGNNARLMF;TRA:CAVRGRYNTDKLIF"
AACTCCCCAGCGATCC-10,"TRB:CASSALAGMVNTGELFF;TRB:CASSLGSYEQYF;TRA:CALNQAGTALIF"
AACTCCCCAGGGCATA-10,"TRB:CASSQEQNQPQHF;TRA:CALRNTGGFKTIF"
AACTCCCGTGCCTTGG-10,"TRB:CATGTSETQYF;TRA:CATDIGGGADGLTF"
AACTCCCTCAGGCAAG-10,"TRB:CASSGDRNTEAFF;TRA:CAVIPYSGAGSYQLTF"
AACTCCCTCCGTAGGC-10,NA
AACTCTTAGCAGGCTA-10,"TRB:CASSLELGRRSEAFF;TRA:CAFRNSGAGSYQLTF"
AACTCTTAGCGGATCA-10,"TRB:CASSLGRLRVEQYF;TRA:CAASAEGQNFVF"
AACTCTTAGCTAAACA-10,"TRB:CASRVGQMNTEAFF;TRA:CALERGATNKLIF"
AACTCTTAGCTTATCG-10,"TRB:CASSETEQETQYF;TRA:CAVIYNQGGKLIF"
AACTCTTAGGCAGGTT-10,NA
AACTCTTCACGGCCAT-10,NA
AACTCTTCAGATGGCA-10,"TRB:CASSLGRLRVEQYF;TRA:CAASAEGQNFVF"
AACTCTTTCAGTGTTG-10,"TRB:CATGKLRRDGDQPQHF;TRA:CILDSGGYQKVTF"
AACTCTTTCTCGCATC-10,"TRB:CASSLGRLRVEQYF;TRA:CAASAEGQNFVF"
AACTGGTGTAACGTTC-10,"TRB:CASSLGRLRVEQYF;TRA:CAASAEGQNFVF"
AACTGGTGTCAGGACA-10,"TRB:CASSTVNNSPLHF;TRA:CAVGDNQGGKLIF"
AACTGGTGTCCAAGTT-10,"TRB:CASGLTGTAYEQYF;TRA:CAVSEGVTGGGNKLTF"
AACTGGTGTCTCATCC-10,"TRB:CASSLGRLRVEQYF;TRA:CAASAEGQNFVF"
AACTGGTGTGAACCTT-10,"TRB:CASSIVTGPEAFF;TRA:CAVNENQGGKLIF"
AACTGGTGTGCAGGTA-10,"TRB:CASSTVNNSPLHF;TRA:CAVGDNQGGKLIF"
AACTGGTGTTAAGTAG-10,"TRB:CSVGSQQAQYF;TRA:CAVDNAGNMLTF"
AACTGGTGTTGAGGTG-10,"TRB:CASSFGGTYGYTF;TRA:CAVEVPYSGTYKYIF"
AACTGGTTCCCAGGTG-10,NA
AACTGGTTCGTCCGTT-10,"TRB:CASSEEGVQVGFF;TRA:CAAFPSDSNYQLIW"
AACTGGTTCTAACTCT-10,NA
AACTTTCAGCCCAGCT-10,"TRB:CASSYPTGSDTEAFF;TRA:CAVPTGGGNKLTF"
AACTTTCAGTTCGCGC-10,"TRB:CASSFRGANEKLFF;TRA:CAMREGNTNAGKSTF;TRA:CASRTSGTYKYIF"
AACTTTCCAAGTCTGT-10,"TRB:CATSNWGQRTGGADTQYF;TRA:CAVPGGYQKVTF"
AACTTTCCACACGCTG-10,"TRB:CASSLGRLRVEQYF;TRA:CAASAEGQNFVF"
AACTTTCCACGCCAGT-10,"TRB:CASSLGRLRVEQYF;TRA:CAASAEGQNFVF"
AACTTTCGTAGAGTGC-10,"TRB:CASSIVDTDTQYF;TRA:CAPQGDNFNKFYF;TRA:CAVNHPPDTGNQFYF"
AACTTTCGTCAACATC-10,"TRB:CASSIVTGPEAFF;TRA:CAVNENQGGKLIF"
AACTTTCGTCATATCG-10,NA
AACTTTCGTTTCCACC-10,NA
AACTTTCTCCGCAAGC-10,"TRB:CASGLTGTAYEQYF;TRA:CAVSEGVTGGGNKLTF"
AACTTTCTCCGCAGTG-10,NA
AACTTTCTCTGATACG-10,"TRB:CASSLGRLRVEQYF;TRA:CAASAEGQNFVF"
AAGACCTAGAGAACAG-10,"TRB:CASSLATGPYEQYF;TRA:CAVFPKAAGNKLTF"
AAGACCTAGCGTCAAG-10,"TRB:CASSLSSGTNQPQHF;TRA:CAVNTNAGKSTF"
AAGACCTAGGCCATAG-10,"TRB:CSVPHPRDEQFF;TRA:CAVTTSGTYKYIF"
AAGACCTCACATGGGA-10,NA
AAGACCTCATACAGCT-10,"TRB:CASSIVDTDTQYF;TRA:CAPQGDNFNKFYF;TRA:CAVNHPPDTGNQFYF"
AAGACCTCATCACCCT-10,NA
AAGACCTGTCGGCATC-10,"TRB:CASSTLAGDTQYF;TRA:CAVNKAGGGNKLTF"
AAGACCTGTTCAGTAC-10,"TRB:CASSYRAGRQGLTDTQYF"
AAGACCTGTTGCGTTA-10,"TRB:CASSSILAGESYEQYF;TRA:CAFMSPNFGNEKLTF"
AAGACCTGTTGGTGGA-10,"TRB:CSASRPGDFQETQYF;TRA:CVVSDKAAGNKLTF"
AAGACCTTCCTTCAAT-10,"TRB:CATSNWGQRTGGADTQYF"
AAGCCGCAGAGTTGGC-10,"TRB:CASSLGRLRVEQYF;TRA:CAASAEGQNFVF"
AAGCCGCAGATGCCTT-10,"TRB:CASRGRGSYEQYF;TRA:CAGAAASGSARQLTF"
AAGCCGCAGCTAAGAT-10,"TRB:CSAGEVGATFF;TRA:CATDSGLTF"
AAGCCGCGTCGAATCT-10,"TRB:CASSEAGGGTEAFF;TRA:CAENSGYSTLTF"
AAGCCGCTCAGTTAGC-10,"TRB:CASSIVTGPEAFF;TRA:CAVNENQGGKLIF"
AAGCCGCTCCCTAATT-10,"TRB:CASSYQGWTDTQYF;TRA:CAGATRNYGQNFVF"
AAGCCGCTCGGACAAG-10,"TRB:CASGISRSSYNSPLHF;TRA:CAAVKGNAGNMLTF"
AAGGAGCAGACAGGCT-10,NA
AAGGAGCAGAGCCTAG-10,"TRB:CASSLIGVSFSGNTIYF;TRA:CAMSEGGSEKLVF"
AAGGAGCAGCTATGCT-10,NA
AAGGAGCAGGTGTTAA-10,"TRB:CASSLGRLRVEQYF;TRA:CAASAEGQNFVF"
AAGGAGCCAATAGCGG-10,"TRB:CASSEVITGNTIYF;TRA:CAAPGGSQGNLIF"
AAGGAGCCAATCCGAT-10,"TRB:CASSEVITGNTIYF;TRA:CAAPGGSQGNLIF"
AAGGAGCCACACCGCA-10,NA
AAGGAGCCACGTCTCT-10,"TRB:CSAGEVGATFF;TRA:CATDSGLTF"
AAGGAGCGTACACCGC-10,"TRB:CASKRGLSETDTQYF;TRA:CALGDSGGSNYKLTF;TRA:CALTTNTGNQFYF"
AAGGAGCTCAGTTTGG-10,"TRB:CASSFGSLEAFF;TRA:CAENELNRDDKIIF"
AAGGAGCTCCAAACAC-10,"TRB:CASSIVTGPEAFF;TRA:CAVNENQGGKLIF"
AAGGCAGAGATAGGAG-10,"TRB:CASSTVNNSPLHF;TRA:CAVGDNQGGKLIF"
AAGGCAGAGTACGCCC-10,"TRB:CASSIVTGPEAFF;TRA:CAVNENQGGKLIF"
AAGGCAGAGTAGGCCA-10,"TRB:CASSSILAGESYEQYF;TRA:CAFMSPNFGNEKLTF"
AAGGCAGAGTAGTGCG-10,"TRB:CASSYGYGYTF;TRA:CALSPETSGSRLTF"
AAGGCAGAGTCGATAA-10,"TRB:CASSNGPDRANTEAFF;TRA:CAPVRQTGANNLFF"
AAGGCAGAGTGATCGG-10,"TRB:CASSALAGGPNTGELFF;TRA:CAMREGHIKAAGNKLTF;TRA:CAVNVKYGGSQGNLIF"
AAGGCAGCAAGTTAAG-10,"TRB:CASSQVYRGSGNTIYF;TRA:CAVALPGTASKLTF"
AAGGCAGGTAAATACG-10,"TRB:CASSRNRDTEAFF"
AAGGCAGGTCTAGTGT-10,"TRB:CSVARITQETQYF;TRA:CAASLWGAQKLVF"
AAGGCAGTCACAGTAC-10,NA
AAGGCAGTCAGAAATG-10,"TRB:CASLPYNEQFF"
AAGGCAGTCTTGAGGT-10,"TRB:CASNEDTEAFF;TRA:CAGQRWGNKLVF"
AAGGTTCAGTACGACG-10,NA
AAGGTTCCAGATGGGT-10,"TRB:CASGLTGTAYEQYF;TRA:CAVSEGVTGGGNKLTF"
AAGGTTCCAGCGATCC-10,"TRB:CATGTSETQYF;TRA:CATDIGGGADGLTF"
AAGGTTCTCCCTTGCA-10,"TRB:CASSIVTGPEAFF;TRA:CAVNENQGGKLIF"
AAGGTTCTCCTCATTA-10,"TRB:CASSIVTGPEAFF;TRA:CAVNENQGGKLIF"
AAGGTTCTCGGAAACG-10,"TRB:CASSLELGRRSEAFF;TRA:CAFRNSGAGSYQLTF"
AAGGTTCTCTAACTCT-10,"TRB:CASSTGNGADTQYF;TRA:CAVVVGGYNKLIF"
AAGTCTGAGATCCCAT-10,NA
AAGTCTGAGATCCTGT-10,"TRB:CASSLGRLRVEQYF;TRA:CAASAEGQNFVF"
AAGTCTGAGCAGGTCA-10,NA
AAGTCTGAGTATCTCG-10,NA
AAGTCTGAGTTCGATC-10,"TRB:CSVGSQQAQYF"
AAGTCTGCATGGATGG-10,"TRB:CASSIVTGPEAFF;TRA:CAVNENQGGKLIF"
AAGTCTGGTAAGTTCC-10,"TRB:CASSIVTGPEAFF;TRA:CAVNENQGGKLIF"
AAGTCTGGTATAGGGC-10,"TRB:CASSSSRGAYEQFF;TRA:CIVSSSGTASKLTF"
AAGTCTGGTGTATGGG-10,"TRB:CAWRRVAGGKLFF;TRA:CAASPNEYGNKLVF"
AAGTCTGGTTGGAGGT-10,"TRB:CASSMMGTGLLNTEAFF;TRA:CAFKSGTALIF;TRA:CPRSNMLTF"
AAGTCTGTCAAGCCTA-10,"TRB:CATGTSETQYF;TRA:CATDIGGGADGLTF"
AAGTCTGTCAATACCG-10,"TRB:CASGLTGTAYEQYF;TRA:CAVSEGVTGGGNKLTF"
AAGTCTGTCACCATAG-10,"TRB:CASRLTGEQPQHF;TRA:CALGNTGTASKLTF"
AAGTCTGTCACCTCGT-10,NA
AAGTCTGTCGATGAGG-10,"TRB:CASSLELGRRSEAFF;TRA:CAFRNSGAGSYQLTF"
AATCCAGGTCAAACTC-10,NA
AATCCAGGTGATGTCT-10,"TRB:CASSSILAGESYEQYF;TRA:CAFMSPNFGNEKLTF"
AATCCAGGTGCAACGA-10,"TRB:CASSFGSLEAFF;TRA:CAENELNRDDKIIF"
AATCCAGTCACGCGGT-10,"TRB:CSAGEVGATFF;TRA:CATDSGLTF"
AATCCAGTCACTATTC-10,NA
AATCCAGTCTCGCATC-10,"TRB:CASSMRRANTGELFF;TRA:CAGLDSNYQLIW"
AATCCAGTCTGGAGCC-10,"TRB:CASSDNPGQGVYNEQFF;TRA:CAVNNDMRF"
AATCCAGTCTTCGAGA-10,"TRB:CASSLVAGRTDTQYF;TRA:CAMRGGADGLTF"
AATCGGTAGAACAACT-10,"TRB:CSVGSQQAQYF;TRA:CAVDNAGNMLTF"
AATCGGTAGATGTAAC-10,"TRB:CATSNTGTEAFF;TRA:CAGAGAGSYQLTF"
AATCGGTCAAGTAGTA-10,"TRB:CASSLGSREAFF;TRA:CALSEMGAGGSYIPTF"
AATCGGTCAAGTTAAG-10,NA
AATCGGTCAATAACGA-10,"TRB:CSVARITQETQYF;TRA:CAASLWGAQKLVF"
AATCGGTCAATGACCT-10,"TRB:CASSVGQGLSPLHF;TRA:CILRDGAAGNKLTF"
AATCGGTCATTGCGGC-10,NA
AATCGGTGTGTTCGAT-10,"TRB:CASSSTTGDFETQYF;TRA:CAAIWGGTYKYIF;TRA:CAVANSNYQLIW"
AATCGGTGTTAGTGGG-10,NA
AATCGGTTCCTCGCAT-10,"TRB:CASSLELGRRSEAFF;TRA:CAFRNSGAGSYQLTF"
ACACCAAAGCGGATCA-10,NA
ACACCAAAGCTCCCAG-10,NA
ACACCAAAGGTGTTAA-10,"TRB:CASSIVDTGELFF;TRA:CAFGSGNDYKLSF"
ACACCAAAGTGCGATG-10,"TRB:CASSLDRGPYSYNEQFF;TRA:CAASTGYALNF;TRA:CARPDSNYQLIW"
ACACCAAAGTGTTAGA-10,NA
ACACCAACACAGAGGT-10,"TRB:CASGLTGTAYEQYF;TRA:CAVSEGVTGGGNKLTF"
ACACCAACAGATGGCA-10,"TRB:CASSETGYSYNEQFF;TRB:CASSYNPGYEQYF;TRA:CAVAVDSGGGADGLTF"
ACACCAAGTTTAAGCC-10,"TRB:CSVGSQQAQYF;TRA:CAVDNAGNMLTF"
ACACCAATCGGTCCGA-10,"TRB:CASSDDRDPYGYTF;TRA:CAFLRAAGANNLFF"
ACACCAATCTCTGAGA-10,"TRB:CATGTSETQYF;TRA:CATDIGGGADGLTF"
ACACCCTAGGCGACAT-10,"TRB:CASSEGTASTDTQYF;TRA:CAETSTGTASKLTF"
ACACCCTCAAGAGTCG-10,"TRB:CASSLSGGDEKLFF;TRA:CAAIEGGNDYKLSF"
ACACCCTCACCATGTA-10,"TRB:CASSLGRLRVEQYF;TRA:CAASAEGQNFVF"
ACACCCTCAGACGCTC-10,"TRB:CASSMMGTGLLNTEAFF;TRA:CAFKSGTALIF;TRA:CPRSNMLTF"
ACACCCTGTACCGAGA-10,"TRB:CASSLELGRRSEAFF;TRA:CAFRNSGAGSYQLTF"
ACACCCTGTGCTGTAT-10,NA
ACACCCTGTGGTTTCA-10,"TRB:CASSPPLVMNTEAFF;TRA:CVVSVSPADTGRRALTF"
ACACCCTGTGTGAAAT-10,"TRB:CASSIVSTDTQYF;TRA:CAVTGRIYTGNQFYF"
ACACCGGAGACAGACC-10,"TRB:CSARPSQTTDTQYF;TRA:CAEKEGSNNDMRF"
ACACCGGAGACAGGCT-10,"TRB:CSAGEVGATFF;TRA:CATDSGLTF"
ACACCGGAGTGGAGAA-10,"TRB:CATGTSETQYF;TRA:CATDIGGGADGLTF"
ACACCGGCACAGGCCT-10,"TRB:CATSRDLTYEQYF;TRA:CAAPGGSQGNLIF"
ACACCGGCAGACGTAG-10,"TRB:CASSLGRLRVEQYF;TRA:CAASAEGQNFVF"
ACACCGGCATGGTCTA-10,NA
ACACCGGGTAAACCTC-10,NA
ACACCGGGTCGGGTCT-10,"TRB:CASSEPGVRGFQYF"
ACACCGGGTTAAGGGC-10,"TRB:CASSIVTGPEAFF;TRA:CAVNENQGGKLIF"
ACACCGGTCACGGTTA-10,"TRB:CSVSDSLNTEAFF;TRA:CIVRAYPSGNTPLVF"
ACACCGGTCCGCATAA-10,"TRB:CASSPGTGGSNQPQHF;TRA:CAAMGPQAGTALIF"
ACACCGGTCTATCCTA-10,"TRB:CASETGENGGELFF"
ACACCGGTCTGGTGTA-10,"TRB:CASSGGTASTDTQYF;TRA:CAETSTGTASKLTF"
ACACTGAAGGCATTGG-10,"TRB:CASSLGGSSYNEQFF;TRA:CAATNYGQNFVF;TRA:CAVQAVGSQGNLIF"
ACACTGACAATAGCAA-10,NA
ACACTGACACATCCGG-10,"TRB:CASSEDRVGETQYF;TRA:CAVVRAGRRALTF"
ACACTGACACCGTTGG-10,"TRB:CASSLAGGGGEQFF;TRA:CALDPYDAGNMLTF"
ACACTGACATACTCTT-10,"TRB:CATGTSETQYF;TRA:CATDIGGGADGLTF"
ACACTGACATGATCCA-10,"TRB:CASSTVNNSPLHF;TRA:CAVGDNQGGKLIF"
ACACTGACATGCCCGA-10,"TRB:CASSERGDRGPTF;TRA:CAMREGPRFSDGQKLLF"
ACACTGAGTTATGTGC-10,"TRB:CASSLGRLRVEQYF;TRA:CAASAEGQNFVF"
ACACTGATCCAAAGTC-10,NA
ACACTGATCGGACAAG-10,"TRB:CASSFQGNEQFF;TRA:CAGQGSADRGSTLGRLYF"
ACACTGATCGTCTGAA-10,"TRB:CASSLATGQETQYF;TRA:CAGTSGAGSYQLTF"
ACAGCCGAGATCACGG-10,"TRB:CASSLGRLRVEQYF;TRA:CAASAEGQNFVF"
ACAGCCGCAAGCGAGT-10,"TRB:CASSLEPGVRDYGYTF;TRA:CAATNFGNEKLTF"
ACAGCCGCAATCTACG-10,"TRB:CASSTVNNSPLHF;TRA:CAVGDNQGGKLIF"
ACAGCCGCACTAGTAC-10,"TRB:CASSGGTASTDTQYF;TRA:CAETSTGTASKLTF"
ACAGCCGTCGAGCCCA-10,"TRB:CASSIVTGPEAFF;TRA:CAVNENQGGKLIF"
ACAGCCGTCGGTGTCG-10,"TRB:CASSLGRLRVEQYF;TRA:CAASAEGQNFVF"
ACAGCTAAGAGGTACC-10,"TRB:CASSGQGVRNTIYF;TRA:CALSEGGTNAGKSTF"
ACAGCTAAGCTAACAA-10,"TRB:CASSSVYVSGGTDTQYF"
ACAGCTACACCAGATT-10,"TRB:CASRPAGGGLTGELFF;TRA:CAVKGRGGATDKLIF"
ACAGCTACAGAAGCAC-10,"TRB:CASSERDGNTEAFF;TRA:CGTARMTTDSWGKLQF"
ACAGCTACAGCGATCC-10,"TRB:CASSLGRLRVEQYF;TRA:CAASAEGQNFVF"
ACAGCTACAGGATCGA-10,"TRB:CASSQEQNQPQHF;TRA:CALRNTGGFKTIF"
ACAGCTACATGGTAGG-10,"TRB:CASSSTDTQYF;TRA:CAASRADNTDKLIF"
ACAGCTAGTCCTCCAT-10,NA
ACAGCTAGTCTCAACA-10,NA
ACAGCTAGTTGTGGCC-10,"TRB:CASSLELGELFF"
ACATACGAGTGAATTG-10,"TRB:CASSVGQGLSPLHF;TRA:CILRDGAAGNKLTF"
ACATACGCAACTGCTA-10,NA
ACATACGCAAGGACAC-10,"TRB:CASSLGRLRVEQYF;TRA:CAASAEGQNFVF"
ACATACGCATGTCCTC-10,"TRB:CASSLRPGQASYEQYF;TRB:CASSLTGVTYEQYF;TRA:CAAPGGSQGNLIF;TRA:CAMREGVTDSSYKLIF"
ACATACGGTAAGGGAA-10,"TRB:CSAGEVGATFF;TRA:CATDSGLTF"
ACATACGGTCTCTCTG-10,NA
ACATACGTCAACGCTA-10,"TRB:CASSLGRLRVEQYF;TRA:CAASAEGQNFVF"
ACATACGTCACCACCT-10,"TRB:CASSQSYGGNTIYF;TRA:CAVIPYSGAGSYQLTF"
ACATACGTCGGCGCTA-10,"TRB:CSAGEVGATFF;TRA:CATDSGLTF"
ACATCAGAGGTGTTAA-10,"TRB:CASSLGRLRVEQYF;TRA:CAASAEGQNFVF"
ACATCAGCACATGACT-10,"TRB:CASGLTGTAYEQYF;TRA:CAVSEGVTGGGNKLTF"
ACATCAGCATCCCACT-10,"TRB:CASSLGRLRVEQYF;TRA:CAASAEGQNFVF"
ACATCAGGTCATATGC-10,"TRB:CASSLGRLRVEQYF;TRA:CAASAEGQNFVF"
ACATCAGGTCTGATCA-10,"TRB:CATGTSETQYF;TRA:CATDIGGGADGLTF"
ACATCAGGTGAGGGAG-10,"TRB:CASSLQVGVQPQHF;TRA:CALSELRDSWGKLQF"
ACATCAGTCACCACCT-10,"TRB:CASSAVASYNEQFF;TRB:CASSWGQGEDQPQHF;TRA:CAASAGNTGKLIF;TRA:CAVNKFRGFKTIF"
ACATCAGTCGATAGAA-10,"TRB:CSAGEVGATFF;TRA:CATDSGLTF"
ACATCAGTCGGAGGTA-10,"TRB:CASSIVTGPEAFF;TRA:CAVNENQGGKLIF"
ACATCAGTCTGTCTCG-10,"TRB:CASSLGRLRVEQYF;TRA:CAASAEGQNFVF"
ACATGGTAGTCTCGGC-10,"TRA:CASDDDYKLSF"
ACATGGTCACGAGAGT-10,NA
ACATGGTCATGCCCGA-10,NA
ACATGGTGTCCTCTTG-10,"TRB:CSALTAVNTEAFF;TRA:CAVGAWLTGGGNKLTF"
ACATGGTGTCGGGTCT-10,"TRB:CSAGEVGATFF;TRA:CATDSGLTF"
ACATGGTGTCTAAAGA-10,"TRB:CASSIVTGPEAFF;TRA:CAVNENQGGKLIF"
ACATGGTGTCTTGTCC-10,NA
ACATGGTTCTCTTATG-10,"TRB:CASSLGRLRVEQYF;TRA:CAASAEGQNFVF"
ACCAGTAAGAAGAAGC-10,NA
ACCAGTAAGAAGCCCA-10,"TRB:CASSLGRLRVEQYF;TRA:CAASAEGQNFVF"
ACCAGTAAGAGTGACC-10,NA
ACCAGTAAGCTACCTA-10,"TRB:CAISGQGQGKPQHF"
ACCAGTAAGTGAACAT-10,"TRB:CASSESSKNIQYF;TRA:CALSDTGAQKLVF"
ACCAGTAAGTTCGATC-10,NA
ACCAGTACAGACGCAA-10,"TRB:CASSLGRLRVEQYF;TRA:CAASAEGQNFVF"
ACCAGTACATCACGAT-10,"TRB:CASSTVNNSPLHF;TRA:CAVGDNQGGKLIF"
ACCAGTACATTAACCG-10,"TRB:CASSLELGRRSEAFF"
ACCAGTAGTCGTCTTC-10,NA
ACCCACTAGCAGCCTC-10,NA
ACCCACTAGTAATCCC-10,NA
ACCCACTCACGGATAG-10,NA
ACCCACTCACTAGTAC-10,"TRB:CASSIVTGPEAFF;TRA:CAVNENQGGKLIF"
ACCCACTCAGTAAGAT-10,NA
ACCCACTGTGGTCCGT-10,"TRB:CASSPTVAGELFF;TRA:CAGEVAGANSKLTF;TRA:CAVNHPPDTGNQFYF"
ACCCACTGTGTGACCC-10,"TRB:CSVGSQQAQYF;TRA:CAVDNAGNMLTF"
ACCCACTGTTGTTTGG-10,"TRB:CASSLDTSYEQYF;TRB:CASSLVGGTGGGYTF;TRA:CIVRVGETSGSRLTF"
ACCCACTTCAATCACG-10,"TRB:CSVSDSLNTEAFF;TRA:CIVRAYPSGNTPLVF"
ACCCACTTCAGTGTTG-10,"TRB:CASSEGSYTEAFF;TRA:CVVSARFAGFQKLVF"
ACCCACTTCTCGTTTA-10,"TRB:CASSLGRLRVEQYF;TRA:CAASAEGQNFVF"
ACCCACTTCTTGGGTA-10,"TRB:CASSIVTGPEAFF;TRA:CAVNENQGGKLIF"
ACCCACTTCTTGTACT-10,"TRB:CASSLIGVSFSGNTIYF;TRA:CAMSEGGSEKLVF"
ACCGTAAAGCGCCTCA-10,"TRB:CASSPGQGARSQGGYTF;TRA:CALSAPGNQFYF"
ACCGTAAAGTACGCCC-10,"TRB:CASSLATVYEQYF;TRA:CAMSEGPGGGADGLTF"
ACCGTAACAAACAACA-10,NA
ACCGTAACAGCTGTAT-10,"TRB:CASSIVTGPEAFF;TRA:CAVNENQGGKLIF"
ACCGTAAGTAAAGTCA-10,"TRB:CASSLGGGGTEAFF;TRA:CAENSGYSTLTF"
ACCGTAAGTAATCGTC-10,NA
ACCGTAAGTCAAACTC-10,"TRB:CASSLGRLRVEQYF;TRA:CAASAEGQNFVF"
ACCGTAAGTGGTTTCA-10,"TRB:CASSEQGIYSGNTIYF"
ACCGTAATCAACGGGA-10,"TRB:CASGISRSSYNSPLHF;TRA:CAAVKGNAGNMLTF"
ACCGTAATCAATAAGG-10,"TRB:CASSIVTGPEAFF;TRA:CAVNENQGGKLIF"
ACCGTAATCACTTACT-10,"TRB:CAERTGTDTQYF;TRB:CASSSGTGGASNQPQHF;TRA:CAASAPQAGTALIF"
ACCTTTAAGCAGACTG-10,"TRB:CASSIVTGPEAFF;TRA:CAVNENQGGKLIF"
ACCTTTAAGGGCATGT-10,"TRB:CASSTVNNSPLHF;TRA:CAVGDNQGGKLIF"
ACCTTTAAGTCCGGTC-10,NA
ACCTTTACAAGCGATG-10,"TRB:CASSDDRDPYGYTF;TRA:CAFLRAAGANNLFF"
ACCTTTACACAGCGTC-10,"TRB:CASSIVTGPEAFF;TRA:CAVNENQGGKLIF"
ACCTTTACACGAGGTA-10,NA
ACCTTTACAGACAGGT-10,"TRB:CSAGEVGATFF;TRA:CATDSGLTF"
ACCTTTACAGATGGCA-10,NA
ACCTTTACATGCCCGA-10,"TRB:CASSFVAGGNNEQFF;TRA:CAVNIYSGYALNF;TRA:CGAGSNFGNEKLTF"
ACCTTTACATGGTCTA-10,"TRB:CASSIVTGPEAFF;TRA:CAVNENQGGKLIF"
ACCTTTAGTGGACGAT-10,"TRB:CASSSSGTEGFQPQHF;TRA:CAATEDSNYQLIW"
ACCTTTAGTTACTGAC-10,"TRB:CASSQDWAGAGTGELFF;TRA:CAFRFSDGQKLLF;TRA:CAMRERNRDDKIIF"
ACCTTTAGTTCTGGTA-10,NA
ACCTTTATCTTCGAGA-10,"TRB:CASSTTPSRSTDTQYF"
ACGAGCCAGAATGTTG-10,NA
ACGAGCCAGCGTTCCG-10,"TRB:CASSIVTGPEAFF;TRA:CAVNENQGGKLIF"
ACGAGCCAGGAACTGC-10,"TRB:CASSLRVAGGLGTQYF;TRA:CAEAPPLVTGGGNKLTF"
ACGAGCCAGTTACCCA-10,"TRB:CATSNTGTEAFF;TRA:CAGAGAGSYQLTF"
ACGAGCCCACTTGGAT-10,NA
ACGAGCCCAGCAGTTT-10,"TRB:CSVGSQQAQYF;TRA:CAVDNAGNMLTF"
ACGAGCCGTATTACCG-10,"TRB:CASSLGRLRVEQYF;TRA:CAASAEGQNFVF"
ACGAGCCTCAACCAAC-10,NA
ACGAGCCTCCTATGTT-10,"TRB:CSAGMGDEQYF;TRA:CVPQKGDDKIIF"
ACGAGCCTCGTAGGTT-10,"TRB:CASSIVTGPEAFF;TRA:CAVNENQGGKLIF"
ACGAGGACAAACGCGA-10,"TRB:CSVSDSLNTEAFF;TRA:CIVRAYPSGNTPLVF"
ACGAGGACACAGGAGT-10,"TRA:CATYSGAGSYQLTF"
ACGAGGACACATGGGA-10,"TRB:CASSIVTGPEAFF;TRA:CAVNENQGGKLIF"
ACGAGGAGTATCAGTC-10,"TRB:CATGTSETQYF;TRA:CATDIGGGADGLTF"
ACGAGGAGTCCGAGTC-10,"TRB:CSAVLQGSGANVLTF;TRA:CAVNSNSGYALNF"
ACGAGGAGTCTGGTCG-10,NA
ACGAGGAGTGTTAAGA-10,"TRB:CASSQAPREVTQYF;TRA:CAYTQGGSEKLVF"
ACGAGGAGTTACTGAC-10,"TRB:CASSSILAGESYEQYF;TRA:CAFMSPNFGNEKLTF"
ACGAGGAGTTCGAATC-10,"TRB:CSAGEVGATFF;TRA:CATDSGLTF"
ACGAGGATCACGCATA-10,"TRB:CASSIVDTDTQYF;TRA:CAPQGDNFNKFYF;TRA:CAVNHPPDTGNQFYF"
ACGAGGATCGGAAATA-10,"TRB:CASSTVNNSPLHF;TRA:CAVGDNQGGKLIF"
ACGAGGATCGGAGCAA-10,"TRB:CSAGEVGATFF;TRA:CATDSGLTF"
ACGATACAGACAGACC-10,"TRB:CASSAPGRAEKLFF;TRA:CAYRTGTASKLTF"
ACGATACAGGGAGTAA-10,NA
ACGATACAGTGGGCTA-10,"TRB:CASSTVNNSPLHF;TRA:CAVGDNQGGKLIF"
ACGATACCAGATGGGT-10,"TRB:CASSIVDTDTQYF;TRA:CAPQGDNFNKFYF;TRA:CAVNHPPDTGNQFYF"
ACGATACCATGCAACT-10,NA
ACGATACGTCCAGTAT-10,"TRB:CASSTVNNSPLHF;TRA:CAVGDNQGGKLIF"
ACGATACGTGATGCCC-10,"TRB:CASSLGRLRVEQYF;TRA:CAASAEGQNFVF"
ACGATACGTGCGCTTG-10,NA
ACGATACGTTGTGGCC-10,"TRB:CASSLGRLRVEQYF;TRA:CAASAEGQNFVF"
ACGATACGTTTGCATG-10,"TRB:CSVARITQETQYF;TRA:CAASLWGAQKLVF"
ACGATACTCCAAGCCG-10,"TRB:CASSLGRLRVEQYF;TRA:CAASAEGQNFVF"
ACGATACTCGCGTTTC-10,"TRB:CASSIVTGPEAFF;TRA:CAVNENQGGKLIF"
ACGATGTAGCTAAGAT-10,"TRB:CASSLRVAGGLGTQYF;TRA:CAEAPPLVTGGGNKLTF"
ACGATGTAGCTGAACG-10,"TRB:CASSLGRLRVEQYF;TRA:CAASAEGQNFVF"
ACGATGTAGGATATAC-10,"TRB:CASSIVTGPEAFF;TRA:CAVNENQGGKLIF"
ACGATGTCAATCCGAT-10,NA
ACGATGTCACAGGTTT-10,"TRB:CAIRDTSYEQYF;TRB:CSARLKGARWGNTEAFF;TRA:CAASGAGNTGKLIF;TRA:CAMRVAGSGNTGKLIF"
ACGATGTCAGAAGCAC-10,"TRB:CASSLELGRRSEAFF;TRA:CAFRNSGAGSYQLTF"
ACGATGTGTCCCTACT-10,NA
ACGATGTGTTAAGGGC-10,NA
ACGATGTGTTCAGCGC-10,NA
ACGATGTTCAGCTTAG-10,"TRB:CASSFGRRGTGELFF;TRA:CALSEARDDKIIF"
ACGATGTTCTCCGGTT-10,"TRB:CATGTSETQYF;TRA:CATDIGGGADGLTF"
ACGATGTTCTTACCTA-10,"TRB:CASSTVNNSPLHF;TRA:CAVGDNQGGKLIF"
ACGCAGCAGTTGTCGT-10,NA
ACGCAGCCAATAACGA-10,"TRB:CASSLSGGDEKLFF;TRA:CAAIEGGNDYKLSF"
ACGCAGCCACGTTGGC-10,"TRB:CASSPPRGARGTEAFF;TRA:CVVSDNKSNYQLIW"
ACGCAGCGTCTTCTCG-10,"TRB:CASSIVTGPEAFF;TRA:CAVNENQGGKLIF"
ACGCAGCGTGGTACAG-10,"TRB:CASSQVGTGGTNEKLFF;TRA:CAESSVGAGNKLTF"
ACGCAGCTCCGAACGC-10,"TRB:CASSTGNGADTQYF;TRA:CAVVVGGYNKLIF"
ACGCAGCTCTGGTGTA-10,"TRB:CASSSTDTQYF;TRA:CAASRADNTDKLIF"
ACGCCAGAGCCACCTG-10,NA
ACGCCAGAGCGTGTCC-10,NA
ACGCCAGAGTAGGTGC-10,"TRB:CASSIVTGPEAFF;TRA:CAVNENQGGKLIF"
ACGCCAGAGTGTACGG-10,"TRB:CASSTLAGDTQYF;TRA:CAVNKAGGGNKLTF"
ACGCCAGCAGCTCCGA-10,"TRB:CASSLELGRRSEAFF"
ACGCCAGCAGCTCGAC-10,NA
ACGCCAGCAGGAACGT-10,"TRB:CSVGSQQAQYF;TRA:CAVDNAGNMLTF"
ACGCCAGCATTCTTAC-10,"TRB:CASSLGRLRVEQYF;TRA:CAASAEGQNFVF"
ACGCCAGGTCGTGGCT-10,"TRB:CASSLGRLRVEQYF;TRA:CAASAEGQNFVF"
ACGCCAGGTTGCCTCT-10,"TRB:CASSLGRLRVEQYF;TRA:CAASAEGQNFVF"
ACGCCAGTCGGCCGAT-10,"TRB:CASSMMGTGLLNTEAFF;TRA:CAFKSGTALIF;TRA:CPRSNMLTF"
ACGCCAGTCTGCTTGC-10,"TRB:CASGISRSSYNSPLHF;TRA:CAAVKGNAGNMLTF"
ACGCCGAAGGATGGTC-10,"TRB:CASSLGRLRVEQYF;TRA:CAASAEGQNFVF"
ACGCCGAAGGGTGTGT-10,NA
ACGCCGACAAGCCGTC-10,"TRB:CASSLGRLRVEQYF;TRA:CAASAEGQNFVF"
ACGCCGACATCGATGT-10,"TRB:CASSLGRLRVEQYF;TRA:CAASAEGQNFVF"
ACGCCGAGTAGAGTGC-10,NA
ACGCCGATCACAGTAC-10,"TRB:CASSSTDTQYF;TRA:CAASRADNTDKLIF"
ACGCCGATCACCGGGT-10,"TRB:CASSLVGQGRDTQYF;TRA:CAASFNQFYF"
ACGCCGATCATACGGT-10,"TRB:CASSQEQNQPQHF;TRA:CALRNTGGFKTIF"
ACGGAGACACGTCAGC-10,"TRB:CASSTVNNSPLHF;TRA:CAVGDNQGGKLIF"
ACGGAGACATACAGCT-10,"TRB:CASSIVTGPEAFF;TRA:CAVNENQGGKLIF"
ACGGAGACATGGTCTA-10,"TRB:CASSIVDTDTQYF;TRA:CAPQGDNFNKFYF;TRA:CAVNHPPDTGNQFYF"
ACGGAGAGTCCGAAGA-10,NA
ACGGAGAGTTGTTTGG-10,NA
ACGGAGATCACCCGAG-10,"TRB:CASSIVTGPEAFF;TRA:CAVNENQGGKLIF"
ACGGAGATCACCTCGT-10,NA
ACGGAGATCCCACTTG-10,NA
ACGGCCAAGACGCACA-10,"TRB:CASSPGTGTDTEAFF;TRA:CAVSGRNFNKFYF"
ACGGCCAAGGCATGTG-10,NA
ACGGCCACAATCAGAA-10,"TRB:CASSLIGVSFSGNTIYF;TRA:CAMSEGGSEKLVF"
ACGGCCACAATCCGAT-10,"TRB:CASSIVDTGELFF"
ACGGCCACACCACGTG-10,"TRB:CASSESSKNIQYF;TRA:CALSDTGAQKLVF"
ACGGCCACAGATTGCT-10,"TRB:CASSLGRLRVEQYF;TRA:CAASAEGQNFVF"
ACGGCCACATGCTAGT-10,"TRB:CASSTVNNSPLHF;TRA:CAVGDNQGGKLIF"
ACGGCCACATTGAGCT-10,"TRB:CASSSAVANYGYTF;TRA:CAVSHHTGTASKLTF"
ACGGCCAGTACAGTGG-10,"TRB:CATGTSETQYF;TRA:CATDIGGGADGLTF"
ACGGCCAGTACGAAAT-10,"TRB:CASSIVTGPEAFF;TRA:CAVNENQGGKLIF"
ACGGCCAGTGAGGGAG-10,"TRB:CASGLTGTAYEQYF;TRA:CAVSEGVTGGGNKLTF"
ACGGCCATCAAGGCTT-10,"TRB:CASSIVTGPEAFF;TRA:CAVNENQGGKLIF"
ACGGCCATCAGAAATG-10,"TRB:CASSPGQGIDTEAFF;TRA:CAESLDTGRRALTF"
ACGGCCATCGCGCCAA-10,NA
ACGGCCATCTCTTGAT-10,"TRB:CASSVAKGSGANVLTF;TRA:CAATDGQKLLF"
ACGGCCATCTGGTATG-10,"TRB:CASSTGNGADTQYF;TRA:CAVVVGGYNKLIF"
ACGGGCTAGAATTGTG-10,NA
ACGGGCTAGAGTAATC-10,"TRB:CASSLGRLRVEQYF;TRA:CAASAEGQNFVF"
ACGGGCTCACTGCCAG-10,"TRB:CASSTVNNSPLHF;TRA:CAVGDNQGGKLIF"
ACGGGCTCAGCCTATA-10,"TRB:CASSQEQNQPQHF;TRA:CALRNTGGFKTIF"
ACGGGCTCATCCCATC-10,"TRB:CASSLVAGRTDTQYF;TRA:CAMRGGADGLTF"
ACGGGCTGTTCGTTGA-10,"TRB:CASSLELGRRSEAFF;TRA:CAFRNSGAGSYQLTF"
ACGGGCTTCACCGGGT-10,"TRA:CAVRAVGNAGNMLTF"
ACGGGCTTCGGTGTCG-10,NA
ACGGGTCAGAGCTTCT-10,"TRB:CASSLGTGGNTIYF;TRA:CAARLAGANNLFF"
ACGGGTCAGCCCAACC-10,"TRB:CASSLELGRRSEAFF;TRA:CAFRNSGAGSYQLTF"
ACGGGTCAGGATGCGT-10,NA
ACGGGTCAGTGCGATG-10,"TRB:CASSTRQGFESQETQYF;TRA:CATDALAQKLVF"
ACGGGTCCACCAGCAC-10,NA
ACGGGTCCATTACCTT-10,"TRB:CASSEGTASTDTQYF;TRA:CAETSTGTASKLTF"
ACGGGTCTCGGATGTT-10,NA
ACGTCAAAGATAGGAG-10,NA
ACGTCAAAGCAATATG-10,"TRB:CSAGEVGATFF;TRA:CATDSGLTF"
ACGTCAACATGTTCCC-10,"TRB:CSVGSQQAQYF;TRA:CAVDNAGNMLTF"
ACGTCAAGTCCAACTA-10,"TRB:CSAGEVGATFF;TRA:CATDSGLTF"
ACGTCAAGTTAAGACA-10,"TRB:CASSIVTGPEAFF;TRA:CAVNENQGGKLIF"
ACGTCAAGTTGCGCAC-10,"TRB:CASSNGPDRANTEAFF"
ACGTCAATCATTGCGA-10,"TRB:CASSIVTGPEAFF;TRA:CAVNENQGGKLIF"
ACGTCAATCCCTCTTT-10,NA
ACGTCAATCGGAATCT-10,"TRB:CSVSDSLNTEAFF;TRA:CIVRAYPSGNTPLVF"
ACGTCAATCTCCAACC-10,"TRB:CASSIVSTDTQYF;TRA:CAVTGRIYTGNQFYF"
ACGTCAATCTTTCCTC-10,"TRB:CASGRGALGGTDTQYF;TRA:CAVQARDSGYALNF"
ACTATCTAGTCGATAA-10,"TRB:CASSIVTGPEAFF;TRA:CAVNENQGGKLIF"
ACTATCTCAATAGCAA-10,"TRB:CATSNTGTEAFF"
ACTATCTCAGATCCAT-10,NA
ACTATCTCAGATTGCT-10,NA
ACTATCTCATGTAGTC-10,NA
ACTATCTGTCGCTTCT-10,"TRB:CASSEGTASTDTQYF;TRA:CAETSTGTASKLTF"
ACTATCTGTGAAAGAG-10,"TRB:CASSQEQNQPQHF;TRA:CALRNTGGFKTIF"
ACTATCTGTTATTCTC-10,"TRB:CASSQEQNQPQHF;TRA:CALRNTGGFKTIF"
ACTATCTTCCCAGGTG-10,"TRB:CASNEDTEAFF;TRA:CAGQRWGNKLVF"
ACTATCTTCGGTGTCG-10,"TRB:CAARNGRRMGDEQYF;TRA:CAMSPNAGGTSYGKLTF"
ACTGAACAGCGAGAAA-10,NA
ACTGAACCACATTTCT-10,"TRB:CASSIVSTDTQYF;TRA:CAVTGRIYTGNQFYF"
ACTGAACCAGTAACGG-10,"TRB:CSARPTSSTDTQYF;TRA:CAASNPGANNLFF"
ACTGAACGTAGCCTAT-10,"TRB:CATGTSETQYF;TRA:CATDIGGGADGLTF"
ACTGAACGTAGCGTGA-10,"TRB:CASSLGRLRVEQYF;TRA:CAASAEGQNFVF"
ACTGAACGTCTCTTTA-10,"TRB:CSAGEVGATFF;TRA:CATDSGLTF"
ACTGAACGTTCCATGA-10,"TRB:CATGTSETQYF;TRA:CATDIGGGADGLTF"
ACTGAACGTTGGTAAA-10,"TRB:CASSLNPGGPEQYF;TRA:CAGDNAGNMLTF"
ACTGAACTCACTTATC-10,"TRB:CSVEGGQAYGYTF;TRA:CAPGRIF;TRA:CSGDYGQNFVF"
ACTGAACTCCTTGCCA-10,"TRB:CSASVRISGQPQHF;TRA:CIVRVGENTGNQFYF"
ACTGAACTCGGATGTT-10,"TRB:CASSLGRLRVEQYF;TRA:CAASAEGQNFVF"
ACTGAGTAGAGCTGCA-10,"TRB:CASSIVDTDTQYF;TRA:CAPQGDNFNKFYF;TRA:CAVNHPPDTGNQFYF"
ACTGAGTAGATGTTAG-10,"TRB:CASSLGRLRVEQYF;TRA:CAASAEGQNFVF"
ACTGAGTAGCTTCGCG-10,"TRB:CASSDDRDPYGYTF;TRA:CAFLRAAGANNLFF"
ACTGAGTAGGCATTGG-10,"TRB:CASSLGRLRVEQYF;TRA:CAASAEGQNFVF"
ACTGAGTAGGTGTTAA-10,"TRB:CASSTVNNSPLHF;TRA:CAVGDNQGGKLIF"
ACTGAGTCACGACTCG-10,NA
ACTGAGTCACTCAGGC-10,"TRB:CSVARITQETQYF;TRA:CAASLWGAQKLVF"
ACTGAGTCATGAGCGA-10,"TRB:CASSYPGTQLEAFF;TRA:CIVRSHRNNNARLMF"
ACTGAGTGTCGGGTCT-10,"TRB:CASITPVGAPSGNTIYF;TRA:CAVRDRSGNTGKLFF"
ACTGAGTGTGTGACGA-10,NA
ACTGAGTGTTCACCTC-10,NA
ACTGAGTTCGAGAACG-10,"TRB:CASSSSRGAYEQFF;TRA:CIVSSSGTASKLTF"
ACTGAGTTCGGTGTTA-10,"TRB:CASSIVAGPEAFF;TRA:CAVNENQGGKLIF"
[truncated: 4,478 more rows]

## Sheet: P28_clonotypes
cellbarcode,"clonotype"
AAACCTGAGGCACATG-5,"TRB:CASNRRNKEGYGYTF;TRB:CASSQLTSGGLLEQFF;TRA:CAVSALGSTGGGNKLTF"
AAACCTGCAAAGTCAA-5,"TRB:CASSYRGTVYGNTIYF;TRA:CAGQGGSEKLVF"
AAACCTGCAAGTAATG-5,NA
AAACCTGCAATGAATG-5,"TRB:CASSQTSGGYTF;TRA:CAVVHDYKLSF"
AAACCTGCACATCTTT-5,"TRB:CASSFVAAGSNQPQHF;TRA:CAYRSAETSGSRLTF"
AAACCTGCATCTACGA-5,"TRB:CASSYTDTQYF;TRA:CAFMHANFGNEKLTF"
AAACCTGCATTCTTAC-5,"TRB:CASSQDGGLDTEAFF"
AAACCTGGTGGGTCAA-5,"TRB:CASSLGRVGYTF;TRA:CAASISSGSARQLTF"
AAACCTGGTGTGCGTC-5,"TRB:CASSRNTNTIYF;TRA:CAMRELVRTGANSKLTF"
AAACCTGTCAGCTTAG-5,NA
AAACCTGTCATAACCG-5,"TRB:CASSSAGRYEQYF;TRB:CASSSGLLGVGYTF;TRA:CAEGRMDSSYKLIF;TRA:CASSLGNEKLTF"
AAACCTGTCGGTCCGA-5,"TRB:CASSYIGTGTLQFF;TRA:CAASSSGTYKYIF"
AAACGGGAGCGACGTA-5,"TRB:CAISETGRNEKLFF;TRA:CAYRSYMDSNYQLIW;TRA:CIARLSHTGANSKLTF"
AAACGGGAGCTCCCAG-5,NA
AAACGGGAGGACCACA-5,"TRB:CASSVASRETKETQYF;TRA:CAMREGGAQKLVF"
AAACGGGAGTGTCTCA-5,"TRB:CASSGSLIGVGYTF;TRB:CASSLVQPTTGNDEYNEQFF;TRA:CAASAPGQGAQKLVF;TRA:CAVNRAGANDMRF"
AAACGGGCAGCCTTGG-5,"TRB:CASSVAWGNTIYF;TRA:CAVQGAPDGQKLLF"
AAACGGGCATCGACGC-5,NA
AAACGGGGTCGACTGC-5,"TRB:CSTNRDSDYTDTQYF;TRA:CGAAKAAGNKLTF;TRA:CIVNGPGEKLTF"
AAACGGGGTGTCTGAT-5,"TRB:CASSLQGNSPLHF;TRA:CAEIPITGANNLFF"
AAACGGGGTTTGTTTC-5,"TRB:CASSPSPENTEAFF"
AAAGATGAGCTACCTA-5,"TRB:CATKKNPVDTEAFF;TRA:CAASYTNTGNQFYF"
AAAGATGAGTGCTGCC-5,"TRB:CASSKDRAVGYGYTF;TRA:CGADMTGNQFYF"
AAAGATGAGTTACGGG-5,"TRB:CASSYTSGGDNEQFF;TRA:CAVPLLAYNTDKLIF"
AAAGATGCACACAGAG-5,"TRB:CASSVNTEAFF;TRA:CAGRISLHGSGNTGKLIF"
AAAGATGCAGGTTTCA-5,"TRB:CASSGDRGKEQYF;TRB:CASSRAGMETQYF;TRA:CAASISGSARQLTF"
AAAGATGCATGCAACT-5,"TRB:CASSLLGDSAFRETQYF;TRA:CADPPAGTSYGKLTF;TRA:CAERGGDTNAGKSTF"
AAAGATGGTTCGCGAC-5,"TRB:CASSLGSGGHNPSTDTQYF;TRA:CAVNLYDMRF"
AAAGCAAAGACACGAC-5,"TRB:CASSQGGGADWRNIQYF;TRA:CALGLSGGSYIPTF"
AAAGCAAAGATAGGAG-5,NA
AAAGCAAAGCCATCGC-5,"TRB:CASSFGGHYNQPQHF;TRB:CASSQERRPSEKLFF;TRA:CAVRPFETSYDKVIF;TRA:CILRENYGGATNKLIF"
AAAGCAAGTCTAGAGG-5,"TRB:CASSSPYLDSGANVLTF;TRB:CASTVSGGTTDTQYF;TRA:CAVGNNYGQNFVF"
AAAGCAAGTTTAGGAA-5,"TRB:CASNQRGRTDTQYF"
AAAGTAGAGATCCGAG-5,"TRB:CASSLAGATEAFF;TRA:CAASSGNDMRF;TRA:CAFISYFGNEKLTF"
AAAGTAGCACCGTTGG-5,"TRB:CASSSYVGQGGQETQYF;TRA:CAVNRDDMRF"
AAAGTAGCATGGTCAT-5,"TRB:CSVVRPTDTQYF"
AAAGTAGGTCTTCTCG-5,"TRB:CASSLAPGAGELFF;TRA:CAMRETNAGKSTF"
AAAGTAGTCAATACCG-5,"TRB:CASSRWHQGSSYNSPLHF;TRA:CAVIFFGNEKLTF"
AAAGTAGTCGTAGGAG-5,"TRB:CATSDTGTDENEQFF;TRA:CAFMRGARLMF"
AAAGTAGTCGTATCAG-5,"TRB:CASGSLAGGLYEQYF;TRB:CASSLYSPFSGTPGDTIYF;TRA:CAVVPSIGFGNVLHC"
AAAGTAGTCGTTACAG-5,"TRB:CASSETGTPAAEQYF;TRA:CAGVQSGYSTLTF"
AAATGCCCAAACGTGG-5,NA
AAATGCCCACAGTCGC-5,"TRB:CASSEIGFGTVNSPLHF;TRA:CAARGARWVSWGKFQF;TRA:CILRKTSGTYKYIF"
AAATGCCGTCAGAGGT-5,"TRB:CASSPFNEQFF;TRA:CGADKDNYGQNFVF"
AAATGCCGTTCGGGCT-5,"TRB:CASSAGRGDSPLHF;TRA:CATRNFGNEKLTF"
AAATGCCTCCAAACAC-5,"TRB:CASSRGFGLGTDTQYF;TRA:CAGGETNQGGKLIF"
AACACGTAGAGGGCTT-5,"TRB:CAISEIGGLAPAHEQFF;TRA:CALSGISGGSNYKLTF"
AACACGTCAAGACGTG-5,NA
AACACGTCACCGTTGG-5,"TRB:CASSLEAAKAKNIQYF;TRA:CALTDTGGFKTIF"
AACCATGAGACAGGCT-5,"TRB:CASSLDRGWEFF;TRA:CAASNTGNQFYF"
AACCATGAGACGCACA-5,"TRB:CASSSLIGTSPEAFF;TRB:CATSDSNNPGQWNTEAFF;TRA:CAVNRDDMRF"
AACCATGAGCCACGTC-5,"TRB:CASSLGSGGHNPSTDTQYF;TRA:CAVNLYDMRF"
AACCATGAGTTCGATC-5,"TRB:CASSATSGVFDEQYF;TRA:CAGQTSEGQNFVF"
AACCATGGTCACCTAA-5,"TRB:CASTPAGVGTGELFF"
AACCATGTCTCCGGTT-5,"TRB:CASSVNTEAFF"
AACCATGTCTGGTGTA-5,"TRA:CGADKDNYGQNFVF"
AACCGCGAGACTAAGT-5,"TRB:CASSLGRFTEAFF;TRA:CAASDGLGYALNF"
AACCGCGAGTGTCTCA-5,"TRB:CASSLGSGGHNPSTDTQYF;TRA:CAVNLYDMRF"
AACCGCGCACTTCGAA-5,NA
AACCGCGGTACCGTTA-5,"TRB:CASSSRGSSTDTQYF"
AACCGCGGTCGCTTTC-5,"TRB:CASSLVAGKVTGELFF;TRA:CALSSTNAGGTSYGKLTF"
AACCGCGGTCTCTTTA-5,"TRB:CASSQDAGNPEAFF;TRA:CAVKEVDSNYQLIW"
AACCGCGGTTCCGGCA-5,"TRB:CASSLGLAWNAGELFF;TRA:CAVRKGDTGGGADGLTF"
AACCGCGTCAGGCCCA-5,"TRB:CATRWGGSATEAFF;TRA:CAASLLFGNEKLTF"
AACCGCGTCATAACCG-5,"TRB:CASSLVAGGGETQYF;TRA:CAVSPPGGGNKLTF"
AACCGCGTCATCGATG-5,"TRB:CASSRSGTGTSNYGYTF;TRA:CAASTGNQFYF"
AACGTTGAGATCCCGC-5,"TRB:CASSPRGAGGWSRGEQYF;TRA:CAVSYNSGGYQKVTF"
AACGTTGAGCTGTTCA-5,"TRB:CASTKTDRGNTEAFF;TRA:CAALSSGSARQLTF"
AACGTTGAGGGTGTTG-5,"TRB:CASSFLGPDTQYF;TRA:CAVSPNAGNNRKLIW"
AACGTTGCAAGGCTCC-5,"TRB:CASSQDFPLTGGNSPLHF;TRA:CALSEAGYGGSQGNLIF"
AACGTTGTCACATGCA-5,NA
AACGTTGTCAGTGTTG-5,"TRB:CASSPGSLTVEQYF;TRA:CLNHYGQNFVF"
AACGTTGTCGCTGATA-5,"TRB:CSAEPGGNTIYF;TRA:CVVTDGGYNKLIF"
AACGTTGTCTGAGGGA-5,"TRB:CSVPTLGADDTQYF;TRA:CVVRAQKNTPLVF"
AACTCAGAGCGACGTA-5,NA
AACTCAGGTCGCGGTT-5,"TRB:CATSKRIYEQYF;TRA:CAAAFGNEKLTF;TRA:CAMREGGWNARLMF"
AACTCAGGTTCCCGAG-5,"TRB:CASRGLGLMQETQYF;TRA:CAMRASYSGGGADGLTF"
AACTCAGTCTGCTGTC-5,"TRB:CASSLGFRGAGEKLFF;TRA:CIVRVDFPNAGNMLTF"
AACTCCCAGAAGGTTT-5,"TRB:CASSSLIGTSPEAFF;TRB:CATSDSNNPGQWNTEAFF;TRA:CAVNRDDMRF"
AACTCCCAGAGGTAGA-5,"TRB:CASSLGSGGHNPSTDTQYF;TRA:CAVNLYDMRF"
AACTCCCAGCCCAACC-5,"TRB:CASSLDRSNLYGYTF;TRA:CIVRVGEAGGSYIPTF"
AACTCCCAGTGTCCCG-5,"TRB:CASRGLGLMQETQYF;TRA:CAMRASYSGGGADGLTF"
AACTCCCCAAACGCGA-5,"TRB:CSVATHTGGSTAQHF"
AACTCCCCACAACTGT-5,"TRB:CASSQRSAGESETQYF;TRB:CSAQGASNQPQHF;TRA:CAAKSRRGGGNKLTF"
AACTCCCGTCGGGTCT-5,"TRB:CASERTVTEAFF;TRA:CALSVGQGGKLIF"
AACTCCCTCACCGTAA-5,"TRB:CASPRSSGELFF;TRA:CAGGNIYNQGGKLIF"
AACTCTTAGGAGCGTT-5,"TRB:CASSPRWQETQYF;TRA:CAVAISGSARQLTF"
AACTCTTCACCCTATC-5,"TRB:CASSPKGLRENTEAFF;TRA:CLVGGGGSQGNLIF"
AACTCTTCAGCAGTTT-5,"TRB:CASSFTNNEQFF;TRA:CAAKDSNYQLIW"
AACTCTTCAGCCAGAA-5,"TRA:CGADKDNYGQNFVF"
AACTCTTCATCGGACC-5,"TRB:CASSLDGGGDTQYF;TRB:CASSLTDSYGYTF;TRA:CAAFSGGSYIPTF;TRA:CAVDLPLVF"
AACTCTTCATCTGGTA-5,"TRB:CASSQDFETQYF;TRA:CAVRSFSGGYQKVTF"
AACTCTTGTATATGGA-5,"TRB:CAWSVLRLQGNEQYF"
AACTCTTGTGCTTCTC-5,"TRB:CASSPWTGDLYEQYF;TRA:CAAPDTGRRALTF"
AACTCTTGTTGTACAC-5,"TRB:CASGDLGQGEKTQYF;TRA:CAVNAPRWDGNNRKLIW;TRA:CAVNIYDMRF"
AACTGGTAGGAATCGC-5,"TRB:CASSWPGQGNTEAFF"
AACTGGTAGGGCTTCC-5,"TRB:CASSQLTSGGLLEQFF"
AACTGGTAGTGTACGG-5,"TRB:CASSVQISTEAFF;TRA:CAVFRNQFYF"
AACTGGTCAAGGGTCA-5,"TRB:CASSQLTSGGLLEQFF"
AACTGGTCAGAGTGTG-5,NA
AACTGGTCATGTCCTC-5,NA
AACTGGTGTCGTCTTC-5,"TRB:CASSPLGPGKETQYF;TRA:CATALGGSEKLVF"
AACTGGTGTGCATCTA-5,"TRB:CASSRGGTGGTSPLHF;TRA:CAVQAMATDSWGKFQF"
AACTGGTGTTAGATGA-5,"TRB:CASSLGTANSPLHF"
AACTGGTTCCGTAGGC-5,"TRB:CAWSMGREQYF;TRA:CAETFNDMRF"
AACTTTCAGCACCGCT-5,NA
AACTTTCAGCGATATA-5,"TRB:CASSQEDGSNEKLFF;TRA:CVVNNEDKIIF"
AACTTTCAGTCCGTAT-5,"TRB:CASSLKSGGAFTDTQYF;TRA:CAVNLYDMRF"
AACTTTCCAAACTGTC-5,"TRB:CASSLSGGGGQPQHF;TRB:CASSPGRESRPGYTF;TRA:CALALVDSWGKFQF"
AACTTTCCATGGGACA-5,"TRB:CSARDPASVSSYNEQFF;TRA:CAATSPLNTGNQFYF"
AACTTTCGTTGAGTTC-5,"TRB:CASSLGSGGHNPSTDTQYF;TRA:CAVNLYDMRF"
AACTTTCTCATGTGGT-5,NA
AAGACCTAGGGATACC-5,"TRB:CASSPFNEQFF;TRA:CGADKDNYGQNFVF"
AAGACCTCAGCTGTTA-5,NA
AAGACCTCAGGTCGTC-5,"TRB:CASSQESPTREGYTF;TRA:CATVNTGNQFYF"
AAGACCTGTTAAAGTG-5,"TRB:CASRRDSVSTGELFF"
AAGCCGCAGTAGTGCG-5,"TRB:CSARDWGSQETQYF;TRA:CAEKAGTALIF"
AAGCCGCAGTGAATTG-5,NA
AAGCCGCGTAAGAGGA-5,"TRB:CATKKNPVDTEAFF;TRA:CAASYTNTGNQFYF"
AAGCCGCTCCCTAACC-5,"TRB:CASSYVASGVLYEQYF;TRA:CAMRGSSGDKLTF"
AAGGAGCAGCTAGTTC-5,"TRB:CASSRIAEYNEQFF;TRA:CAVNIDTPLVF;TRA:CAYRTDNTDKLIF"
AAGGCAGAGCGCTCCA-5,NA
AAGGCAGAGTACTTGC-5,"TRB:CASSIRSGGYTF;TRB:CASSLGTPGRYGYTF;TRA:CAASATGANNLFF"
AAGGCAGGTAATTGGA-5,"TRB:CASSLGSGGHNPSTDTQYF;TRA:CAVNLYDMRF"
AAGGCAGGTCTGGTCG-5,"TRB:CASRGLGLMQETQYF;TRA:CAMRASYSGGGADGLTF"
AAGGCAGGTGTGTGCC-5,"TRB:CASSDDSNQPQHF;TRB:CASSPGQGAPTGELFF;TRA:CAASIRWESSGDKLTF;TRA:CAVTNTGGFKTIF"
AAGGCAGTCCAAAGTC-5,"TRB:CASSQGPQRGSNEQFF;TRA:CAMREGHGDDKIIF"
AAGGCAGTCTCCAACC-5,NA
AAGGTTCAGGTGTGGT-5,"TRB:CASRLTISGNTIYF;TRA:CAASIVGGNFNKFYF"
AAGGTTCAGTGTCCAT-5,"TRB:CASNTNRGRTDTQYF;TRA:CATDQAGTALIF"
AAGGTTCAGTTGTCGT-5,"TRB:CASTPPARGPGGGYTF"
AAGGTTCCACATCTTT-5,"TRB:CAWSRGLNYGYTF;TRA:CAFNAGNNRKLIW;TRA:CAVNAKGGNKLTF"
AAGGTTCCAGCTTAAC-5,NA
AAGGTTCTCCTCGCAT-5,"TRB:CSAKGLGQLNEKLFF;TRA:CAVNVKGYSSASKIIF"
AAGTCTGAGACTTGAA-5,"TRB:CASRDARYTQYF;TRA:CAMGRGGSNYKLTF"
AAGTCTGAGTGCGTGA-5,"TRB:CASSQDAGLNTEAFF"
AAGTCTGCAATAGCAA-5,"TRB:CASSFVAAGSNQPQHF"
AAGTCTGCATCAGTAC-5,"TRB:CASSWGGGGDTQYF;TRA:CAVRDIRNAGNMLTF"
AAGTCTGCATCGATGT-5,"TRB:CASSLDGEGTTEAFF;TRA:CIVSPGGATNKLIF"
AAGTCTGGTCAACATC-5,"TRB:CASSQDSDGYTF;TRA:CIVWGDYGQNFVF"
AAGTCTGGTCTTCTCG-5,"TRA:CVVRRLGNQFYF"
AAGTCTGGTTCAGACT-5,"TRB:CSVATHTGGSTAQHF;TRA:CAVDPAGGGADGLTF"
AAGTCTGGTTTAAGCC-5,"TRB:CASSEEGYGYGYTF;TRB:CASSQADGRETQYF;TRA:CAAPTHTGNQFYF;TRA:CILGYGGSQGNLIF"
AAGTCTGTCGCCTGAG-5,NA
AAGTCTGTCGTCTGAA-5,"TRB:CASSLGRGPTGQPQHF;TRB:CASSSLPGHVTDTQYF;TRA:CAARLYNFNKFYF;TRA:CAVSDLERDDKIIF"
AAGTCTGTCTCGATGA-5,NA
AATCCAGAGTAAGTAC-5,NA
AATCCAGAGTGACTCT-5,"TRB:CASSNPSALTDTQYF;TRA:CALAKGGGNKLTF"
AATCCAGCACCAGGCT-5,NA
AATCCAGCACGACGAA-5,"TRB:CASSLGSGGHNPSTDTQYF;TRA:CAVNLYDMRF"
AATCCAGCAGGCTGAA-5,"TRB:CSVATHTGGSTAQHF;TRA:CAVDPAGGGADGLTF"
AATCGGTCATATGGTC-5,"TRB:CSAEPGGNTIYF;TRA:CVVTDGGYNKLIF"
AATCGGTCATTAGCCA-5,"TRB:CASSRRGPYNEQFF;TRA:CALSLGTDYGGSQGNLIF"
AATCGGTGTGTTGAGG-5,"TRB:CASSQDFPLTGGNSPLHF;TRA:CALSEAGYGGSQGNLIF"
ACACCAAAGACATAAC-5,"TRB:CATSREGEMTEAFF;TRA:CALIRGQAGTALIF"
ACACCAACAGGCAGTA-5,"TRB:CASSPTGAGTDTQYF;TRA:CAMSETGANNLFF"
ACACCAACATGCCTAA-5,"TRB:CASSLGSGGHNPSTDTQYF;TRA:CAVNLYDMRF"
ACACCAACATGTAAGA-5,"TRB:CASSQEVMAGSEAFF;TRA:CAEVRDKLIF;TRA:CVVPWGPDLNSSASKIIF"
ACACCAAGTACTTGAC-5,"TRB:CASRSGTGIYEQYF;TRA:CAEWEYGNKLVF"
ACACCAAGTCCGTTAA-5,"TRB:CASIPLRGINTEAFF;TRA:CAVQGNTNAGKSTF"
ACACCAAGTCTAGCGC-5,"TRB:CASSLERNQPQHF;TRA:CAVKVSNDKLIF"
ACACCAATCTGTTTGT-5,"TRB:CASRLGTGTYEQYF;TRA:CAGPSGGSYIPTF"
ACACCAATCTTCATGT-5,NA
ACACCCTAGATGGCGT-5,"TRB:CASSPPGTGGYNEQFF;TRA:CAFRIPYNNNDMRF"
ACACCCTAGTCTCCTC-5,"TRB:CASSHEDPGLGETQYF;TRA:CAMSAWSRDMRF"
ACACCCTCAACAACCT-5,"TRB:CASKALGADSGNTIYF;TRA:CAASERIGGADGLTF"
ACACCCTCACTAAGTC-5,NA
ACACCCTCAGCTATTG-5,"TRB:CATSRDLDASYGYTF;TRA:CAASDTRSQFYF"
ACACCCTTCAATCACG-5,"TRB:CASSPRWQETQYF"
ACACCCTTCATGCTCC-5,"TRB:CASSSGARRLFYNSPLHF;TRA:CAMNPQGGSEKLVF"
ACACCCTTCCGTTGTC-5,"TRB:CASSLGSGGHNPSTDTQYF;TRA:CAVNLYDMRF"
ACACCCTTCGTGGGAA-5,"TRB:CASSVRDRGPYTEAFF;TRA:CAASMNNNNNDMRF"
ACACCGGAGCTGATAA-5,"TRB:CASSLNSRANTGELFF;TRB:CASSRTSVWGGYNEQFF;TRA:CAGGGTRGQLTF;TRA:CALSWDRDDKIIF"
ACACCGGGTACGAAAT-5,NA
ACACCGGGTCTTCAAG-5,"TRB:CASSTVSADTQYF;TRA:CAFMKGGANSKLTF"
ACACCGGTCCTCTAGC-5,"TRB:CASSVASRETKETQYF;TRA:CAMREGGAQKLVF"
ACACCGGTCGCTAGCG-5,"TRB:CASSLWSSGGADEQFF;TRA:CAYRRYSNSGYALNF"
ACACTGAAGGGAACGG-5,"TRB:CASSHQGNEQYF;TRA:CAESSPLNDYKLSF"
ACACTGAAGTACGCGA-5,"TRB:CASSIGSLNEQFF;TRA:CAVTGGGADGLTF"
ACACTGACAAATCCGT-5,"TRB:CASSLNRDRHNQPQHF;TRA:CVVSDFSGGYNKLIF"
ACACTGATCCAAAGTC-5,"TRB:CASSIGGEQFF;TRA:CAVNGGYGGSQGNLIF"
ACAGCCGAGTGTTAGA-5,"TRB:CASSLAGGAKNIQYF;TRA:CILRANAGNNRKLIW"
ACAGCCGCACGGTAAG-5,"TRB:CASSDRAASSYEQYF;TRA:CALSDSGTYKYIF"
ACAGCCGCATCTCGCT-5,"TRB:CASSQDGGGLYNEQFF"
ACAGCCGGTCGTCTTC-5,"TRB:CASSLAVAGRAEDTQYF;TRA:CAASIRGGKLIF"
ACAGCCGGTTCACGGC-5,"TRB:CASSQDRVASYGYTF;TRA:CALGGGGFKTIF;TRA:CLVGDSMDTGRRALTF"
ACAGCCGTCACCTTAT-5,"TRB:CASSHRAGKPEAFF;TRA:CAASKDNQGGKLIF"
ACAGCCGTCTCAAACG-5,"TRB:CASSLGSGGHNPSTDTQYF;TRA:CAVNLYDMRF"
ACAGCCGTCTCCGGTT-5,"TRB:CSVATHTGGSTAQHF;TRA:CAVDPAGGGADGLTF"
ACAGCCGTCTCTTATG-5,"TRB:CASSLGSGGHNPSTDTQYF;TRA:CAVNLYDMRF"
ACAGCTAAGCTAGCCC-5,"TRB:CSATGTTDLTDTQYF;TRA:CALASGSARQLTF"
ACAGCTACAATGGACG-5,"TRB:CASSANWGAKDYGYTF;TRB:CASSPSGRITEAFF;TRA:CALSARGAQKLVF;TRA:CALSGAGSYQLTF"
ACAGCTACATCGGACC-5,"TRB:CSAPEPSRNTEAFF;TRB:CSASHTDTQYF;TRA:CAETLYGGATNKLIF;TRA:CAGRLGMGGGNKLTF"
ACAGCTACATCTCCCA-5,"TRB:CASSLVAGGGETQYF;TRA:CAVSPPGGGNKLTF"
ACAGCTACATGCATGT-5,"TRB:CASSSLIGTSPEAFF;TRB:CATSDSNNPGQWNTEAFF;TRA:CAVNRDDMRF"
ACAGCTAGTAAGTGTA-5,"TRB:CASSPQETYGYTF;TRA:CAVNLGSSNTGKLIF"
ACAGCTAGTCGCCATG-5,"TRB:CASSDTGNTEAFF;TRA:CALMNTGFQKLVF"
ACAGCTAGTCTTCGTC-5,"TRB:CASSSIPGLAGGISYNEQFF;TRA:CAVSGPLQKYSGSARQLTF"
ACAGCTATCGGTGTCG-5,"TRB:CSARDDSTGFGNQPQHF;TRA:CAVQAYNNARLMF"
ACATACGCAGTGACAG-5,"TRB:CSARDSGTGYEQYF;TRA:CAAGGGSYIPTF"
ACATACGTCTCGCTTG-5,"TRB:CASSSPHRGPDEQFF;TRA:CAEKVTEDTDKLIF"
ACATCAGAGATAGTCA-5,NA
ACATCAGCAGCTCGCA-5,"TRB:CASSPRDRPTEAFF;TRA:CAGRDGQKLLF"
ACATCAGCATTTCACT-5,"TRB:CSARVLAGGHLDEQFF;TRA:CATDKGGSEKLVF;TRA:CIRTSGSRLTF"
ACATCAGGTTTCCACC-5,"TRB:CASIGHAVIEQYF;TRB:CASSEPPGTEAFF;TRA:CAESKSGGSYIPTF"
ACATCAGTCCTTTCGG-5,"TRB:CASSQDFPLTGGNSPLHF;TRA:CALSEAGYGGSQGNLIF"
ACATGGTAGAATGTGT-5,"TRB:CASSLSSAREETQYF;TRA:CAGRISGGYNKLIF"
ACATGGTAGTTGCAGG-5,NA
ACATGGTCACGGTAAG-5,"TRB:CASTHLHTGVNTEAFF;TRA:CAADPSTASKLTI;TRA:CIVRPFHGGATNKLIF"
ACATGGTCAGCCAGAA-5,"TRB:CASSWGGDQVYEQYF;TRA:CAVSSNYQLIW"
ACATGGTGTACCTACA-5,NA
ACATGGTTCGTGGGAA-5,NA
ACATGGTTCTCTGTCG-5,"TRB:CASSLSSGQTQYF;TRA:CAASQNTDKLIF"
ACCAGTAAGCGATTCT-5,"TRB:CASSLGQGVQPQHF;TRA:CVVNSGGYQKVTF"
ACCAGTAGTCGAGTTT-5,"TRB:CASSRDTWTGSSTGELFF;TRA:CAVSDPNSGAGSYQLTF"
ACCAGTATCATGTCCC-5,NA
ACCCACTCAAGCTGGA-5,"TRB:CATSDWRSGHEQFF;TRA:CAVQMGDGANNLFF"
ACCCACTCACCAACCG-5,"TRB:CASRTGGNEKLFF;TRA:CAAKYNFGNEKLTF"
ACCCACTCAGAGTGTG-5,"TRB:CATSPSGTGAWGNTIYF;TRA:CATALNTGFQKLVF"
ACCCACTCAGGGTACA-5,"TRB:CASSLNTRGETQYF;TRA:CALSDSNTSYGKLTF"
ACCCACTCATAGTAAG-5,NA
ACCCACTGTAAATGTG-5,"TRB:CASSLGSGGHNPSTDTQYF;TRA:CAVNLYDMRF"
ACCCACTGTACCGCTG-5,"TRB:CATSDWRSGHEQFF;TRA:CAVQMGDGANNLFF"
ACCCACTGTACCGTTA-5,"TRB:CASGLEGGTEAFF;TRA:CVVSEGNRDDKIIF"
ACCCACTGTGCGCTTG-5,NA
ACCCACTTCCCTAATT-5,"TRB:CASSLPAGGVTDTQYF;TRA:CAVGGKYGNKLVF"
ACCCACTTCTATCCCG-5,"TRB:CASNKQGYGYTF;TRA:CGADMNNAGNMLTF"
ACCCACTTCTCAAGTG-5,"TRA:CAVRGGSARQLTF"
ACCCACTTCTCTTATG-5,"TRB:CASSPFNEQFF;TRA:CGADKDNYGQNFVF"
ACCGTAAAGAGTACCG-5,"TRB:CATSRDQWNAAGANVLTF;TRA:CAVEPNFGNEKLTF"
ACCGTAAAGAGTCTGG-5,"TRB:CASSLSGSRGANEKLFF;TRA:CALGLSNDYKLSF"
ACCGTAACACATTTCT-5,"TRB:CSAVSRGNNYGYTF;TRB:CSAVSRGNNYGYTF;TRA:CAVSEDAGNMLTF"
ACCGTAACATTTCAGG-5,"TRB:CASSTGTSGQETQYF;TRA:CAMSSLGWSSGDKLTF"
ACCTTTAAGCCGATTT-5,"TRA:CGADKDNYGQNFVF"
ACCTTTAAGGCGACAT-5,"TRB:CSAGRDLNTEAFF;TRA:CGTVNTGGFKTIF"
ACCTTTAGTCATGCAT-5,"TRB:CASSLGSGGHNPSTDTQYF;TRA:CAVNLYDMRF"
ACCTTTAGTGAGTGAC-5,"TRB:CASSLAGTQETQYF;TRA:CAVGGLPNNRLAF;TRA:CAVVGGLTGDYKLSF"
ACCTTTAGTTACGACT-5,"TRB:CASSQDFPLTGGNSPLHF"
ACCTTTATCGCGATCG-5,"TRB:CASSLGSGGHNPSTDTQYF;TRA:CAVNLYDMRF"
ACCTTTATCTCGCTTG-5,"TRB:CASSGDRGLNYGYTF;TRA:CALTRGAQKLVF"
ACGAGCCAGCGAAGGG-5,"TRB:CASSYIGREEEKLFF;TRA:CAYLVQGAQKLVF"
ACGAGCCCAAACCCAT-5,"TRB:CASRPPGLAIDTQYF;TRA:CALSPFGNEKLTF"
ACGAGCCCAAGTAATG-5,"TRB:CAVRDRNYGYTF;TRA:CAASRLQGGSEKLVF"
ACGAGCCCATACGCCG-5,"TRB:CASSHGLGQNTEAFF;TRA:CGVNQAGTALIF"
ACGAGCCCATAGGATA-5,"TRB:CASSKSRDRPYRAFF;TRB:CAWSVRLANTDTQYF;TRA:CAESTNYGGSQGNLIF"
ACGAGCCCATTAACCG-5,"TRB:CASSAFRGPGQPQHF;TRB:CASSPDSQGDQPQHF;TRA:CALENNQGGKLIF;TRA:CALRQGAQKLVF"
ACGAGCCGTCGAGATG-5,NA
ACGAGCCGTGGTGTAG-5,"TRB:CASRIREYSNQPQHF;TRA:CVVSASGGSYIPTF"
ACGAGCCGTTTGACAC-5,NA
ACGAGGACAGTGGGAT-5,"TRB:CASSPFNEQFF;TRA:CGADKDNYGQNFVF"
ACGAGGAGTAGCTTGT-5,"TRB:CASSVTGTNQPQHF;TRB:CASSYLTSGGTDTQYF;TRA:CAVNANLGDMRF;TRA:CAVQPGGYNKLIF"
ACGAGGATCACGGTTA-5,NA
ACGAGGATCGAACTGT-5,"TRB:CASSYSSGGRDTQYF;TRA:CAMRESGGSEKLVF"
ACGAGGATCGCCAAAT-5,"TRB:CASSLVAGGGETQYF;TRA:CAVSPPGGGNKLTF"
ACGAGGATCGCCGTGA-5,"TRB:CASSQLTSGGLLEQFF"
ACGAGGATCTAACTGG-5,NA
ACGAGGATCTGAAAGA-5,"TRB:CASSQLTSGGLLEQFF"
ACGATACAGCTGGAAC-5,"TRB:CASSLRPPSGNTIYF;TRA:CAVRTRFNNDMRF"
ACGATACGTACAGTTC-5,"TRB:CASSFGGGNEKLFF"
ACGATACGTACCGTTA-5,NA
ACGATACTCTAACCGA-5,"TRB:CASSWLAGGKETQYF;TRA:CAVENQFYF"
ACGATGTAGGGTCGAT-5,"TRB:CASSLAGGARTEAFF;TRB:CSYQDALTYEQYF;TRA:CAAKRGNTGNQFYF"
ACGATGTAGGTGTTAA-5,"TRB:CASSPDRGNTGELFF;TRA:CAAGSSGSARQLTF"
ACGATGTAGTAACCCT-5,"TRB:CASSPRPSGTYEQYF;TRA:CVVPRETGANNLFF"
ACGATGTCAACACGCC-5,"TRB:CASSEFWTGGLEQYF"
ACGATGTCAATGGAGC-5,"TRB:CASSVASRETKETQYF;TRA:CAMREGGAQKLVF"
ACGATGTCATCCGCGA-5,"TRB:CASSYSSGSSYNEQFF;TRB:CSARETRRSRDTQYF;TRA:CATVTDNDMRF;TRA:CVVGGNQFYF"
ACGATGTTCTGCCAGG-5,NA
ACGCAGCAGCGCCTCA-5,NA
ACGCAGCAGGGTTCCC-5,"TRB:CATKKNPVDTEAFF"
ACGCAGCCAAGTAGTA-5,"TRB:CASSSQAHHYEQYF;TRB:CASSSQRASGELFF;TRA:CAASESNFNKFYF;TRA:CAVEEGDRGSTLGRLYF"
ACGCAGCCACCAGATT-5,"TRB:CASSLAGGAKNIQYF"
ACGCAGCTCGGAAACG-5,"TRB:CASSPGQGYQAFF;TRA:CALSWGNTPLVF"
ACGCCAGCAGGACCCT-5,NA
ACGCCAGCAGGTTTCA-5,NA
ACGCCAGGTAACGCGA-5,"TRB:CASSQDHYGVFGTF;TRA:CAMREGRTSGSRLTF"
ACGCCAGGTAAGTTCC-5,"TRB:CSVPRVANTGYTF;TRA:CIVRGGGSQGNLIF"
ACGCCAGGTAGCGATG-5,"TRB:CAWEQGKNTEAFF;TRA:CAPSLDSWGKFQF"
ACGCCAGGTATTAGCC-5,"TRB:CASSLDDGTPYGYTF;TRA:CALSEAFQGGKLIF"
ACGCCAGGTCTTCGTC-5,"TRB:CASSPNKFGTEAFF;TRA:CAMRASYSGGGADGLTF;TRA:CAVGSRGSGGGADGLTF"
ACGCCAGGTGCTCTTC-5,"TRB:CASSLEDRGYNSPLHF;TRB:CASSLLQGTNEKLFF;TRA:CALSEAGGNTPLVF;TRA:CVGILNTGGFKTIF"
ACGCCAGTCAGAGCTT-5,"TRB:CASSLAHSWADTQYF;TRA:CAGQLGAQKLVF"
ACGCCAGTCGCCAGCA-5,NA
ACGCCGACAATGGACG-5,"TRB:CASSHNRGANYGYTF;TRA:CAATSNTGNQFYF"
ACGCCGATCCGTCAAA-5,"TRB:CASSQVGGPTTGEQYF"
ACGCCGATCCTCAACC-5,"TRB:CASSQDEGDRGLMCEQYF;TRB:CASSQDGGLDNEQFF;TRA:CASLNAGNMLTF"
ACGCCGATCTGACCTC-5,NA
ACGGAGAAGTACGTTC-5,"TRB:CASSHRQGALSYNSPLHF;TRA:CAVQGLYNFNKFYF"
ACGGAGAAGTGCAAGC-5,"TRB:CASSWGSNYGYTF;TRA:CAVAGGGSNYKLTF;TRA:CAVYKLVF"
ACGGAGACAGGGTATG-5,NA
ACGGAGACATGTAGTC-5,NA
ACGGAGAGTCGCGAAA-5,NA
ACGGAGAGTCGGCATC-5,"TRB:CASSLKSGGAFTDTQYF;TRA:CAVNLYDMRF"
ACGGAGAGTGGTGTAG-5,"TRB:CASSFQGGNTIYF;TRA:CALIYNNNDMRF"
ACGGAGAGTGTATGGG-5,"TRB:CASSLSGGDYTF;TRA:CAASARIRRNYGGSQGNLIF"
ACGGCCAAGAGCTGGT-5,"TRB:CAWSSGESYEQYF;TRA:CALDGAGTALIF;TRA:CALRGDLYSSASKIIF"
ACGGCCAAGATGTAAC-5,NA
ACGGCCACATGCTGGC-5,"TRB:CASTGAARSPLHF;TRA:CATDYTNAGKSTF"
ACGGCCAGTTCTGAAC-5,"TRB:CASSPRWQETQYF;TRA:CAVAISGSARQLTF"
ACGGCCATCAACGCTA-5,"TRB:CATKKNPVDTEAFF;TRA:CAASYTNTGNQFYF"
ACGGCCATCCATGCTC-5,"TRB:CASKGETEAFF;TRA:CAVGDYQLIW"
ACGGCCATCTCGTTTA-5,NA
ACGGGCTAGAAGATTC-5,"TRB:CASKTTSGGYNEQFF;TRA:CILSVGYQLIW"
ACGGGCTAGCGGATCA-5,NA
ACGGGCTAGCTCTCGG-5,"TRB:CASSLGSGGHNPSTDTQYF;TRA:CAVNLYDMRF"
ACGGGCTAGTGTCCAT-5,"TRB:CASSLTRAEAGELFF;TRA:CAVVPGGADGLTF"
ACGGGCTAGTTGTCGT-5,"TRB:CASSGYGSKQPSYEQYF;TRB:CATSDRTGTPYGYTF;TRA:CALSPDFNTNAGKSTF"
ACGGGCTCAATGTTGC-5,"TRB:CASTGGLYTEAFF;TRA:CATDHGRGGSNYKLTF;TRA:CAVSSKAAGNKLTF"
ACGGGCTCACTGTTAG-5,"TRB:CSATKTGRTLYEQYF;TRA:CAVQANRAGKSTF"
ACGGGCTCATAGTAAG-5,"TRB:CASSQTDRDSPLHF;TRA:CAVQVQGYSTLTF"
ACGGGCTGTTGGACCC-5,NA
ACGGGTCAGCTTCGCG-5,"TRB:CASSLDRTLYEQYF;TRA:CVVNNPFTGNQFYF"
ACGGGTCCACCGCTAG-5,NA
ACGGGTCCAGTCCTTC-5,NA
ACGTCAAAGCTCCTTC-5,NA
ACGTCAAAGCTGGAAC-5,NA
ACGTCAACAGTAGAGC-5,"TRB:CAWSPRQGGTEAFF;TRA:CATYNAGNNRKLIW"
ACGTCAAGTACGACCC-5,"TRB:CASSQLTSGGLLEQFF"
ACGTCAAGTAGCTGCC-5,"TRB:CASSLGSGGHNPSTDTQYF;TRA:CAVNLYDMRF"
ACGTCAAGTCTGCAAT-5,NA
ACGTCAATCACCTTAT-5,"TRB:CASSQPDRPGELFF;TRA:CAFKSTGNQFYF"
ACGTCAATCTCGTTTA-5,"TRB:CASSLVAGGGETQYF;TRA:CAVSPPGGGNKLTF"
ACGTCAATCTGCAGTA-5,"TRB:CSVEESGAQHEQYF;TRA:CALGPGGGGYQKVTF;TRA:CGTEQSSSNTGKLIF"
ACGTCAATCTGCCAGG-5,"TRB:CSAIERGDEQFF;TRA:CALSEGANTGNQFYF"
ACGTCAATCTTAGAGC-5,"TRB:CASSVNRGNEKLFF;TRB:CSVGTSTGGELFF;TRA:CAADTGGFKTIF;TRA:CATDAWVTGGGNKLTF"
ACTATCTAGCGGCTTC-5,"TRB:CASSPFNEQFF;TRA:CGADKDNYGQNFVF"
ACTATCTGTCGTGGCT-5,"TRB:CASSLSGSWSNGNTIYF;TRA:CILRDLFDMRF"
ACTATCTTCAAGGCTT-5,NA
ACTGAACAGAGCCCAA-5,"TRB:CASRALLPRPDEQFF;TRB:CAWVAGQGNYGYTF;TRA:CAASVETSGSRLTF;TRA:CALSEATQGAQKLVF"
ACTGAACAGAGTAAGG-5,NA
ACTGAACAGCCTTGAT-5,"TRB:CAWYLPWTGNTEAFF;TRA:CAERVGGFKTIF;TRA:CAVPGYGGATNKLIF"
ACTGAACCACGGACAA-5,"TRB:CASSVPTGKNYEQYF;TRA:CALRTTGGSYIPTF"
ACTGAACCACTCTGTC-5,"TRB:CASSPSGLSGANVLTF;TRB:CAWSEKRGAETQYF;TRA:CAVSRNNNARLMF"
ACTGAACGTATAGGGC-5,"TRB:CSARVTGIGANVLTF;TRA:CAVRFGGATNKLIF"
ACTGAGTAGCGCTTAT-5,"TRB:CASSNTGGANTEAFF;TRA:CALSERSGGSNYKLTF"
ACTGAGTAGTGCGATG-5,"TRB:CASSLVAGGGETQYF;TRA:CAVSPPGGGNKLTF"
ACTGAGTCAGCGAACA-5,NA
ACTGAGTCATCAGTAC-5,"TRB:CASHRDRGNGELFF;TRA:CAENAGGTSYGKLTF"
ACTGAGTCATCCGTGG-5,"TRB:CASSLSSGQTQYF;TRA:CAASQNTDKLIF"
ACTGAGTGTCACCTAA-5,"TRB:CASSQEWGGNTEAFF;TRA:CAENYGQNFVF;TRA:CGADKDNYGQNFVF"
ACTGAGTGTTCGGGCT-5,NA
ACTGAGTGTTTAGCTG-5,"TRB:CASSHRQGWTEAFF;TRA:CILRDPAGGTSYGKLTF"
ACTGAGTTCAGCACAT-5,"TRB:CASRLQAGTNTEAFF;TRA:CATDLLGGYSTLTF"
ACTGAGTTCTTAGAGC-5,"TRB:CASSLGSGGHNPSTDTQYF;TRA:CAVNLYDMRF"
ACTGATGAGGGTGTTG-5,"TRB:CATTPGGLYGYTF;TRA:CAGRIFSGTYKYIF"
ACTGATGAGTATCGAA-5,"TRB:CASSLRPPSGNTIYF;TRA:CAVRTRFNNDMRF"
ACTGATGGTAGCAAAT-5,"TRB:CSSTTSGPYQETQYF;TRA:CAEGPGEAGNMLTF;TRA:CAVSDEGGKLIF"
ACTGATGGTATAATGG-5,NA
ACTGATGGTCTCAACA-5,"TRB:CASSEFWGAMGGELFF;TRB:CASSQEIRRVHEQFF;TRA:CAVDNYGQNFVF;TRA:CAVSHLGGGADGLTF"
ACTGATGTCATGTGGT-5,"TRB:CAAGTGGLNTEAFF;TRB:CASSYSSGTSYGYTF;TRA:CAGPTGNTGKLIF;TRA:CAVPLTTDSWGKFQF"
ACTGCTCAGTCTTGCA-5,NA
ACTGCTCCAGGATTGG-5,"TRB:CASSQDFPLTGGNSPLHF;TRA:CALSEAGYGGSQGNLIF"
ACTGCTCCAGGGATTG-5,NA
ACTGCTCGTAATCGTC-5,NA
ACTGCTCGTTGACGTT-5,NA
ACTGCTCTCCAATGGT-5,"TRB:CASSQGLYEQYF;TRA:CALRPSSNSGYALNF"
ACTGTCCAGATCCTGT-5,"TRB:CASSLALGISNTEAFF;TRA:CVVIGNQGGKLIF"
ACTGTCCCAAAGGAAG-5,"TRB:CASSPDRVFGVLFF;TRA:CIVRVIYQGGSEKLVF"
ACTGTCCCAGATGGCA-5,"TRB:CASSLSGGGGQPQHF;TRA:CALAVTDSWGKFQF"
ACTGTCCGTGATAAAC-5,"TRB:CASSLKSGGAFTDTQYF;TRA:CAVNLYDMRF"
ACTGTCCGTTCCCGAG-5,"TRB:CASSFLDSPFTDTQYF;TRA:CAMREGPGANSKLTF"
ACTGTCCTCATAGCAC-5,"TRB:CASSQLTSGGLLEQFF"
ACTTACTAGCACACAG-5,NA
ACTTACTAGGCCCGTT-5,NA
ACTTACTAGGCTAGCA-5,"TRB:CASSRDTWTGSSTGELFF;TRA:CAVSDPNSGAGSYQLTF"
ACTTACTAGTGGAGAA-5,NA
ACTTACTGTCTAAACC-5,"TRB:CSARDSHGSQETQYF;TRA:CAGLYNQGGKLIF"
ACTTACTTCATAACCG-5,"TRB:CASSAESYEQYF;TRA:CALMKWGFQKLVF"
ACTTGTTAGAGGGATA-5,NA
ACTTGTTAGATGAGAG-5,NA
ACTTGTTCACCTCGGA-5,"TRB:CAISESGDSYGYTF;TRA:CALIYGQNFVF"
ACTTGTTGTAGCCTCG-5,"TRB:CASRPGGWNEQFF;TRA:CVVTTTGNQFYF"
ACTTGTTTCACAGGCC-5,"TRA:CVVRRGSQGNLIF"
ACTTTCAAGGGAACGG-5,NA
ACTTTCAAGGTGACCA-5,"TRB:CASSLPGDEQFF;TRA:CAARWGSTLGRLYF"
ACTTTCACACACATGT-5,"TRB:CASSSYVGQGGQETQYF;TRA:CAVNRDDMRF"
ACTTTCACACCCATGG-5,"TRB:CASPPGGCGYTF;TRB:CASSEGWPNNYGYTF;TRA:CAARFNDMRF"
ACTTTCACACCCATTC-5,"TRB:CASSEGGTGDAAGYF;TRA:CAVIPTGTSYGKLTF;TRA:CVVNRGDNDMRF"
ACTTTCACATTAACCG-5,"TRB:CASRLTISGNTIYF;TRA:CAASIVGGNFNKFYF"
ACTTTCAGTCATATCG-5,NA
ACTTTCATCTGAAAGA-5,"TRB:CASSTTLYDRSNQPQHF;TRA:CAPFTGTASKLTI"
AGAATAGAGAGTACAT-5,NA
AGAATAGAGGTGTGGT-5,"TRA:CGADKDNYGQNFVF"
AGAATAGGTCGCTTTC-5,"TRB:CASSVNTEAFF"
AGAATAGGTTATCCGA-5,"TRB:CASSVASRETKETQYF;TRA:CAMREGGAQKLVF"
AGAATAGTCACCCTCA-5,"TRB:CATSDWRSGHEQFF;TRA:CAVQMGDGANNLFF"
AGACGTTAGGCAGTCA-5,"TRB:CASSQDAGNPEAFF;TRA:CAVKEVDSNYQLIW"
AGACGTTTCAGGTAAA-5,NA
AGACGTTTCTTACCGC-5,"TRB:CASFALRNYGYTF;TRB:CASSYEAYSGNTIYF;TRA:CAASSKIGGAQKLVF;TRA:CAVDDKETSGSRLTF"
AGAGCTTAGAAGGACA-5,"TRB:CASRSQGLRSGNTIYF;TRA:CAVQYTGGFKTIF;TRA:CAVRSLGSGNTGKLIF"
AGAGCTTAGCTGAACG-5,"TRB:CASSFLWVQETQYF;TRA:CAMREGAGNQFYF"
AGAGCTTCAAGCCATT-5,"TRB:CASSLGSGGHNPSTDTQYF;TRA:CAVNLYDMRF"
AGAGCTTCAGTCACTA-5,NA
AGAGCTTGTGAGCGAT-5,"TRB:CASSLDLWKQSFYEQYF"
AGAGCTTTCACGATGT-5,"TRB:CASSITSGPYNEQFF;TRA:CAGMDNYGQNFVF"
AGAGCTTTCGAATGCT-5,"TRB:CASAGPGDRAYEQYF;TRA:CALRWRDNYGQNFVF"
AGAGCTTTCGGAATCT-5,NA
AGAGTGGAGCGCTCCA-5,"TRB:CSAREQGNSNQPQHF;TRA:CAASDDSGAGSYQLTF"
AGAGTGGAGTTACGGG-5,"TRB:CASSLTGTVIYNEQFF;TRA:CALRPNNARLMF"
AGAGTGGAGTTCGATC-5,NA
AGAGTGGGTCGGCACT-5,"TRB:CASSLGSGGHNPSTDTQYF;TRA:CAVNLYDMRF"
AGAGTGGGTCTTCTCG-5,"TRB:CASSPGLYEQYF;TRB:CASSPVYQETQYF;TRA:CAVRDTGGFKTIF"
AGAGTGGGTCTTGATG-5,"TRB:CAWSDGGRKTQYF;TRA:CAARRSGNTGKLIF"
AGAGTGGGTTCCGGCA-5,"TRB:CASSDSELAGGWGLAKNIQYF;TRB:CASSLVGGGPNTGELFF;TRA:CAGGLQARLMF"
AGATCTGAGAATGTTG-5,"TRB:CASSSISYSNQPQHF;TRA:CIQKTGNMLTF"
AGATCTGCAAGCCCAC-5,"TRB:CSATLDSSTNEKLFF;TRA:CAAVTSGTYKYIF"
AGATCTGGTCCCTACT-5,"TRB:CASSLRPPSGNTIYF;TRA:CAVRTRFNNDMRF"
AGATCTGGTTCGAATC-5,"TRB:CASSLIAGGYNEQFF;TRA:CAFNNARLMF"
AGATCTGTCTGCTGTC-5,"TRB:CASSPSNRDISYEQYF;TRA:CAASSTHQTGANNLFF"
AGATTGCAGACTTGAA-5,NA
AGATTGCAGCTGCGAA-5,"TRB:CASSDRAGKGVNTEAFF;TRB:CASTKTDRGNTEAFF;TRA:CAALSSGSARQLTF;TRA:CAASVRAGNNRKLIW"
AGATTGCAGTCAAGCG-5,NA
AGATTGCAGTGGAGTC-5,"TRB:CASSVNTEAFF;TRA:CAGRISLHGSGNTGKLIF"
AGATTGCGTGACTACT-5,"TRB:CASSLWSSGGADEQFF;TRA:CAYRRYSNSGYALNF"
AGATTGCTCCCTTGTG-5,NA
AGATTGCTCCTTCAAT-5,"TRB:CASSLRRGERDTEAFF;TRA:CAVGAQNTGFQKLVF"
AGCAGCCAGAGTACAT-5,"TRB:CASSLRQDQYGYTF;TRA:CAVSDGTGANNLFF"
AGCAGCCAGTACATGA-5,"TRB:CASGQGGGLNTEAFF;TRA:CIGVTQGGSEKLVF"
AGCAGCCCACTATCTT-5,"TRB:CASSRIPPGTADTDTQYF;TRA:CAMREGYNNNDMRF"
AGCAGCCCATCGGGTC-5,NA
AGCAGCCGTACAGCAG-5,"TRB:CASSQDGGGLYNEQFF;TRA:CALSGELQTSGSRLTF"
AGCAGCCGTTAGATGA-5,"TRB:CASSLVLAGSYEQYF;TRA:CAARNNAGNMLTF"
AGCATACAGAAACCAT-5,"TRB:CASKRGGQETQYF;TRA:CALKRSYNTDKLIF"
AGCATACAGTGTGAAT-5,"TRB:CATHEAPGHGYTF;TRA:CAMRGWMDSSYKLIF;TRA:CAVILTGGGNKLTF"
AGCATACCATCCTTGC-5,"TRB:CASSADPGQGTDTQYF;TRB:CASSSLLGPHTEAFF;TRA:CALSEWFAGNQFYF;TRA:CAVRGTSYGKLTF"
AGCATACGTAGCCTAT-5,"TRB:CATSDWRSGHEQFF;TRA:CAVQMGDGANNLFF"
AGCATACGTAGGGACT-5,"TRB:CASSDTNSPLHF;TRA:CALSLAGANSKLTF"
AGCATACGTGTTTGGT-5,"TRB:CSARVLGLGRNTEAFF;TRA:CAVQGPYTGNQFYF"
AGCATACTCACCGTAA-5,NA
AGCATACTCCACTCCA-5,NA
AGCCTAACAACGATGG-5,"TRB:CASRPTTGDGQPQHF;TRB:CASSDLAATDTQYF;TRA:CAVGAQGNNRLAF"
AGCCTAACACCATGTA-5,"TRB:CASSWTSGVFYEQYF;TRA:CAGADNYGQNFVF"
AGCCTAACACGAGAGT-5,"TRB:CASSLLPGLVYGYTF;TRA:CAVERTNAGKSTF"
AGCCTAACAGGGTACA-5,NA
AGCCTAACAGTCAGAG-5,NA
AGCCTAACATGCAACT-5,"TRB:CASSPFNEQFF;TRA:CGADKDNYGQNFVF"
AGCCTAAGTCAACTGT-5,"TRB:CASSRRDNEQFF;TRA:CAVNDRDFGNEKLTF"
AGCCTAATCCAATGGT-5,"TRB:CASSAGTSRAGELFF;TRA:CAVRDQISSGSARQLTF"
AGCCTAATCCTTTCTC-5,"TRB:CASSGGAATNTGELFF;TRA:CAMREVNTNAGKSTF"
AGCGGTCAGAGGACGG-5,"TRB:CASSLLPGLAGPSTDTQYF;TRA:CAASGSGNQFYF"
AGCGGTCAGTGATCGG-5,"TRB:CASSLSGVNGNTIYF;TRB:CATNRQGYYEQYF;TRA:CAMRNTGFQKLVF;TRA:CIVRSGANNLFF"
AGCGGTCCAGGACCCT-5,"TRB:CASSLEGPQETQYF;TRA:CAVRDAYRGADGLTF"
AGCGGTCGTACCATCA-5,NA
AGCGGTCGTCACAAGG-5,"TRB:CSARGQGNFAAFF;TRA:CAGGATYSGGGADGLTF;TRA:CAVNNNDMRF"
AGCGGTCGTCTCAACA-5,"TRB:CASTERDIRAATNEKLFF;TRA:CGALQAGTALIF"
AGCGGTCGTTCTGTTT-5,"TRB:CASSPFNEQFF;TRA:CGADKDNYGQNFVF"
AGCGGTCTCACGGTTA-5,"TRB:CASSPRWQETQYF;TRA:CAVAISGSARQLTF"
AGCGGTCTCGGGAGTA-5,"TRB:CASKTWGVSTTDTQYF;TRA:CATALKPNSGGYQKVTF"
AGCGGTCTCTGACCTC-5,NA
AGCGGTCTCTTAGAGC-5,"TRB:CASSLRPPSGNTIYF;TRA:CAVRTRFNNDMRF"
AGCGTATAGTGCCAGA-5,"TRB:CASSLTDTQYF;TRA:CAAKLPTGGFKTIF"
AGCGTATCAATCACAC-5,"TRB:CSVPRVANTGYTF;TRA:CIVRGGGSQGNLIF"
AGCGTATCAGGCGATA-5,"TRB:CSVATHTGGSTAQHF;TRA:CAVDPAGGGADGLTF"
AGCGTATGTCAATGTC-5,"TRB:CAWSVGQNNSPLHF;TRA:CALSFNSGGGADGLTF"
AGCGTATGTTGAGGTG-5,NA
AGCGTATTCCAGAAGG-5,NA
AGCGTATTCGGAAATA-5,"TRB:CASSLQGNTEAFF;TRB:CSASRLVAPQHF;TRA:CAVSVYGGSQGNLIF;TRA:CVVRVKGSQGNLIF"
AGCGTATTCTCTGCTG-5,"TRB:CSAKISGQRPYEQYF;TRA:CASGNAGKSTF"
AGCGTCGCAATAGCGG-5,"TRB:CASSLGSGGHNPSTDTQYF;TRA:CAVNLYDMRF"
AGCGTCGCAGCATACT-5,"TRB:CASSPDRGGSYF;TRA:CILRDGDDKIIF"
AGCGTCGGTCACACGC-5,NA
AGCTCCTAGACTAAGT-5,"TRB:CASSLGSGGHNPSTDTQYF;TRA:CAVNLYDMRF"
AGCTCCTAGCAACGGT-5,NA
AGCTCCTAGCAGGCTA-5,NA
AGCTCCTAGTTCGATC-5,"TRB:CASSLKSGGAFTDTQYF;TRA:CAVNLYDMRF"
AGCTCCTCAGTAAGAT-5,NA
AGCTCCTGTGTGGTTT-5,"TRB:CASSSYVGQGGQETQYF"
AGCTCCTGTTCAGGCC-5,NA
AGCTCTCAGAATGTTG-5,NA
AGCTCTCAGGAGTTGC-5,NA
AGCTCTCAGGCATTGG-5,"TRB:CASSYPPIGEFNSPLHF;TRA:CIVRVVGEEGFGNEKLTF"
AGCTCTCCAAGGTTTC-5,"TRB:CSAEPGGNTIYF;TRA:CVVTDGGYNKLIF"
AGCTCTCCACTACAGT-5,"TRB:CASSLERASTDTQYF;TRA:CAARPIYNAGNMLTF;TRA:CGHQAGTALIF"
AGCTCTCCATACAGCT-5,"TRB:CASSWTGLGNEQFF;TRA:CAVSSSSNTGKLIF"
AGCTCTCGTCTCCACT-5,"TRA:CAASYTNTGNQFYF"
AGCTCTCTCCAAACTG-5,"TRB:CASKQYYEQYF;TRB:CASSLVTGIYNEQFF;TRA:CAGGKGGAGNMLTF;TRA:CAVRSSNTGKLIF"
AGCTCTCTCTTACCGC-5,"TRB:CASSLLRGETQYF;TRA:CAGRGTSYGKLTF"
AGCTTGAAGACAAAGG-5,NA
AGCTTGAAGAGCAATT-5,NA
AGCTTGAAGCAGCCTC-5,"TRB:CASSQDGGLDTEAFF;TRA:CAFYGNNRLAF"
AGCTTGAAGCGTTCCG-5,"TRB:CASSQDQSGGSRF;TRA:CAVGASQGAQKLVF"
AGCTTGAAGGCCGAAT-5,"TRB:CASSVNTEAFF;TRA:CAGRISLHGSGNTGKLIF"
AGCTTGACATACCATG-5,"TRB:CASRMTENTEAFF;TRA:CAVRLRGAQKLVF"
AGCTTGATCCGTCATC-5,"TRB:CASSYTSGGDNEQFF;TRA:CAVPLLAYNTDKLIF"
AGGCCACAGTCCGTAT-5,"TRB:CASSPGRGELFF;TRA:CAMSRLSSGSARQLTF"
AGGCCACCACGGCCAT-5,"TRB:CASSSLIGTSPEAFF;TRB:CATSDSNNPGQWNTEAFF;TRA:CAVNRDDMRF"
AGGCCACCACGGTTTA-5,NA
AGGCCGTAGATCCCGC-5,"TRB:CSAIRNRDEKLFF;TRA:CALRDNYGQNFVF"
AGGCCGTAGGGCTTGA-5,NA
AGGCCGTAGTACGACG-5,"TRB:CSVGRGNTEAFF;TRA:CAASGRSNNNARLMF;TRA:CAVRPPGSGNTPLVF"
AGGCCGTCATCCAACA-5,"TRB:CATYLAGGPSNEQFF;TRA:CALGLTGGGNKLTF"
AGGCCGTGTACTTGAC-5,"TRB:CASSPPGDNEQFF;TRA:CAVGPYSGGYNKLIF"
AGGCCGTGTTCTGAAC-5,"TRB:CASSGDSYNEQFF;TRA:CAVNLRDDKIIF"
AGGCCGTTCAAGATCC-5,"TRB:CASSRDNWNSPLHF;TRB:CSVQYGRDQPQHF;TRA:CAASASGGSYIPTF;TRA:CAASVYSGGSNYKLTF"
AGGCCGTTCGGAAATA-5,"TRB:CASSSLIGTSPEAFF;TRB:CATSDSNNPGQWNTEAFF;TRA:CAVNRDDMRF"
AGGCCGTTCTGGTGTA-5,"TRB:CASSLSGTAPPNTGELFF;TRB:CASSQERGGTEAFF;TRA:CAVGLLNTGNQFYF;TRA:CAVNGAGNMLTF"
AGGGAGTAGACAGACC-5,NA
AGGGAGTAGAGACTAT-5,"TRB:CASSFLPGQGYEQYF;TRA:CAGRGSNYQLIW"
AGGGAGTCAGGAATCG-5,"TRB:CASSVNTEAFF"
AGGGAGTCATAGTAAG-5,"TRB:CASSPRTAEAFF"
AGGGAGTGTTAAGGGC-5,"TRB:CASSVEGTGAGNTIYF;TRA:CAVRGTNARLMF;TRA:CVVNKLTGGGNKLTF"
AGGGAGTTCAGCCTAA-5,NA
AGGGATGAGATGTGTA-5,"TRB:CASSPEDRGLSNQPQHF;TRA:CVVNIGGTGGFKTIF"
AGGGATGAGCCAGTAG-5,"TRB:CASSLFPQGIPPYGYTF;TRA:CAEKAENTGFQKLVF"
AGGGATGCACGAAACG-5,"TRB:CASRGTGGKKTQYF;TRA:CAASRGVNAGNMLTF"
AGGGATGCAGATAATG-5,"TRB:CSVGGQGEAFF;TRA:CALGLGSWGKFQF"
AGGGATGCAGTTCATG-5,"TRB:CASSQDLPGNNSPLHF;TRA:CAASGNNFNKFYF"
AGGGATGGTCTCTCTG-5,"TRB:CASSLAGIGPQETQYF"
AGGGATGGTGGTGTAG-5,"TRB:CASSLVWRGGRNEQFF;TRA:CALSGLGDGGATNKLIF"
AGGGATGGTTGGTTTG-5,NA
AGGGTGAAGGTGATAT-5,NA
AGGGTGAAGTGTACTC-5,"TRB:CASSLGSGELFF;TRA:CATGPRAGAGSYQLTF"
AGGGTGACACACCGAC-5,NA
AGGGTGACACGACGAA-5,"TRB:CASSPQGITGELFF;TRA:CIVRVYDDYKLSF"
AGGGTGAGTAGCGTGA-5,"TRB:CATSRGDPGEETQYF;TRA:CVVSLNFGNEKLTF"
AGGGTGATCCCTGACT-5,"TRB:CSARGTGGKSYTF;TRA:CALSDRLDSTLTF"
AGGTCATAGAGTGACC-5,"TRB:CASSPRPRDTQYF"
AGGTCATAGCGGCTTC-5,"TRB:CSAGTVNSNQPQHF;TRA:CVVSDAGYTGFQKLVF"
AGGTCATAGGTTACCT-5,"TRB:CASSIGLNYEQYF;TRA:CAVSDRSGGGADGLTF"
AGGTCATCACCGTTGG-5,"TRB:CSVENRIGGNYGYTF;TRA:CIVGYARLMF"
AGGTCATCAGGTGCCT-5,"TRB:CASSYYRGTDTQYF;TRA:CIVRVWDNARLMF"
AGGTCATGTTGAACTC-5,NA
AGGTCATTCCACGAAT-5,"TRB:CASSDLWAFF;TRA:CILNRDSNYQLIW"
AGGTCATTCTATCCTA-5,"TRB:CASTIAGGRENEQFF;TRA:CATDASIIINEKLTF"
AGGTCCGAGGATGCGT-5,"TRB:CASSPRWQETQYF;TRA:CAVAISGSARQLTF"
AGGTCCGAGGTGGGTT-5,NA
AGGTCCGAGTAGTGCG-5,"TRB:CASSPGHTSGGQYF;TRB:CASSPIAGGLYNEQFF;TRA:CAASFTGGGNKLTF"
AGGTCCGCACCTTGTC-5,"TRB:CATSRDLSGGNTQYF;TRA:CAEIPNYGGSQGNLIF"
AGGTCCGCAGGGCATA-5,"TRB:CASSERLAGYNEQFF;TRA:CAVRDAGSSGSARQLTF"
AGGTCCGCATTAACCG-5,"TRB:CASSFRGAVETQYF;TRA:CALSDPYNQGGKLIF"
AGGTCCGGTAGGCATG-5,"TRB:CSVATHTGGSTAQHF;TRA:CAVDPAGGGADGLTF"
AGGTCCGGTCATCGGC-5,"TRB:CASSLGSGGHNPSTDTQYF;TRA:CAVNLYDMRF"
AGGTCCGGTGCGATAG-5,"TRB:CSAKIYTGRSDYGYTF;TRA:CALRTGTYKYIF"
AGGTCCGTCCCTAACC-5,"TRB:CASSLGSGGHNPSTDTQYF;TRA:CAVNLYDMRF"
AGTAGTCAGCGCTTAT-5,"TRB:CSAEPGGNTIYF;TRA:CVVTDGGYNKLIF"
AGTAGTCGTATATGGA-5,"TRB:CASSQLLAGQDYGYTF;TRA:CAVLGEYGNKLVF;TRA:CAVRTRFNNDMRF"
AGTAGTCGTTCGAATC-5,"TRB:CAYSTDTNTEAFF;TRA:CATALNQAGTALIF"
AGTCTTTCAATGGACG-5,NA
AGTCTTTCAGACAAAT-5,"TRB:CASSDYWAGTDTQYF;TRA:CAVNLDTGRRALTF;TRA:CVVRRGSQGNLIF"
AGTCTTTGTGGACGAT-5,"TRB:CASSQDFPLTGGNSPLHF;TRA:CALSEAGYGGSQGNLIF"
AGTCTTTTCCGCTGTT-5,"TRB:CASSLLNQPQHF;TRB:CASSMRRTTGANVLTF;TRA:CALSAQISSGSARQLTF"
AGTCTTTTCGATGAGG-5,"TRB:CAISEYRDDGYTF;TRA:CAASIPRGQFYF;TRA:CAASRSSTGNQFYF"
AGTCTTTTCTCGTTTA-5,"TRB:CASSQDGRKTYEQYF;TRA:CAPVSGGYNKLIF;TRA:CVGEEARLMF"
AGTGAGGAGAACTCGG-5,"TRB:CSARVGRGGLEQYF;TRA:CAYRSPLGGGSEKLVF"
AGTGAGGAGACGCACA-5,"TRB:CASSPNLNNSPLHF;TRA:CAASDGGFGNVLHC"
AGTGAGGAGAGCCTAG-5,"TRB:CAWSGLAGVGEQFF"
AGTGAGGAGCCTCGTG-5,"TRB:CASSQVGGTFTDTQYF;TRA:CAVSESSGNQFYF"
AGTGAGGAGCTCTCGG-5,"TRB:CASSPILKRGGGEQYF;TRB:CATSDSQTGGYWNEQYF;TRA:CAGEGNASNTGKLIF;TRA:CIVRVGTYTDKLIF"
AGTGAGGAGTGGGTTG-5,"TRB:CAIKGLAGEQFF;TRA:CAVSDAGTSYDKVIF"
AGTGAGGCATGTCCTC-5,"TRB:CASSWTSGVFYEQYF;TRA:CAGADNYGQNFVF"
AGTGAGGGTAATCACC-5,"TRA:CAVNLYDMRF"
AGTGAGGGTACGACCC-5,NA
AGTGAGGGTCCAAGTT-5,"TRB:CASPVGPDLDQYF;TRA:CAARKLLPLRAGNNRKLIW;TRA:CATDAYDGNKLVF"
AGTGAGGGTGACCAAG-5,"TRB:CASSVGSSGNTIYF;TRA:CAVSAIGFGNVLHC"
AGTGAGGGTTAAGGGC-5,"TRB:CSVWGQGATEAFF;TRA:CAVTSDGQKLLF"
AGTGAGGTCAGCATGT-5,"TRB:CASNRQGETQYF"
AGTGAGGTCGCGATCG-5,"TRB:CASSSGGSGAGYTQYF;TRA:CAALMEYGNKLVF;TRA:CAASRVDTGKLIF"
AGTGGGAAGGCTAGAC-5,"TRB:CASSLIGQGTGELFF;TRA:CAASSPGGATNKLIF"
AGTGGGAAGTGTGAAT-5,"TRB:CAWYLPWTGNTEAFF;TRA:CAERVGGFKTIF;TRA:CAVPGYGGATNKLIF"
AGTGGGACAAGTAATG-5,"TRB:CASSVASRETKETQYF;TRA:CAMREGGAQKLVF"
AGTGGGACAATGGTCT-5,"TRB:CASSSPGTNVLTF;TRB:CASSYSNDVYGYTF;TRA:CAVATSGAGSYQLTF;TRA:CAVREAAGNKLTF"
AGTGGGACATGAGCGA-5,"TRB:CASSKTGGGYNEQFF;TRA:CVVNPDSGGYQKVTF"
AGTGGGAGTATAAACG-5,"TRB:CASSPQGGETQYF;TRA:CALEQDDYKLSF"
AGTGGGAGTTCTGTTT-5,"TRB:CASSLARERPEKDTQYF;TRB:CASSSSRATDTQYF;TRA:CAHNTGNQFYF;TRA:CFAPHTRRHAGNMLTF"
AGTGGGAGTTGGTAAA-5,"TRB:CASSLERDEKLFF;TRA:CAVTPYNFNKFYF"
AGTGTCAAGTGTACCT-5,"TRB:CASSLRPPSGNTIYF;TRA:CAVRTRFNNDMRF"
AGTGTCACAAGCCTAT-5,"TRB:CASSSLIGTSPEAFF;TRB:CATSDSNNPGQWNTEAFF;TRA:CAVNRDDMRF"
AGTGTCACAATCACAC-5,"TRB:CASRRDLQETQYF;TRA:CLVGAYSGYSTLTF"
AGTGTCAGTAATTGGA-5,"TRB:CASSKTRVLVDQPQHF;TRA:CVVTGAGGNKLVF"
AGTGTCAGTATCAGTC-5,"TRB:CASSLDRRSYEQYF;TRA:CAVRRDDKIIF"
AGTGTCAGTCATCGGC-5,"TRB:CSTLSVSSYNEQFF;TRA:CAEGFDRAQKLVF"
AGTGTCAGTGTGGTTT-5,"TRB:CASSLSSGAFYEQYF;TRA:CAMISYSGAGSYQLTF"
AGTGTCATCCGCTGTT-5,"TRB:CASSERTVKNTEAFF;TRA:CALRPSNFGNEKLTF"
AGTGTCATCGCCAGCA-5,"TRB:CASSQDGVLDSPLHF;TRA:CAVRLPGGGADGLTF"
AGTGTCATCGCCCTTA-5,"TRB:CASSPSRDNLYGYTF;TRA:CAASVGGNEKLTF;TRA:CAENASGTYKYIF"
AGTTGGTAGGCAGTCA-5,"TRB:CASSQERVAAETQYF;TRA:CAVRSSSARQLTF"
AGTTGGTAGTTTGCGT-5,"TRB:CAWSMGREQYF;TRA:CAETFNDMRF"
AGTTGGTGTCCGTTAA-5,"TRB:CASSESGTYGYTF;TRA:CAEGNGDMRF;TRA:CAFITNYGGSQGNLIF"
AGTTGGTGTCTGCCAG-5,"TRB:CASSRLTGIRTYEQYF;TRA:CAMGGETSGSRLTF"
AGTTGGTGTGAGTATA-5,"TRB:CASRATGTHRQYF;TRA:CAAKAGGKLIF"
AGTTGGTGTTCGCTAA-5,"TRB:CASSRDSGTQYF"
AGTTGGTTCAACGGGA-5,"TRB:CASSLSSGQTQYF;TRA:CAASQNTDKLIF"
AGTTGGTTCACATACG-5,"TRB:CSASGFWLDYTF;TRA:CAYRNKTVPLIQGAQKLVF"
AGTTGGTTCCCACTTG-5,"TRB:CASSLTSGVHYEQYF;TRA:CAGTDNYGQNFVF"
AGTTGGTTCTCGTTTA-5,NA
ATAACGCAGAAACGAG-5,"TRB:CASSVASRETKETQYF;TRA:CAMREGGAQKLVF"
ATAACGCAGGGTTTCT-5,"TRB:CATSDWRSGHEQFF;TRA:CAVQMGDGANNLFF"
ATAACGCAGGTGACCA-5,"TRB:CASSYNPRLAGGPGANVLTF;TRA:CAARELSYNTDKLIF;TRA:CAASPMIYNQGGKLIF"
ATAACGCAGTTAGCGG-5,"TRB:CASSAQAGAEAFF"
ATAACGCCACATCTTT-5,"TRB:CASSLRPPSGNTIYF;TRA:CAVRTRFNNDMRF"
ATAACGCCATTTCACT-5,NA
ATAACGCGTGACCAAG-5,NA
ATAACGCGTGGCTCCA-5,"TRB:CASSAASKNEQFF;TRB:CAWSAAGLLSSYNSPLHF;TRB:CSVELRGSNTEAFF;TRA:CAVQGTYKYIF"
ATAACGCTCAGCGACC-5,"TRB:CASNTPGNTEAFF;TRB:CASSLTPGAKRETQYF;TRA:CAVSGSGATNKLIF;TRA:CIAPSAGGTSYGKLTF"
ATAACGCTCTTTAGTC-5,"TRB:CASSAHTLNTEAFF;TRB:CSASKDRGGQPQHF;TRA:CAAVPGGADGLTF"
ATAAGAGAGCCCGAAA-5,"TRB:CASSVAIGSDDGTQYF;TRA:CAPRYGNKLVF"
ATAAGAGAGCTAACAA-5,NA
ATAAGAGCACATTTCT-5,"TRB:CASSMRFGGLATKNEQFF;TRA:CLVASFNKFYF"
ATAAGAGCACGACGAA-5,"TRB:CASSVNTEAFF"
ATAAGAGCATACTACG-5,"TRB:CASSRIAGPYNEQFF;TRA:CAMSAGSNYQLIW"
ATAAGAGGTACCGAGA-5,"TRB:CASSGHYEQYF"
ATAAGAGGTGCCTGTG-5,"TRB:CASSSLIGTSPEAFF;TRB:CATSDSNNPGQWNTEAFF;TRA:CAVNRDDMRF"
ATAAGAGGTTAGGGTG-5,"TRB:CASSVASRETKETQYF;TRA:CAMREGGAQKLVF"
ATAAGAGTCATCGCTC-5,"TRB:CSVATHTGGSTAQHF;TRA:CAVDPAGGGADGLTF"
ATAAGAGTCGGAGGTA-5,"TRB:CASSEAPEYGTKLFF;TRA:CATDTGANSKLTF"
ATAGACCAGAAGGTTT-5,"TRB:CSARDEHLYTDTQYF;TRA:CAVGGTYGQNFVF"
ATAGACCAGACCGGAT-5,"TRB:CASSLRGTEAFF;TRB:CSARDGSGQNPYGYTF;TRA:CAVREGGGFKTIF"
ATAGACCCATGGATGG-5,NA
ATAGACCGTCTTGATG-5,"TRB:CASSLAPSMGYTF;TRA:CARFNNARLMF"
ATAGACCGTGAGCGAT-5,"TRB:CASSLTSGAFTDTQYF;TRB:CSAQDRYYGYTF;TRA:CAASPRKTSGSRLTF;TRA:CASMNRDDKIIF"
ATAGACCGTGCCTGGT-5,"TRB:CASSQAARGLAGTDTQYF;TRA:CAVGVYAGNNRKLIW"
ATAGACCGTTCCAACA-5,NA
ATAGACCGTTGGGACA-5,"TRB:CASSFGQNTEAFF;TRA:CAASTMVQGAQKLVF"
ATAGACCTCTAACTCT-5,NA
ATCACGAAGGTCGGAT-5,"TRB:CAWSRGLNYGYTF;TRA:CAVRPDSNYQLIW"
ATCACGAAGGTGCTAG-5,"TRB:CASSQDFPLTGGNSPLHF;TRA:CALSEAGYGGSQGNLIF"
ATCACGAAGTCGTACT-5,"TRB:CSAREGDRGFNGYTF;TRA:CADGKTSYDKVIF"
ATCACGAAGTCGTTTG-5,"TRB:CASSPFNEQFF;TRA:CGADKDNYGQNFVF"
ATCACGAAGTGTGGCA-5,NA
ATCACGAGTTGCCTCT-5,"TRB:CASSSLIGTSPEAFF;TRB:CATSDSNNPGQWNTEAFF;TRA:CAVNRDDMRF"
ATCACGATCAAACGGG-5,"TRB:CASSLLKSGELFF;TRA:CALNQAGTALIF"
ATCATCTAGCCGCCTA-5,"TRB:CATSDWRSGHEQFF;TRA:CAVQMGDGANNLFF"
ATCATCTAGGTCGGAT-5,"TRB:CASIERMNSPLHF;TRA:CASQDSGNTGKLIF"
ATCATCTGTCTGATCA-5,NA
ATCATGGCACAAGCCC-5,NA
ATCATGGCACATTAGC-5,"TRB:CASRKTTRGGVEETQYF;TRA:CALSIRSQGNLIF"
ATCATGGCATATGCTG-5,"TRB:CASSELGQRISDTQYF;TRA:CVVNANNAGNMLTF"
ATCATGGTCAAACCAC-5,"TRB:CASSLRPPSGNTIYF"
ATCATGGTCATCACCC-5,"TRB:CASSDDPSGEAKNIQYF;TRA:CAASPYGGATNKLIF"
ATCCACCAGACTACAA-5,"TRB:CACLAGSTDTQYF;TRA:CAVRASGGSYIPTF"
ATCCACCAGCCCGAAA-5,"TRB:CASSLISSANIQYF;TRA:CAASSRYNTNAGKSTF"
ATCCACCAGTGGGATC-5,"TRB:CASSLGTGERNSPLHF;TRA:CALTGGSYIPTF"
ATCCACCCACAGATTC-5,NA
ATCCACCCATAGACTC-5,"TRB:CASSAGQGPYYGYTF;TRA:CAASGAGSARQLTF"
ATCCACCGTCTAGAGG-5,"TRB:CASSDSELAGGWGLAKNIQYF;TRB:CASSLVGGGPNTGELFF;TRA:CAGGLQARLMF"
ATCCACCGTGCCTTGG-5,"TRB:CASSDTNSPLHF;TRA:CALSLAGANSKLTF"
ATCCACCGTTCGGGCT-5,NA
ATCCACCTCACTCCTG-5,"TRB:CSATRGGASYNEQFF;TRA:CAVSHNTDKLIF"
ATCCACCTCAGCTGGC-5,"TRB:CASSVASRETKETQYF;TRA:CAMREGGAQKLVF"
ATCCACCTCCGTCATC-5,"TRB:CASSDPPLYGYTF;TRA:CAASANSGGSNYKLTF"
ATCCGAAGTACCCAAT-5,"TRB:CASSFKLAGGKETQYF;TRA:CAGAGSYNTDKLIF"
ATCCGAAGTATGAAAC-5,NA
ATCCGAATCATCATTC-5,NA
ATCGAGTAGACTAGAT-5,"TRB:CASRGLGLMQETQYF;TRA:CAMRASYSGGGADGLTF"
ATCGAGTCAAGACGTG-5,"TRB:CASSLFGPENIQYF"
ATCGAGTCACATAACC-5,NA
ATCGAGTCACATGTGT-5,"TRB:CASSVASRETKETQYF;TRA:CAMREGGAQKLVF"
ATCGAGTGTACTTCTT-5,NA
ATCGAGTGTCAGGACA-5,"TRB:CAWSGWRTSGNTIYF;TRA:CVVSVGTYAGNNRKLIW"
ATCGAGTGTGTCCTCT-5,"TRB:CATSRDYRQANEKLFF;TRA:CAGPRGGGADGLTF;TRA:CILRPAIIQGAQKLVF"
ATCGAGTTCGGCGCTA-5,NA
ATCTACTAGAACTCGG-5,"TRB:CASRSPNTGAGEAFF;TRA:CAESADYKLSF"
ATCTACTAGACCTTTG-5,"TRB:CASGPRGSYNEQFF;TRB:CASSLAERSEQYF;TRA:CAVAGGYQKVTF;TRA:CAYRSANVETDKLIF"
ATCTACTAGCGAAGGG-5,"TRB:CASSRLAGRHTDTQYF"
ATCTACTCAGCCTATA-5,"TRB:CASSQDFPLTGGNSPLHF;TRA:CALSEAGYGGSQGNLIF"
ATCTACTCAGGACCCT-5,"TRB:CASSSLIGTSPEAFF;TRB:CATSDSNNPGQWNTEAFF;TRA:CAVNRDDMRF"
ATCTACTCATACGCTA-5,"TRB:CASSLRPPSGNTIYF;TRA:CAVRTRFNNDMRF"
ATCTACTCATATGCTG-5,NA
ATCTACTGTATGAAAC-5,"TRB:CASSYIPQGPSSYEQYF;TRA:CAVNMRKGGSEKLVF"
ATCTACTGTCCAACTA-5,"TRB:CASVNLNTGELFF;TRB:CATGGGTANTGELFF;TRA:CAVPSYRNYGGSQGNLIF"
ATCTGCCCAAGCCGTC-5,"TRB:CSVAGTPTSTDTQYF;TRA:CAVGGTALIF"
ATCTGCCGTCCCGACA-5,"TRB:CASSVGTSGSTDTQYF"
ATCTGCCTCACAATGC-5,"TRB:CASSFGITDTQYF;TRA:CALRGIGSARQLTF"
ATCTGCCTCTCGTTTA-5,"TRB:CASSLWAGTSGNTIYF;TRA:CAVTPISGYSTLTF"
ATGAGGGAGAAGGCCT-5,"TRB:CASSQDGGGLYNEQFF;TRA:CALSGELQTSGSRLTF"
ATGAGGGAGATGTGGC-5,"TRB:CASSLQTTTQYF;TRA:CAANYNQGGSEKLVF"
ATGAGGGCAGGATCGA-5,"TRB:CATKKNPVDTEAFF;TRA:CAASYTNTGNQFYF"
ATGAGGGGTGACCAAG-5,"TRB:CASSLNAGTGVNEQFF;TRA:CALGGGNNRKLIW"
ATGAGGGGTGAGGCTA-5,"TRB:CASSSIQGQQPQHF;TRA:CALSEWGGSARQLTF"
ATGAGGGGTTATGTGC-5,"TRB:CASSLSQRGSTDTQYF;TRA:CAVNAVSYDKIIF"
ATGAGGGTCACTTATC-5,"TRB:CAWEREDSYEQYF;TRA:CAAMNRDDKIIF"
ATGAGGGTCTTGCATT-5,NA
ATGCGATCACAGATTC-5,"TRB:CASSYTSGGDNEQFF;TRA:CAVPLLAYNTDKLIF"
ATGCGATGTACATCCA-5,"TRB:CASSLRQGSYEQYF;TRA:CAVAPFSGGSYIPTF"
ATGCGATGTGTCAATC-5,"TRB:CASSPDRDTEAFF;TRA:CAPLPTNTGNQFYF;TRA:CAVSPPGGGNKLTF"
ATGCGATTCGAACTGT-5,"TRB:CASSLGGKRETQYF;TRA:CAERSNSGYALNF"
ATGCGATTCGCCTGAG-5,"TRB:CAATGTPSYEQYF;TRA:CAGQLRDTDKLIF"
ATGGGAGAGCATCATC-5,"TRB:CASSAGTAGNTIYF;TRA:CAVFARLMF;TRA:CAVGAVGSYIPTF"
ATGGGAGAGGAATGGA-5,NA
ATGGGAGAGTACTTGC-5,"TRB:CASSYTSGGDNEQFF;TRA:CAVPLLAYNTDKLIF"
ATGGGAGAGTCTTGCA-5,"TRB:CASKALGADSGNTIYF;TRA:CAASERIGGADGLTF"
ATGGGAGCATGCATGT-5,"TRB:CASSPFNEQFF;TRA:CGADKDNYGQNFVF"
ATGGGAGCATTGCGGC-5,"TRB:CASSQDGVLDSPLHF;TRA:CAVRLPGGGADGLTF"
ATGGGAGGTACAGACG-5,"TRB:CASSSRQDFTDTQYF"
ATGGGAGGTATGAAAC-5,NA
ATGGGAGTCCAGGGCT-5,"TRB:CASSLGSGGHNPSTDTQYF;TRA:CAVNLYDMRF"
ATGGGAGTCTACGAGT-5,"TRB:CASSPSYVRGPEAFF;TRA:CIRRLGFGNEKLTF"
ATGTGTGAGCCGATTT-5,NA
ATGTGTGAGGGATCTG-5,NA
ATGTGTGCAGCAGTTT-5,NA
ATGTGTGGTGTCCTCT-5,"TRB:CASSSPHRGPDEQFF;TRA:CAEKVTEDTDKLIF"
ATGTGTGTCAAACCAC-5,NA
ATGTGTGTCAACGCTA-5,"TRB:CASSPIRGGTTNTEAFF;TRA:CATEVIRNARLMF;TRA:CAVSDAGGFQKLVF"
ATGTGTGTCATGGTCA-5,NA
ATGTGTGTCGCCAAAT-5,"TRB:CSASLAGAGWNSPLHF;TRA:CAPGGSQGNLIF"
ATGTGTGTCTACTCAT-5,"TRB:CASSTSAGGASGGYTF;TRA:CAEIKAAGNKLTF"
ATTACTCAGTGGAGTC-5,"TRB:CASSPPLGTQYF"
ATTACTCAGTTCGATC-5,"TRB:CASRDTGVFNQPQHF;TRA:CAVKGGSEKLVF"
ATTACTCCAGGAACGT-5,"TRB:CASSVNTEAFF;TRA:CAGRISLHGSGNTGKLIF"
ATTACTCTCACAGGCC-5,"TRB:CASSLGSGGHNPSTDTQYF;TRA:CAVNLYDMRF"
ATTACTCTCCCAGGTG-5,"TRB:CASRQVEMLETQYF;TRA:CAASMANRDDKIIF;TRA:CALSEAQGGGNKLTF"
ATTATCCGTAGCTCCG-5,"TRB:CATSDWRSGHEQFF;TRA:CAVQMGDGANNLFF"
ATTATCCTCCAAGCCG-5,"TRB:CASSLGLGNTIYF;TRA:CVVSESFGNVLHC"
ATTATCCTCTCAAACG-5,NA
ATTCTACAGGGTATCG-5,"TRB:CASQGGDYGYTF;TRA:CAVSRGNRDDKIIF"
ATTCTACGTAGCCTAT-5,"TRB:CASSLGSGGHNPSTDTQYF;TRA:CAVNLYDMRF"
ATTCTACGTTACGCGC-5,"TRA:CAAVDQTGANNLFF"
ATTCTACTCCGGCACA-5,"TRB:CASSGQAPFSPLHF"
ATTGGACGTGTTCGAT-5,"TRB:CASSARQATGELFF;TRA:CAASFYGGSQGNLIF"
ATTGGTGAGACTGTAA-5,"TRB:CASSLVPGWEQYF;TRB:CASSYSLQGTGGYTF;TRA:CAATRSGSARQLTF;TRA:CIVRVAGRGAQKLVF"
ATTGGTGAGCACCGTC-5,"TRB:CASSRQGYYYGYTF;TRA:CAAAYSGSARQLTF"
ATTGGTGAGCGTAGTG-5,"TRB:CASSLTSSVTYEQYF;TRA:CAGEDNYGQNFVF"
ATTGGTGCATGGATGG-5,"TRB:CASSVASRETKETQYF;TRA:CAMREGGAQKLVF"
ATTGGTGGTAAGTGGC-5,"TRB:CSARGLAGGYNEQFF"
ATTTCTGAGTACGACG-5,"TRB:CAISGLMGQGAYHEQFF;TRB:CASSLFPEPSNSPLHF;TRA:CAAYLPLFTNAGKSTF;TRA:CAMSAPSFGNEKLTF"
ATTTCTGCATCGATGT-5,"TRB:CASSKSTGAHSPLHF;TRA:CAVGEGMYSGGGADGLTF"
ATTTCTGGTCTTGATG-5,NA
ATTTCTGTCTTGAGGT-5,"TRB:CAWGGRWGETQYF;TRA:CAYSYLSGNTPLVF"
CAACCAAAGCGATTCT-5,"TRB:CASSLLGPLNTEAFF;TRB:CSVEDGLAGVMNEQFF;TRA:CAARKVNNAGNMLTF;TRA:CATEPATNSGGSNYKLTF"
CAACCAACAACCGCCA-5,"TRB:CASSPTGGNSPLHF;TRA:CAASVLTNDYKLSF"
CAACCAACAGGCTCAC-5,"TRB:CASSLSFPPYSNQPQHF;TRA:CAVVDGGSQGNLIF"
CAACCAACATCAGTAC-5,"TRB:CSATRTFGFGQYF;TRA:CAVDSPNSGGSNYKLTF"
CAACCAACATGCCTAA-5,"TRB:CASSVASRETKETQYF;TRA:CAMREGGAQKLVF"
CAACCAAGTAAGGATT-5,NA
CAACCAATCGCCAAAT-5,"TRB:CASSDIDSVSNQPQHF;TRB:CASSPLGQGIYEQYF;TRA:CAYRGRLTGANSKLTF;TRA:CILGGGGTSYGKLTF"
CAACCAATCTTACCGC-5,"TRB:CASSKTFRTGNTEAFF;TRA:CGVRSGGGADGLTF"
CAACCTCCAAGTCATC-5,"TRB:CASSITSGPYNEQFF"
CAACCTCCAGACGCCT-5,"TRB:CASRGLGLMQETQYF;TRA:CAMRASYSGGGADGLTF"
CAACCTCCAGGAATCG-5,"TRB:CASRQPNSPLHF;TRA:CALSPNTGNQFYF"
CAACCTCCATTAGCCA-5,"TRB:CASSEGLAGGKETQYF;TRA:CAATAGDYKLSF;TRA:CIVTPLGGRRALTF"
CAACCTCGTCTAGGTT-5,NA
CAACCTCGTGCGCTTG-5,"TRB:CATKKNPVDTEAFF;TRA:CAASYTNTGNQFYF"
CAACCTCTCACATGCA-5,"TRB:CASSTRQGTQYF;TRA:CAASIRGSGNTPLVF"
CAACCTCTCCGTAGGC-5,NA
CAACTAGAGGCTACGA-5,"TRB:CASRTQGENTEAFF;TRA:CALSYGGATNKLIF"
CAACTAGCAAATTGCC-5,"TRB:CSVTDPGQFF"
CAACTAGGTGGTAACG-5,"TRB:CASSQATGGYQPQHF;TRA:CILRDMNYGQNFVF"
CAACTAGTCATAACCG-5,NA
CAACTAGTCGTTTATC-5,"TRB:CASSHDDRGRYEQYF;TRA:CAVYTGTASKLTI"
CAACTAGTCTGGTTCC-5,"TRB:CASSVAKRGGAGLYNEQFF;TRA:CAVGAPGSQGNLIF"
CAAGAAAAGAAGGACA-5,"TRB:CAWSVAMNTEAFF;TRA:CAESLGGDSSYKLIF"
CAAGAAAAGAGTCTGG-5,"TRB:CASSPDRGGSYF;TRA:CILRDGDDKIIF"
CAAGAAAAGGATGGAA-5,"TRB:CASRKTGRRNYGYTF;TRB:CASSTRGGGTDTQYF;TRA:CAVINYQLIW"
CAAGAAAAGGTTCCTA-5,NA
CAAGAAACAATGACCT-5,"TRB:CASSQDFPLTGGNSPLHF;TRA:CALSEAGYGGSQGNLIF"
CAAGAAACACAGACTT-5,"TRB:CATSELGGYNEQFF"
CAAGAAAGTTGGTTTG-5,"TRB:CSVATHTGGSTAQHF;TRA:CAVDPAGGGADGLTF"
CAAGAAATCGGTTCGG-5,"TRB:CASSLRQGSYEQYF;TRA:CAVAPFSGGSYIPTF"
CAAGAAATCTGGGCCA-5,"TRB:CASSMEEKSKNIQYF;TRA:CVVKGGFKTIF"
CAAGATCCAATACGCT-5,NA
CAAGATCGTCGCCATG-5,"TRB:CASSTLTTPGLFEQYF;TRA:CIVSSSGSARQLTF"
CAAGATCTCACAAACC-5,"TRB:CASSSLVSKLGGTDTQYF;TRA:CIVRVAWEYGNKLVF"
CAAGATCTCGCCAGCA-5,"TRB:CAISSTSNGYEQYF;TRA:CAAPNTGNQFYF"
CAAGATCTCTTTAGTC-5,"TRB:CASSSPHRGPDEQFF;TRA:CAEKVTEDTDKLIF"
CAAGGCCAGATCACGG-5,"TRB:CASSQDFPLTGGNSPLHF;TRA:CALSEAGYGGSQGNLIF"
CAAGGCCAGCCAGTTT-5,NA
CAAGGCCCAACACCCG-5,NA
CAAGGCCCAATCCAAC-5,"TRB:CAKDSSGGNTIYF;TRA:CAASGGSNYQLIW"
CAAGGCCCAGGTCCAC-5,NA
CAAGTTGAGGTAGCCA-5,"TRB:CAIGATGRETQYF;TRB:CASSRTGTHQPQHF;TRA:CAVSGVNYGQNFVF;TRA:CVHTSGTYKYIF"
CAAGTTGCAAGGCTCC-5,"TRA:CAVNLYDMRF"
CAAGTTGCACAGACAG-5,NA
CAAGTTGGTGCAGGTA-5,"TRB:CAKNQGSGANVLTF;TRB:CASSMVGRGYGYTF;TRA:CAYRRGGATNKLIF"
CAAGTTGTCACCTCGT-5,"TRB:CASSRQGEGPDTQYF;TRA:CAATGRYGGSQGNLIF"
CACAAACAGAGTAATC-5,"TRB:CASGKYFSGNEQFF;TRA:CAVGPILTGGGNKLTF"
CACAAACAGGACACCA-5,"TRB:CASSQDDRDGYEQYF;TRA:CAGPGTYKYIF"
CACAAACAGTCCCACG-5,"TRB:CASSYWGRAGANSYEQYF;TRA:CAGPLRSSNTGKLIF;TRA:CAIVILQGAQKLVF"
CACAAACCAGCCAGAA-5,NA
CACAAACCAGTGACAG-5,"TRB:CASSLAGSQYRNEKLFF;TRA:CAGRSGAGSYQLTF"
CACAAACGTAAACACA-5,"TRB:CASSWGVGYGYTF"
CACAAACGTAGCCTAT-5,"TRB:CASSLGSGGHNPSTDTQYF;TRA:CAVNLYDMRF"
CACAAACGTCATACTG-5,"TRB:CATSDWRSGHEQFF;TRA:CAVQMGDGANNLFF"
CACAAACGTCCCTACT-5,"TRB:CASSLVPGFSANYGYTF;TRA:CAFRDYGGSQGNLIF"
CACAAACGTGCAACGA-5,"TRB:CASSQEVMAGSEAFF;TRA:CAEVRDKLIF;TRA:CVVPWGPDLNSSASKIIF"
CACAAACGTGTTCTTT-5,"TRB:CASSWGLDSPLHF;TRA:CAGSGHKLIF"
CACAAACTCATCTGCC-5,"TRB:CASSYTSGGDNEQFF;TRA:CAVPLLAYNTDKLIF"
CACACAAAGACCTTTG-5,NA
CACACAAAGATATACG-5,"TRB:CASSYSGQGENTIYF;TRA:CAEFYAGGTSYGKLTF"
CACACAAAGCGATAGC-5,"TRB:CASSADRAGTEAFF;TRA:CAVSEVRGGSYIPTF"
CACACAAAGGAGCGTT-5,"TRB:CSVATHTGGSTAQHF;TRA:CAVDPAGGGADGLTF"
CACACAACAGCTTCGG-5,"TRA:CAMREGMIKAAGNKLTF"
CACACAACATTTCACT-5,NA
CACACAAGTACTTGAC-5,"TRB:CASSFSGAEKETQYF;TRB:CASSFSGGATDTQYF;TRA:CAASGRVDGNKLVF;TRA:CALNEGSNDKIIF"
CACACAAGTGGTACAG-5,"TRB:CAISDSTDTQYF;TRB:CASSLVGAQSGELFF;TRA:CAYYGANFNKFYF"
CACACAATCCGTAGGC-5,"TRB:CASRLDSGNTIYF;TRA:CALRGNSGGSNYKLTF"
CACACAATCGTACCGG-5,NA
CACACAATCTTGCCGT-5,"TRB:CASSPARAGVGTGELFF;TRA:CAGGTSYGKLTF"
CACACCTAGAATAGGG-5,"TRB:CASNTYSNQPQHF;TRA:CATDPWAGGGYQKVTF"
CACACCTAGAGCTATA-5,"TRB:CASMGRGSTGELFF;TRA:CAESIRYNQGGKLIF"
CACACCTAGGCAGTCA-5,"TRB:CASSPRGTGEVWAGANVLTF;TRB:CSARDWTSGGTDTQYF;TRA:CAENNSGTYKYIF;TRA:CLVGGNNAGNMLTF"
CACACCTAGTAGGCCA-5,"TRB:CASSQLTSGGLLEQFF"
CACACCTGTAAGAGAG-5,"TRB:CASSFSERGGEAFF;TRA:CAASKGGFQKLVF;TRA:CVVSDNSGTYKYIF"
CACACCTGTACTCTCC-5,"TRB:CASSESPGVGYTF;TRA:CVVSALSGANNLFF"
CACACCTGTCTCTCGT-5,"TRB:CASSYPGQGNQPQHF;TRA:CPPPDREDRGSTLGRLYF"
CACACCTTCAACGCTA-5,"TRB:CAWSVVLAYGYTF;TRA:CAMRGPNRDDKIIF"
CACACTCCAAGCTGGA-5,"TRB:CASSQGQNTEAFF"
CACACTCCACGGTTTA-5,"TRB:CASSRGQGDYGYTF;TRA:CIVRATNDYKLSF"
CACACTCGTCACCCAG-5,"TRB:CASSVAPGAGGPTDTQYF;TRA:CAFMKLSRKYIF"
CACACTCGTCATGCCG-5,NA
CACACTCGTGCAGGTA-5,"TRB:CASSLEGARTQYF;TRA:CAVSQGWNDYKLSF"
CACACTCGTTCGGGCT-5,"TRB:CATSTISGSSYNEQFF;TRA:CALSGKRGGGAQKLVF"
CACACTCTCGGAAATA-5,"TRB:CASSLDLGSSGANVLTF"
CACAGGCAGAATGTTG-5,"TRB:CASGWDGARAATNEKLFF;TRA:CAMREGSNSGYALNF"
CACAGGCCAATGCCAT-5,"TRB:CAWSVPGTQSPLHF;TRA:CAYRKIQGAQKLVF"
CACAGGCCACCAGATT-5,"TRB:CASSERGGVTGELFF;TRA:CAMRNMNYGGATNKLIF"
CACAGGCTCAGAGGTG-5,"TRB:CASRLGTSGHTYEQYF;TRA:CAASIRGNTDKLIF;TRA:CALSEAGYGGSQGNLIF"
CACAGGCTCTTAGCCC-5,"TRB:CASSDSELAGGWGLAKNIQYF;TRB:CASSLVGGGPNTGELFF;TRA:CAGGLQARLMF"
CACAGTAAGGCCCTTG-5,NA
CACAGTAAGTACGACG-5,"TRB:CSVATHTGGSTAQHF;TRA:CAVDPAGGGADGLTF"
CACAGTAAGTGTTAGA-5,"TRB:CASSSPWNYEQYF;TRA:CALSDLSGGSNYKLTF"
CACAGTACACCAGTTA-5,"TRB:CASSPQERNTGELFF;TRA:CILRGPQGGSEKLVF"
CACAGTAGTCTCAACA-5,"TRB:CASSLGSGGHNPSTDTQYF;TRA:CAVNLYDMRF"
CACAGTATCGCCAGCA-5,NA
CACAGTATCGGGAGTA-5,"TRB:CASRGLGLMQETQYF;TRA:CAMRASYSGGGADGLTF"
CACATAGAGCTAACAA-5,"TRB:CASSTGQGAYGYTF;TRA:CAVSANNNARLMF"
CACATAGAGTCTCAAC-5,NA
CACATAGAGTGCCATT-5,NA
CACATAGTCATTCACT-5,NA
CACATAGTCGTGGTCG-5,NA
CACATAGTCTCAAGTG-5,NA
CACATTTAGGCTATCT-5,"TRB:CASSQDRTEQETQYF"
CACATTTAGTCGATAA-5,"TRB:CASSIGQGGGQPQHF;TRA:CAQTDSNYQLIW"
CACATTTCAACACCCG-5,"TRB:CASSYGGGLGNQPQHF;TRA:CATRNSGNTPLVF;TRA:CYGGFGNEKLTF"
CACATTTCACGCTTTC-5,"TRB:CASSHGYEQYF;TRA:CALTWGGNQFYF"
CACATTTCACTGTGTA-5,"TRB:CASSEFMRGANVLTF;TRA:CAGAGGSQGNLIF"
CACATTTCACTTAACG-5,NA
CACATTTCAGTAGAGC-5,"TRB:CASSFLETQYF;TRB:CASSTPDRVNYGYTF;TRA:CALKAANAGGTSYGKLTF;TRA:CATGQGAQKLVF"
CACATTTCATACAGCT-5,"TRB:CASRPGDRGGMETQYF;TRA:CAEIGGGTALIF"
CACATTTCATCGGAAG-5,"TRB:CASSLGSGGHNPSTDTQYF;TRA:CAVNLYDMRF"
CACATTTGTCAATGTC-5,"TRB:CASRLTGTDTQYF;TRA:CVVIPFSGTYKYIF"
CACATTTGTCGTCTTC-5,"TRB:CASSFRTGSNSPLHF;TRA:CALVWGRNDMRF"
CACATTTGTGGGTCAA-5,"TRB:CASSEALLWFVRRGQDGYTF;TRA:CAARGYYGGSQGNLIF"
CACATTTGTTCAACCA-5,NA
CACATTTTCGCTAGCG-5,"TRB:CASSLASGLRQPHTEAFF;TRA:CIVRVPGWTGGSYIPTF"
CACATTTTCGTGGTCG-5,"TRB:CASSLKGWGSPLHF;TRB:CASSSGSQEKPQYF;TRA:CAIFYNQGGKLIF"
CACCACTAGGGAGTAA-5,NA
CACCACTCAAAGCGGT-5,"TRB:CASSLEQGDVENIQYF;TRA:CATRRDSGGYQKVTF;TRA:CAVQDSWGKLQF"
CACCACTCATCAGTCA-5,NA
CACCACTCATCCTTGC-5,"TRA:CVVPPRAGTYKYIF"
CACCACTGTTACCGAT-5,"TRB:CASSLVRGGRLNTEAFF;TRB:CASWNRESYYGYTF;TRA:CAMREEKNSGGGADGLTF;TRA:CAYRSAKNTDKLIF"
CACCACTGTTCCACTC-5,"TRB:CASSQDIRVTTEAFF;TRA:CAFRGSQGNLIF;TRA:CALSEGGFGKQGAQKLVF"
CACCACTTCACCCGAG-5,"TRB:CASSLQGANSPLHF"
CACCACTTCGTGGGAA-5,NA
CACCAGGAGCGCCTCA-5,"TRB:CASSLRPPSGNTIYF;TRA:CAVRTRFNNDMRF"
CACCAGGAGCTGAAAT-5,"TRB:CASSLGSGGHNPSTDTQYF;TRA:CAVNLYDMRF"
CACCAGGAGGCTACGA-5,"TRB:CASSFPLGEGHNEQFF;TRA:CAVRDLPNAGNMLTF"
CACCAGGGTCCGAATT-5,"TRB:CASSLGSGGHNPSTDTQYF;TRA:CAVNLYDMRF"
CACCAGGGTCGAGTTT-5,"TRB:CSVGTSTGGELFF;TRA:CAADTGGFKTIF"
CACCAGGGTGGTGTAG-5,"TRB:CASSSPRGLGSEKLFF;TRA:CAYRTYQYTGNQFYF"
CACCAGGTCGTACGGC-5,"TRB:CASSTQGVSNQPQHF;TRA:CAASGQTGANNLFF"
CACCTTGAGCCGTCGT-5,"TRB:CATSDWRSGHEQFF;TRA:CAVQMGDGANNLFF"
CACCTTGAGGATGGAA-5,"TRB:CAWSGHSAQGMGYGYTF;TRA:CAMREVNTNAGKSTF"
CACCTTGCAATGTTGC-5,"TRB:CATSDPGRGGNQPQHF;TRA:CAGPYSGGSNYKLTF"
CACCTTGCAGCATGAG-5,"TRB:CASSVGGGEDQPQHF;TRA:CAVNSIGGQKLLF"
CACCTTGTCTGCGACG-5,"TRB:CASSRIVWTENTEAFF;TRA:CAVNRLNSGGYQKVTF"
CACTCCAAGATAGCAT-5,"TRB:CASSSAGGTDTQYF;TRB:CAWRGLRLAGEQFF;TRA:CAVTKIQGAQKLVF;TRA:CIVRPNTNAGKSTF"
CACTCCAAGGATATAC-5,"TRB:CASGKRGGYGYTF;TRB:CASSPNPQGLPQHF;TRA:CAASDLGSSNTGKLIF;TRA:CAVSQGNKLVF"
CACTCCAAGGCCGAAT-5,NA
CACTCCACACGAAATA-5,"TRB:CATSDWRSGHEQFF;TRA:CAVQMGDGANNLFF"
CACTCCACACTAGTAC-5,"TRB:CASSVASRETKETQYF;TRA:CAMREGGAQKLVF"
CACTCCAGTCCGACGT-5,"TRB:CSANQENYSNQPQHF;TRA:CAVEAHRLAF"
CACTCCAGTCTACCTC-5,"TRB:CASSYSGSCLLCGYTF;TRA:CALMRPGANSKLTF;TRA:CAVELPRSSDSTYKYIF"
CACTCCATCTGACCTC-5,"TRB:CASSFHRGYNSPLHF"
CAGAATCAGAGTAAGG-5,"TRB:CASSLDGVDTQYF;TRA:CVVNRAGRGSARQLTF"
CAGAATCCAAACGCGA-5,"TRB:CASSFGRGSNQPQHF;TRB:CASSYGGGTEAFF;TRA:CAASVTGGSYIPTF;TRA:CAVSERIAFAGNNRKLIW"
CAGAATCCAAAGGCGT-5,"TRB:CSARDRRQGRYEQYF;TRA:CIVGPSLGGSQGNLIF"
CAGAATCCAACACCCG-5,"TRA:CAASQNTDKLIF"
CAGAATCCAATGGACG-5,NA
CAGAATCCACACCGCA-5,"TRB:CASSLGLAGGSIGLRKPYQYF;TRA:CAVGAPDSSYKLIF"
CAGAATCCACGGATAG-5,"TRB:CSVEGGDLPINYGYTF;TRA:CAVKRGAGSYQLTF"
CAGAATCCATATGGTC-5,"TRB:CASSFVAAGSNQPQHF;TRA:CAYRSAETSGSRLTF"
CAGAATCTCCGCAAGC-5,"TRB:CASSLAPAVAGGRSTDTQYF;TRA:CAVNLYDMRF"
CAGAATCTCGGCGCAT-5,"TRB:CASSVASRETKETQYF;TRA:CAMREGGAQKLVF"
CAGAGAGCAAAGTCAA-5,"TRB:CASSSQGISNTIYF;TRA:CAVGARSGGGADGLTF"
CAGAGAGCAGACGCAA-5,"TRB:CASSLKSGGAFTDTQYF;TRA:CAVNLYDMRF"
CAGAGAGGTACCGCTG-5,"TRB:CASSLAHSWADTQYF;TRA:CAGQLGAQKLVF"
CAGAGAGTCACCTCGT-5,"TRB:CASSLGGKNTEAFF;TRA:CAGASGSSNTGKLIF;TRA:CAVSEGNNARLMF"
CAGAGAGTCCTAAGTG-5,"TRB:CASSVTMNTEAFF;TRB:CSVVWDTHPYEQYF;TRA:CAESMGSSNTGKLIF"
CAGAGAGTCGAACGGA-5,"TRB:CASSLVFGLDRSSGANVLTF;TRA:CAVKAFNDYKLSF"
CAGATCAAGTGGAGTC-5,"TRB:CASSRDNQETQYF"
CAGATCACAAGCCATT-5,"TRB:CASSQDFPLTGGNSPLHF;TRA:CALSEAGYGGSQGNLIF"
CAGATCACACCTCGTT-5,NA
CAGCAGCAGAAGGCCT-5,NA
CAGCAGCAGAGACTAT-5,"TRB:CASSAPENTEAFF;TRA:CALMDSSYKLIF"
CAGCAGCAGTTTGCGT-5,"TRB:CATSDWRSGHEQFF;TRA:CAVQMGDGANNLFF"
CAGCAGCCAATAGAGT-5,"TRB:CASTRRSGQGNEQYF;TRA:CIVIEGYGQNFVF"
CAGCAGCCACTCGACG-5,NA
CAGCAGCCATACTCTT-5,NA
CAGCAGCTCCTAGAAC-5,NA
CAGCATAAGCTTCGCG-5,NA
CAGCATAAGGCGCTCT-5,"TRB:CASSEGTASTDTQYF;TRB:CASSSGLGGYTF;TRA:CAANAGGTSYGKLTF;TRA:CADTPTGTASKLTF"
CAGCATAAGTGGTAGC-5,"TRB:CASSLTGGASSPYNEQFF;TRA:CAVNNDDYKLSF"
CAGCATACAAAGTGCG-5,NA
CAGCATACAATAGCGG-5,"TRB:CASSLRQGSYEQYF;TRA:CAVAPFSGGSYIPTF"
CAGCATACAATCGAAA-5,"TRB:CASSPPSGTYGYTF;TRA:CAVGARVDDMRF"
CAGCATACAGCGATCC-5,"TRB:CASSLEGSEHYGYTF;TRA:CALSEAFFSGTYKYIF"
CAGCATACAGCTGTGC-5,NA
CAGCATAGTCGCGTGT-5,"TRB:CASSVASRETKETQYF;TRA:CAMREGGAQKLVF"
CAGCATAGTTATGTGC-5,"TRB:CATKKNPVDTEAFF;TRA:CAASYTNTGNQFYF"
CAGCATATCGTTTGCC-5,"TRB:CASRQAPYNSPLHF;TRA:CAVSLNSGYALNF"
CAGCCGAAGTATGACA-5,"TRB:CASTLRPGNNEQFF;TRA:CIVRVATGVGNEKLTF"
CAGCCGACAATAGCGG-5,"TRB:CASSERGGLPEQYF"
CAGCCGAGTTACGACT-5,"TRB:CAISEGRDSNQPQHF;TRB:CATSDGGTDPYEQYF;TRA:CAESGDNAGNMLTF;TRA:CAPALQTGANNLFF"
CAGCCGAGTTGAGTTC-5,"TRB:CASSLAGTADGYTF;TRA:CAASWPSGTYKYIF;TRA:CAGVRGMVYGGATNKLIF"
CAGCCGATCACAAACC-5,"TRB:CASSQGGSVGQPQHF;TRA:CAVNIRAGRRALTF"
CAGCCGATCATGTCTT-5,"TRB:CASSPIGRGTETQYF;TRA:CAARTSGNTGKLIF"
CAGCGACAGACAATAC-5,"TRB:CASSLVAGGGETQYF"
CAGCGACAGGCCCGTT-5,"TRB:CASSSFRSGALTDTQYF;TRA:CAPRNRDDKIIF"
CAGCGACAGTACGATA-5,NA
CAGCGACGTGCGGTAA-5,"TRB:CASSQEPSGGPNNSPLHF;TRA:CPISGGYNKLIF"
CAGCGACGTTTGACTG-5,"TRB:CASSLAQGSYGYTF;TRA:CAVNMGTNARLMF"
CAGCGACTCAACCAAC-5,NA
CAGCGACTCGATCCCT-5,"TRB:CASSDEAQYF;TRA:CAERRAGNNRKLIW"
CAGCTAAAGACAGACC-5,"TRB:CASSFSGGPGVTQYF;TRA:CAVSDSGGSNYKLTF"
CAGCTAAAGATCCCAT-5,NA
CAGCTAAAGGTCGGAT-5,"TRB:CASSQLGQDKEPQHF;TRA:CALTYQGAQKLVF"
CAGCTAACATACTACG-5,"TRB:CASSVQISTEAFF;TRA:CAVFRNQFYF"
CAGCTAATCAAGAAGT-5,"TRB:CASSLGSGGHNPSTDTQYF;TRA:CAVNLYDMRF"
CAGCTAATCCGATATG-5,"TRB:CASSSRDRGELQYGYTF"
CAGCTAATCGCGGATC-5,NA
CAGCTAATCGGAAACG-5,"TRB:CASSPDRLAKNIQYF;TRA:CAMTHEKTSGSRLTF"
CAGCTGGAGACTAGGC-5,"TRB:CATSLAGASNEQFF"
CAGCTGGAGCTGAACG-5,"TRB:CSANPDRVSRINYGYTF;TRA:CAVAPSGNTGKLIF"
CAGCTGGCAGTGACAG-5,NA
CAGCTGGCATCCTTGC-5,"TRB:CATRNPNYGYTF;TRA:CAARGGGNEKLTF"
CAGCTGGGTGCTAGCC-5,NA
CAGCTGGGTTGGTGGA-5,"TRB:CSARAGQGNLVPGEAFF;TRA:CAESYSSASKIIF;TRA:CAVGYSSASKIIF"
CAGCTGGTCAGAGACG-5,"TRB:CAWSVGAGRFYGYTF;TRA:CAALPDKLIF"
CAGCTGGTCGGCGCAT-5,NA
CAGGTGCAGTGGTCCC-5,"TRB:CASSTWTGGVGELFF;TRA:CGTVITQGGSEKLVF;TRA:CILKGSGGSNYKLTF"
CAGGTGCGTCGAATCT-5,"TRB:CASSLRGAGPNNRNEQFF;TRA:CAVRGNAGNMLTF"
CAGGTGCTCCCAGGTG-5,"TRB:CSVENRGRGEQYF;TRA:CAASGTYKYIF"
CAGGTGCTCCGCTGTT-5,NA
CAGGTGCTCTTGGGTA-5,"TRB:CASRGRMVETQYF;TRA:CGADRGSTLGRLYF"
CAGTAACAGAAACCGC-5,"TRB:CSAGDTRYQETQYF;TRA:CIVRGGSNTGNQFYF"
CAGTAACAGAGTCGGT-5,NA
CAGTAACAGTAATCCC-5,"TRB:CATSDSQTGGYWNEQYF;TRA:CAGEGNASNTGKLIF;TRA:CIVRVGTYTDKLIF"
CAGTAACAGTACTTGC-5,"TRB:CASSAGGPFTGELFF;TRB:CATSRDRGAPSYGYTF;TRA:CIVRVGNDMRF"
CAGTAACGTGACAAAT-5,"TRB:CASSLPGKNSYTF;TRA:CAADSSNTGKLIF"
CAGTAACGTGGCCCTA-5,NA
CAGTAACGTTCGTGAT-5,"TRB:CASSYTSGGLNTGELFF;TRA:CAASREPYQGGSEKLVF"
CAGTAACTCGGAGCAA-5,"TRB:CASSLGSGGHNPSTDTQYF;TRA:CAVNLYDMRF"
CAGTAACTCTAACTGG-5,NA
CAGTCCTAGACGACGT-5,NA
CAGTCCTAGACGCACA-5,"TRB:CASSLLGQTVKWDYGYTF;TRA:CAASAPSNTDKLIF"
CAGTCCTCAAATACAG-5,"TRB:CASSEAEYGYTF;TRA:CALNRIGGGGNKLTF"
CAGTCCTCACGAAGCA-5,"TRB:CASSLGSGGHNPSTDTQYF;TRA:CAVNLYDMRF"
CAGTCCTCAGACTCGC-5,"TRB:CASSPTGGKETQYF;TRA:CATLLYNQGGKLIF"
CAGTCCTGTCTCATCC-5,NA
CAGTCCTTCTGAGGGA-5,"TRB:CASSQAGERTYEQYF;TRA:CAGTIYNQGGKLIF"
CATATGGAGGCCCTCA-5,NA
CATATGGCAAGCGAGT-5,"TRB:CASSRSGVFSNTEAFF;TRA:CVVNRYTGGKLIF"
CATATGGCACCAGATT-5,NA
CATATGGCAGTACACT-5,NA
CATATGGGTATCAGTC-5,"TRB:CASSPFNEQFF;TRA:CGADKDNYGQNFVF"
CATATGGGTGAACCTT-5,"TRB:CSASSGSSYEQYF"
CATATGGGTGAGCGAT-5,"TRB:CASSLLGNTGELFF;TRA:CILRESGNQFYF"
CATATGGTCCCAACGG-5,"TRB:CAFLRDRGWGNTIYF;TRB:CASSFSTGTQYF;TRA:CALTGNNNARLMF"
CATATGGTCGGAGGTA-5,"TRB:CASRQVEMLETQYF;TRA:CAASMANRDDKIIF;TRA:CALSEAQGGGNKLTF"
CATATTCAGCCAGTAG-5,NA
CATATTCCAGCGTCCA-5,"TRB:CASSSLTGRTAAYEQYF;TRA:CALRNRNTGNQFYF"
CATATTCCATCTCCCA-5,"TRB:CASSSPHRGPDEQFF;TRA:CAEKVTEDTDKLIF"
CATATTCTCAGCTCGG-5,NA
CATATTCTCCCTCTTT-5,"TRB:CASSGWAGGGYTF;TRA:CALSKHGANSKLTF"
CATATTCTCGCCGTGA-5,NA
CATCAAGAGCGACGTA-5,"TRB:CASSSFGNQPQHF;TRB:CASSYSNDVYGYTF;TRA:CAVATSGAGSYQLTF;TRA:CAVSYSGAGSYQLTF"
CATCAAGCACGGCCAT-5,"TRB:CASLTGGDLDTQYF;TRA:CILRDWVKGGSQGNLIF"
CATCAAGCATACAGCT-5,"TRB:CAIRDRGRYGYTF;TRA:CIGFSFSNTGNQFYF"
CATCAAGGTCAAACTC-5,"TRB:CASTSQGYGYTF;TRA:CAVEDPTSGTYKYIF"
CATCAAGTCAACACAC-5,"TRB:CASSLGSGGHNPSTDTQYF;TRA:CAVNLYDMRF"
CATCAAGTCTCACATT-5,NA
CATCAGAAGGCATGTG-5,"TRB:CASSLWASGGADTQYF;TRA:CAYRKFSNSGYALNF;TRA:CLLGYPYGGSQGNLIF"
CATCAGAAGTGGCACA-5,"TRB:CASSLVFGLDRSSGANVLTF;TRA:CAVKAFNDYKLSF"
CATCAGAAGTTCCACA-5,"TRB:CASSGGTSGGAPGELFF;TRA:CIRHRMEYGNKLVF"
CATCAGACAAGCCATT-5,"TRB:CASSFGAGYQETQYF;TRA:CAASWRIQGAQKLVF"
CATCAGACACGACGAA-5,"TRB:CSATLDSSTNEKLFF;TRA:CAAVTSGTYKYIF"
CATCAGAGTAAGGATT-5,"TRB:CASSLSHLTGDGYTF"
CATCAGAGTTGAACTC-5,"TRA:CAVEDDPRYGGSQGNLIF"
CATCAGATCAATAAGG-5,"TRA:CAEKVTEDTDKLIF"
CATCAGATCCCTTGTG-5,"TRB:CASSQDYNSPLHF;TRA:CAVRLGGYSTLTF"
CATCCACAGGCATGTG-5,"TRB:CASSYIGREEEKLFF;TRA:CAYLVQGAQKLVF"
CATCCACAGGTGATTA-5,NA
CATCCACCATATGCTG-5,"TRB:CASSLAYRNYGYTF;TRA:CGTVVTTDSWGKLQF"
CATCCACTCCGCTGTT-5,"TRB:CSAPGQGASPLHF;TRA:CAARPSGAGSYQLTF"
CATCGAAAGTGTTTGC-5,"TRB:CASQAGGQHTQYF;TRA:CAVRGGATGTYKYIF"
CATCGAACATTCTCAT-5,"TRB:CATSDWRSGHEQFF;TRA:CAVQMGDGANNLFF"
CATCGAAGTATCGCAT-5,"TRB:CASSSLIGTSPEAFF;TRB:CATSDSNNPGQWNTEAFF;TRA:CAVNRDDMRF"
CATCGAAGTCATTAGC-5,NA
CATCGAAGTGAAATCA-5,"TRB:CSVGRLRGPTEGGYTF;TRA:CVVRLNNARLMF"
CATCGAAGTTAAGGGC-5,"TRB:CASTPHPNTKNIQYF;TRA:CIVRVEEGGSYIPTF"
CATCGAATCATCTGCC-5,NA
CATCGAATCGAGCCCA-5,"TRB:CASSTPYEQYF;TRA:CVVNFLNAGNNRKLIW"
CATCGAATCGTCCAGG-5,NA
CATCGGGCACCCTATC-5,"TRB:CAIQTARAFGYTF;TRA:CANPRGNTGKLIF"
CATCGGGCACGAGGTA-5,"TRB:CASSQDFPLTGGNSPLHF;TRA:CALSEAGYGGSQGNLIF"
CATCGGGCAGATTGCT-5,"TRB:CASNRAMIGGGRSGANVLTF;TRB:CASSSPSWRAGTLIHTDTQYF;TRA:CAAGVGWREKLTF;TRA:CAWQAYNQGGKLIF"
CATCGGGGTCACCCAG-5,NA
CATCGGGTCGGAGGTA-5,"TRB:CASSMRFGGLATKNEQFF;TRA:CLVASFNKFYF"
CATCGGGTCGTTTAGG-5,"TRB:CASSTPRSTDTQYF;TRA:CAVKNYGGSQGNLIF"
CATGACAAGGTGTGGT-5,"TRB:CASSEIGFGTVNSPLHF;TRA:CAARGARWVSWGKFQF;TRA:CILRKTSGTYKYIF"
CATGACAAGTAATCCC-5,NA
CATGACAAGTTAACGA-5,"TRB:CASTGEDYGYTF;TRA:CAEHAGGTSYGKLTF"
CATGACAAGTTCCACA-5,"TRB:CSATQFTGAEAFF"
CATGACACAATGGATA-5,NA
CATGACACAGCGTTCG-5,"TRB:CSAGGQADQPQHF;TRA:CIVLGGYNKLIF"
CATGACAGTCTAGTGT-5,NA
CATGACATCCAGAAGG-5,"TRB:CSAKGWGGAYEQYF;TRA:CAVTVNAGNNRKLIW"
CATGCCTAGAAACGCC-5,NA
CATGCCTAGACTTGAA-5,NA
CATGCCTAGGAACTGC-5,"TRB:CAWSNTGTPGRYGYTF;TRA:CAMRESGGSEKLVF"
CATGCCTAGTTAGCGG-5,"TRB:CASSESAEGDTEAFF;TRA:CAPHNYGQNFVF"
CATGCCTCACCTTGTC-5,"TRB:CASSYGGTLETQYF;TRB:CASTLLSGTGYDNEQFF;TRA:CVVSAMGNYQLIW"
CATGCCTCATGATCCA-5,"TRB:CASFGTAGNTIYF;TRA:CAASKGSGFQKLVF"
CATGCCTGTATGAAAC-5,"TRB:CASNPRQGLNQPQHF;TRA:CADRTGNQFYF"
CATGCCTGTCATTAGC-5,"TRB:CSATRDRDSGYTF"
CATGCCTGTCGCATCG-5,NA
CATGCCTGTGATAAAC-5,"TRB:CASSPQGATHNQPQHF"
CATGCCTGTGCGAAAC-5,"TRB:CASSSGRQGKNYGYTF;TRA:CAYRRGGSGSRLTF"
CATGCCTTCGCGTAGC-5,NA
CATGGCGCAACCGCCA-5,"TRA:CALSEVLGGNTGKLIF"
CATGGCGCAAGGCTCC-5,"TRB:CSSTTSGPYQETQYF;TRA:CAEGPGEAGNMLTF;TRA:CAVSDEGGKLIF"
CATGGCGCAAGGTGTG-5,"TRB:CATSDWRSGHEQFF;TRA:CAVQMGDGANNLFF"
CATGGCGCACGCCAGT-5,"TRB:CASSVASRETKETQYF;TRA:CAMREGGAQKLVF"
CATGGCGCATACTACG-5,"TRB:CASSVASRETKETQYF;TRA:CAMREGGAQKLVF"
CATGGCGGTACAGACG-5,"TRB:CSARGGGAGLDNEQFF;TRA:CVVSFTGGGNKLTF"
CATGGCGGTGATAAGT-5,"TRB:CSARVSGGNTEAFF"
CATTATCAGACTACAA-5,NA
CATTATCAGCGATATA-5,"TRB:CSAPKITGLTGELFF;TRA:CAVGTISSGSARQLTF"
CATTATCAGCTATGCT-5,"TRB:CASSLLPTGKQETQYF;TRA:CAVRTRFNNDMRF"
CATTATCAGCTGCGAA-5,"TRB:CSAPKLQGLGTEAFF;TRA:CIVRVFTSGTYKYIF"
CATTATCAGGTACTCT-5,"TRB:CASSLPSGELFF;TRA:CAASADYGGSQGNLIF"
CATTATCAGTTGTAGA-5,"TRB:CASSFRLTGLDNSPLHF;TRA:CAGRWTGNQFYF"
CATTATCCAAACAACA-5,"TRB:CASSLEGTGDQPQHF;TRA:CVVSGRTGNQFYF"
CATTATCCACAGACTT-5,"TRB:CASSWPGQGNTEAFF"
CATTATCCACTGCCAG-5,"TRB:CASSLGSGGHNPSTDTQYF;TRA:CAVNLYDMRF"
CATTATCGTAACGTTC-5,"TRB:CASSLGLDRGSYEQYF;TRA:CAMTIPNTGNQFYF"
CATTATCGTCAGGACA-5,"TRB:CAISEIGEEAFF;TRA:CAYRSAGTSGTYKYIF"
CATTCGCAGGACAGAA-5,"TRB:CATSDPKRLAGGLETQYF;TRA:CAGRPGTTDSWGKLQF"
CATTCGCAGTACGTAA-5,"TRB:CASSYSDRDTDTQYF;TRA:CAASITGTASKLTF;TRA:CILRDGRKETSGSRLTF"
CATTCGCCATCAGTCA-5,NA
CATTCGCCATTGTGCA-5,"TRB:CSVAGWNQPQHF;TRA:CAAMGGGYQKVTF"
CATTCGCGTGCTAGCC-5,"TRB:CASSLGSGGHNPSTDTQYF"
CATTCGCGTTCACGGC-5,"TRB:CASRSNREIETQYF"
CATTCGCTCAACACCA-5,"TRB:CASSQLTSGGLLEQFF"
CCAATCCCAAGGTTTC-5,"TRB:CASSLRGGHYNEQFF;TRA:CATDSGANSKLTF"
CCAATCCCAATAAGCA-5,"TRB:CASSLLGTQYF;TRA:CAVEGGSNYKLTF"
CCAATCCCATCGGTTA-5,NA
CCAATCCGTCCGTTAA-5,NA
CCAATCCGTGCAGGTA-5,"TRB:CASSLQGDPGNTIYF;TRA:CAVRRWGNTPLVF"
CCAATCCTCATATCGG-5,"TRB:CASRYGTGRTTDTQYF;TRA:CASMIYNQGGKLIF;TRA:CAVNIYDMRF"
CCAATCCTCTTTCCTC-5,"TRB:CSARGGSELQYF;TRA:CAENNSWNDMRF"
CCACCTAAGAACTCGG-5,"TRB:CASILGWGGRTAFF;TRA:CAVGSLKTSYDKVIF"
CCACCTAAGCCGTCGT-5,NA
CCACCTAAGGATATAC-5,NA
CCACCTACATCGGAAG-5,"TRB:CASSRGGGVYNEQFF;TRA:CAVGADNYGGSQGNLIF"
CCACCTAGTTCCGGCA-5,NA
CCACGGAAGAACTGTA-5,"TRB:CASSLGGLLTSTDTQYF;TRA:CAGRHLQGAQKLVF;TRA:CILRDSTPYGGATNKLIF"
CCACGGAAGCGATCCC-5,"TRB:CASSATTGGNSPLHF;TRA:CAVRDIGTMDTGRRALTF"
CCACGGAAGCTAGTGG-5,"TRB:CASSLSGGGGQPQHF;TRA:CALAVTDSWGKFQF"
CCACGGAAGGAGTAGA-5,"TRB:CASSLGSGGHNPSTDTQYF;TRA:CAVNLYDMRF"
CCACGGAAGGTAGCCA-5,"TRB:CASRLRTVNTEAFF;TRA:CAVRDITLTDKLIF"
CCACGGACAGGGTATG-5,"TRB:CASTSSTGYGYTF;TRA:CAVAGYGQNFVF"
CCACGGAGTCATATGC-5,NA
CCACGGATCAACACAC-5,"TRB:CASSQDGGGLYNEQFF;TRA:CALSGELQTSGSRLTF"
CCACGGATCCTCATTA-5,NA
CCACGGATCGTTTAGG-5,"TRB:CSAWKQGVGDTQYF;TRA:CLVGQTDKLIF"
CCACTACAGAATGTTG-5,"TRB:CSARALTGGFSGYTF;TRA:CALSGGAAGNKLTF"
CCACTACAGGATGGAA-5,"TRB:CASQGGGSSYNEQFF;TRA:CATDALGAQKLVF"
CCACTACAGGCAAAGA-5,"TRB:CASSVNTEAFF;TRA:CAGRISLHGSGNTGKLIF"
CCACTACAGTTATCGC-5,"TRB:CASSLGSGGHNPSTDTQYF;TRA:CAVNLYDMRF"
CCACTACGTTGATTCG-5,"TRB:CASSVVGGYNEQFF;TRA:CVVNRGGGGGNKLTF"
CCACTACTCGAACTGT-5,"TRB:CASSQSSGAYNEQFF;TRB:CSAMFSSKTEAFF;TRA:CAVKNYGGSQGNLIF"
CCACTACTCTCGATGA-5,"TRB:CASRERAHQTYEQYF;TRA:CALASYNTDKLIF"
CCAGCGAAGATCTGCT-5,NA
CCAGCGAAGCAGCCTC-5,"TRB:CASSSLIGTSPEAFF;TRB:CATSDSNNPGQWNTEAFF;TRA:CAVNRDDMRF"
CCAGCGAAGCGTCTAT-5,"TRB:CASFALRNYGYTF;TRA:CAVDAGGTSYGKLTF"
CCAGCGACAGTATAAG-5,"TRB:CASSVGVREIGELFF;TRA:CAASARYQGAQKLVF"
CCAGCGACATCCCATC-5,"TRB:CASSYTSGGDNEQFF;TRA:CAVPLLAYNTDKLIF"
CCAGCGACATCCGCGA-5,"TRB:CASSLGSGGHNPSTDTQYF;TRA:CAVNLYDMRF"
CCAGCGAGTTAAGTAG-5,"TRB:CASSIGLNYEQYF;TRA:CAVSDRSGGGADGLTF"
CCAGCGAGTTATTCTC-5,"TRB:CASSGSSGAYNEQFF;TRA:CIVRKVTNAGKSTF"
CCAGCGATCCCACTTG-5,"TRB:CASRPRDLFSGANVLTF;TRA:CAVGHLFSDGQKLLF"
CCAGCGATCCGTCATC-5,NA
CCAGCGATCCTAGAAC-5,NA
CCATGTCAGCTGATAA-5,"TRB:CASSIAGNYEQYF"
CCATGTCCACCAACCG-5,"TRB:CASGWDGARAATNEKLFF;TRB:CASTESSYEQYF;TRA:CAMREGSNSGYALNF;TRA:CAVSPTGFQKLVF"
CCATGTCGTCCAGTTA-5,"TRA:CAVRDPTELLF"
CCATGTCGTCTCCCTA-5,"TRB:CASSQDLAREGPAGRYGYTF;TRA:CAALMNYGGSQGNLIF"
CCATGTCTCAGTTAGC-5,"TRB:CASSVNTEAFF;TRA:CAGRISLHGSGNTGKLIF"
CCATGTCTCATGTCTT-5,"TRB:CASSLQGVNTEAFF;TRA:CAVGDYGGATNKLIF"
CCATGTCTCGCCATAA-5,"TRB:CSARVSFSGGLTTNTDTQYF;TRA:CAGQGTYKYIF"
CCATTCGCAACTGCTA-5,"TRB:CAWSIAQGLLSSYEQYF;TRA:CAVEDYGGATNKLIF"
CCATTCGGTCTAGCCG-5,"TRB:CASSLKSGGAFTDTQYF;TRA:CAVNLYDMRF"
CCATTCGTCAGAAATG-5,"TRB:CASRGLGLMQETQYF;TRA:CAMRASYSGGGADGLTF"
CCATTCGTCCCTCAGT-5,"TRB:CSVATHTGGSTAQHF;TRA:CAVDPAGGGADGLTF"
CCATTCGTCTAACGGT-5,"TRB:CSASLGTGTSWAYNEQFF;TRA:CAGGRRRTSYDKVIF"
CCCAATCCAGCTGCTG-5,NA
CCCAATCCATCTACGA-5,"TRB:CSARDVRAGGQGEQFF;TRB:CSPLTGDRGGGYTF;TRA:CALSEGGGATNKLIF"
CCCAGTTAGCGCTCCA-5,"TRB:CASSLDSLPNF;TRA:CILRDVRDDKIIF"
CCCAGTTAGGCAATTA-5,"TRB:CASRPDYFEAFF;TRB:CASSFTSGTANSPLHF;TRA:CAVIRSNTGFQKLVF"
CCCAGTTCACGGTTTA-5,"TRB:CASSSLIGTSPEAFF;TRB:CATSDSNNPGQWNTEAFF;TRA:CAVNRDDMRF"
CCCAGTTGTCAAACTC-5,"TRB:CASSVGGQRFHEQYF"
CCCAGTTTCCCTAACC-5,"TRB:CSVATHTGGSTAQHF;TRA:CAVDPAGGGADGLTF"
CCCAGTTTCGTCTGAA-5,"TRB:CASSAPPGRYNEQFF;TRA:CLCVTGVDSNYQLIW"
CCCATACGTGTGAAAT-5,NA
CCCTCCTAGCCAGAAC-5,"TRB:CASSARGTEAFF;TRA:CILRDDFQGAQKLVF"
CCCTCCTAGCTTTGGT-5,"TRB:CASSFPGNTIYF;TRB:CASSPPGDRSGNTIYF;TRA:CAVQAPDLGAQKLVF;TRA:CIVRVANQAGTALIF"
CCCTCCTCAAGGCTCC-5,NA
CCCTCCTCACAGGCCT-5,"TRB:CASSSLIGTSPEAFF;TRB:CATSDSNNPGQWNTEAFF;TRA:CAVNRDDMRF"
CCCTCCTCAGTAAGAT-5,NA
CCCTCCTCAGTTTACG-5,"TRB:CASSPGTGLRAFF;TRA:CVVSAKGNNRLAF"
CCCTCCTCATGAGCGA-5,"TRA:CAVSPPGGGNKLTF"
CCCTCCTCATTTGCTT-5,"TRB:CASSNRVSYGYTF;TRA:CGTEIYGAGNMLTF"
CCCTCCTGTAAGGATT-5,"TRB:CASHRDRGNGELFF;TRA:CAENAGGTSYGKLTF"
CCCTCCTGTCGCCATG-5,"TRB:CASSQDQGLREQYF;TRA:CAVGTMEYGNKLVF"
CCCTCCTGTGCAACTT-5,NA
CCCTCCTGTTCAGACT-5,"TRB:CASSPGDHFYGYTF;TRA:CAGTVKKTSYDKVIF;TRA:CAVTSSARGSQGNLIF"
CCCTCCTGTTCGTGAT-5,"TRB:CASSAAWGGFAEQYF;TRA:CAASGASGSRLTF"
CCGGGATAGTGTGAAT-5,"TRB:CASSSLIGTSPEAFF;TRB:CATSDSNNPGQWNTEAFF;TRA:CAVNRDDMRF"
CCGGGATCAGACAGGT-5,"TRB:CASSPFNEQFF;TRA:CGADKDNYGQNFVF"
CCGGGATCAGTAAGAT-5,"TRB:CASSSPHRGPDEQFF;TRA:CAEKVTEDTDKLIF"
CCGGGATCATAAGACA-5,"TRB:CASSFQSWGPMNTEAFF"
CCGGGATCATCTATGG-5,"TRB:CASRARLQETQYF;TRA:CAVVRVRSNYQLIW"
CCGGGATGTAGCTAAA-5,NA
CCGGGATGTGCTAGCC-5,"TRB:CASSRGGTGEAFF;TRA:CALSSSGSARQLTF;TRA:CAVQTGANNLFF"
CCGGGATTCACGAAGG-5,"TRB:CSVDWPVSHF;TRA:CAASIGGANSKLTF;TRA:CGTELHPPAQSDNDMRF"
CCGGGATTCATGCTCC-5,NA
CCGGGATTCTTGACGA-5,"TRB:CASRLTGTDTQYF;TRA:CAVCPNWAGNQFYF"
CCGGGATTCTTTAGTC-5,"TRB:CASSLSSGQTQYF;TRA:CAASQNTDKLIF"
CCGGTAGGTAAGGATT-5,NA
CCGGTAGGTAGCTGCC-5,NA
CCGGTAGTCGCACTCT-5,"TRB:CASSPSGDGTDTQYF;TRA:CAASEGFYNTDKLIF"
CCGTACTAGACACGAC-5,"TRB:CATKKNPVDTEAFF;TRA:CAASYTNTGNQFYF"
CCGTACTAGGTGACCA-5,"TRB:CSARRQGYGYTF;TRA:CILRDRNNAGNMLTF"
CCGTACTAGTGAAGTT-5,"TRB:CASSPTARTSGGQDTQYF;TRA:CAASEVRTSYDKVIF"
CCGTACTCAGCCAGAA-5,NA
CCGTACTTCATAGCAC-5,"TRB:CASSLGGGGDEQFF;TRA:CAVTFSSGYALNF"
CCGTACTTCCAAGCCG-5,"TRB:CAWYLPWTGNTEAFF;TRA:CAERVGGFKTIF;TRA:CAVPGYGGATNKLIF"
CCGTGGAAGAAACGAG-5,NA
CCGTGGAAGCTTCGCG-5,"TRB:CASSVVPENTEAFF;TRA:CAVNTGNQFYF;TRA:CTRSRGSNYKLTF"
CCGTGGACATTCGACA-5,"TRB:CASSPPRGRNYGYTF;TRA:CAGRPGNTPLVF"
CCGTGGAGTAAAGTCA-5,NA
CCGTGGAGTTAAGGGC-5,"TRB:CASSVSGTGGADTEAFF;TRA:CAMRANSGTYKYIF"
CCGTGGATCGTTACGA-5,"TRB:CASSLVAGGGETQYF"
CCGTTCAAGCAGATCG-5,"TRB:CASSLGADHGYTF;TRB:CASSSSLTDTQYF;TRA:CAASGETSGSRLTF;TRA:CGTESSTLGRLYF"
CCGTTCACACCATGTA-5,"TRB:CASSEETQGSGNTIYF;TRA:CALRGFTMYSGGGADGLTF"
CCGTTCACATGTAGTC-5,"TRB:CASSLRPPSGNTIYF;TRA:CAVRTRFNNDMRF"
CCGTTCAGTTGACGTT-5,"TRB:CASSQTGWVTDTQYF;TRA:CIVSSTDKLIF"
CCGTTCATCATGGTCA-5,"TRB:CASSFQGSEQYF;TRA:CAMSASAGSARQLTF"
CCGTTCATCGGTGTCG-5,"TRB:CASSLLPGGPYEQYF;TRA:CALSEASNKYSNYQLIW"
CCGTTCATCTGTCAAG-5,"TRB:CASSQDEGSAGNTIYF;TRA:CALRGNDMRF"
CCTAAAGAGTAGTGCG-5,"TRB:CSATRDRDSGYTF;TRA:CAVEASQGGKLIF"
CCTAAAGGTACAGACG-5,"TRB:CASSPRWQETQYF;TRA:CAVAISGSARQLTF"
CCTAAAGGTGATAAGT-5,"TRB:CASSPGGNTEAFF;TRB:CASSSGSGGSYEQYF;TRA:CAASIDYKLSF"
CCTAAAGTCAGCTCGG-5,"TRB:CASSDAGLYEQYF;TRA:CAVVRRDYGQNFVF"
CCTAAAGTCCTATTCA-5,"TRB:CSVATHTGGSTAQHF;TRA:CAVDPAGGGADGLTF"
CCTAAAGTCGTTGCCT-5,"TRB:CASSYTSGGDNEQFF;TRA:CAVPLLAYNTDKLIF"
CCTAAAGTCTTTAGTC-5,"TRB:CASSLRQGSYEQYF;TRA:CAVAPFSGGSYIPTF"
CCTACACAGCGTGAGT-5,"TRB:CASSHRGFRGANVLTF;TRA:CAVAEGRSGNTGKLIF"
CCTACACCAAGCGATG-5,NA
CCTACACCAGGACCCT-5,"TRB:CASSGDRARVTQYF;TRA:CAASDTGGFKTIF"
CCTACACGTCGATTGT-5,NA
CCTACACGTGCAGTAG-5,"TRB:CASSQDFPLTGANTEAFF;TRA:CALSEAGYGGSQGNLIF"
CCTACACTCACATGCA-5,"TRB:CASSLALTAEGYTF;TRB:CATSRLWGAEAIYDTDTQYF;TRA:CAASVSGGSQGNLIF;TRA:CAGRMEYGNKLVF"
CCTACACTCGCATGGC-5,"TRB:CSATVRGGSNQPQHF;TRA:CAVTAISGNTGKLIF"
CCTACACTCTCTGTCG-5,"TRB:CASSVASRETKETQYF;TRA:CAMREGGAQKLVF"
CCTACCAAGCCGCCTA-5,NA
CCTACCAAGGAACTGC-5,NA
CCTACCAAGTCATGCT-5,NA
CCTACCAAGTTCGCGC-5,"TRB:CASSLTPGAKRETQYF;TRA:CIAPSAGGTSYGKLTF"
CCTACCACACATCCAA-5,"TRB:CAIQTARAFGYTF;TRA:CANPRGNTGKLIF"
CCTACCACATGCATGT-5,"TRA:CGADKDNYGQNFVF"
CCTACCAGTGCGAAAC-5,"TRB:CASSQDGGLDTEAFF;TRA:CAFSTGNQFYF"
CCTACCATCAGCGATT-5,"TRB:CASSVYSGMNTEAFF;TRA:CARAAGNKLTF;TRA:CAVSDRPFDKLIF"
CCTAGCTCAACTGCGC-5,"TRB:CAWTPGGRDSPLHF;TRA:CAAYARWGQNFVF"
CCTAGCTGTCTCGTTC-5,"TRB:CASFSRTDTQYF;TRA:CALSDPSYNQGGKLIF"
CCTAGCTGTGAGGGAG-5,NA
CCTAGCTTCTGGTGTA-5,"TRB:CASSQLTSGGLLEQFF"
CCTATTAAGAGGTAGA-5,"TRB:CASSLGSGGHNPSTDTQYF;TRA:CAVNLYDMRF"
CCTATTAAGCGTCTAT-5,"TRB:CASSLVATDTQYF;TRA:CAVNLQTNAGKSTF"
CCTATTAAGCGTTTAC-5,"TRB:CASSPELGQYNSPLHF"
CCTATTAAGGATTCGG-5,"TRB:CASSQDFPLTGGNSPLHF;TRA:CALSEAGYGGSQGNLIF"
CCTATTACACAACGCC-5,NA
CCTATTACAGCGATCC-5,"TRB:CASSQEWGGNTEAFF;TRA:CAENYGQNFVF;TRA:CGADKDNYGQNFVF"
CCTATTAGTTCCAACA-5,"TRB:CASRDSNQPQHF;TRB:CSATAGTTDTQYF;TRA:CALKSAETSGSRLTF;TRA:CALTPYRGGGSNYKLTF"
CCTATTATCATAACCG-5,"TRB:CASSFLAGGSTDTQYF;TRA:CAEVYNTDKLIF"
CCTATTATCCTAGTGA-5,"TRB:CASSISGLGRGRPNEQFF;TRA:CAALSGEYGNKLVF"
CCTCAGTAGAGTAATC-5,"TRB:CASSVRREQGNGYTF;TRA:CAASYYGGSQGNLIF"
CCTCAGTAGAGTCTGG-5,"TRB:CASSQGRVLAYNEQFF;TRB:CATSVDGNTIYF;TRA:CAGLRSGNTPLVF"
CCTCAGTGTAAGGGCT-5,NA
CCTCAGTGTCCTCCAT-5,NA
CCTCAGTGTGTGACCC-5,"TRB:CASSIGETQYF;TRB:CASSQSQGANQPQHF;TRA:CAASWDSSYKLIF;TRA:CALRNNNARLMF"
CCTCAGTTCATCGGAT-5,"TRB:CASSLTSGAGTKNIQYF"
CCTCAGTTCCCACTTG-5,NA
CCTCTGAAGGCCATAG-5,"TRB:CASSLTSGVHYEQYF;TRA:CAGTDNYGQNFVF"
CCTCTGACAAACGTGG-5,"TRB:CASSQAGTPISGANVLTF;TRA:CAMKRNSGNTPLVF"
CCTCTGACAGTACACT-5,NA
CCTCTGACAGTCAGCC-5,NA
CCTTACGAGATAGTCA-5,NA
CCTTACGAGCCCGAAA-5,"TRB:CASSEYEMGQYF;TRA:CAESIDDYKLSF"
CCTTACGAGCTCCTTC-5,"TRB:CASTRAGATNEKLFF;TRA:CILRDYKLSF"
CCTTACGAGTTTGCGT-5,"TRB:CASSYTSGGDNEQFF;TRA:CAVPLLAYNTDKLIF"
CCTTACGCAGGTCGTC-5,"TRB:CASRLNKWGAGELFF"
CCTTACGCAGGTTTCA-5,NA
CCTTACGGTCTAACGT-5,"TRB:CSTWGGETQYF;TRA:CAASHQAGTALIF"
CCTTACGGTGCAACTT-5,"TRB:CASSQLTSGGLLEQFF"
CCTTACGGTTGGGACA-5,"TRB:CASSRTREGGSPLHF;TRA:CAVRSNNDMRF"
CCTTACGGTTGTGGAG-5,"TRB:CATSDVTGVAYNEQFF;TRA:CAASLQGGKLIF"
CCTTACGTCACTTATC-5,NA
CCTTCCCAGATGTGTA-5,NA
CCTTCCCAGCAATATG-5,"TRB:CSVATHTGGSTAQHF;TRA:CAVDPAGGGADGLTF"
CCTTCCCGTAGCTGCC-5,"TRB:CASSPSNRDISYEQYF;TRA:CAASSTHQTGANNLFF"
CCTTCCCTCCTCCTAG-5,"TRB:CASSPTWGGYGYTF;TRA:CAMREGGGGGQNFVF;TRA:CAVSDNYNQGGKLIF"
CCTTCCCTCCTGCCAT-5,"TRB:CASSQEVMAGSEAFF;TRA:CAEVRDKLIF;TRA:CVVPWGPDLNSSASKIIF"
CCTTCGAAGAAGCCCA-5,NA
CCTTCGAAGGGTCTCC-5,"TRB:CASSWPGQGNTEAFF;TRA:CAVNLNRDDKIIF"
CCTTCGACAGCCAATT-5,NA
CCTTCGACATCGTCGG-5,"TRB:CASSSVYNSPLHF;TRA:CAASRPGAGSYQLTF"
CCTTCGAGTAAACACA-5,"TRB:CASNRRNKEGYGYTF;TRB:CASSQLTSGGLLEQFF;TRA:CAVSALGSTGGGNKLTF"
CCTTCGATCGAACGGA-5,"TRB:CASSPGLNNEQFF;TRA:CAVGGAGGTSYGKLTF"
CCTTCGATCGCCCTTA-5,NA
CCTTTCTAGGACTGGT-5,NA
CCTTTCTAGTCAAGGC-5,"TRB:CASSLRGTSGGETQYF;TRA:CALPPTGGFKTIF;TRA:CAVRDPSHFNKFYF"
CCTTTCTCAAAGGCGT-5,"TRB:CAISESGLAGGTTDTQYF;TRA:CAVNPNAGKSTF;TRA:CAVRTYSTLTF"
CCTTTCTGTAATCACC-5,"TRB:CASSPGSGGTEAFF;TRA:CALSRVNRDDKIIF"
CCTTTCTGTAGAAGGA-5,"TRB:CASSYTSGGDNEQFF;TRA:CAVPLLAYNTDKLIF"
CCTTTCTGTCTTGCGG-5,NA
CCTTTCTGTGCGAAAC-5,"TRB:CASSEYRDYGYTF;TRA:CAASREAGANNLFF;TRA:CAVNARNNARLMF"
CCTTTCTTCCCAGGTG-5,"TRB:CASSLPDTQYF;TRA:CEKWQFYF"
CCTTTCTTCCCATTTA-5,"TRB:CASSLDRGAGNTIYF;TRA:CAYRRFGQGGSEKLVF"
CCTTTCTTCCTCCTAG-5,NA
CGAACATAGATCCCGC-5,"TRB:CASSIAQGEQYF;TRA:CAAPESRLMF;TRA:CAVGAGNNRKLIW"
CGAACATAGCGTAGTG-5,"TRB:CASRDRGETQYF;TRA:CAVSDHFKGGGNKLTF"
CGAACATTCCAAACTG-5,"TRB:CASSLSGGALTDTQYF;TRA:CAYRSAWAGGTSYGKLTF"
CGAACATTCCCTCAGT-5,"TRB:CASSLLNQPQHF;TRB:CASSMRRTTGANVLTF;TRA:CALSAQISSGSARQLTF"
CGAACATTCGCTAGCG-5,NA
CGAATGTAGACAATAC-5,"TRB:CASSRDRDGYTF;TRA:CAVTEYGNKLVF"
CGAATGTAGAGGGATA-5,"TRB:CSVATHTGGSTAQHF"
CGAATGTAGGACTGGT-5,NA
CGAATGTCATTTCAGG-5,NA
CGAATGTGTGTGTGCC-5,"TRB:CASSLGSGGHNPSTDTQYF;TRA:CAVNLYDMRF"
CGAATGTGTTAAGATG-5,"TRB:CASSQLTSGGLLEQFF"
CGAATGTTCATCTGCC-5,"TRB:CASSHGLAGGRLTGELFF;TRA:CALKGLFGNEKLTF"
CGAATGTTCGGAAATA-5,"TRB:CASSLDDSYNSPLHF;TRA:CIVRVVDSARQLTF"
CGAATGTTCGGCGCTA-5,"TRB:CASSLGRVPSRNQPQHF;TRA:CAMKAYNNNDMRF"
CGACCTTAGTCGCCGT-5,"TRB:CASSLGSGGHNPSTDTQYF;TRA:CAVNLYDMRF"
CGACCTTCATTCACTT-5,"TRB:CASSLDRFGQPQHF"
CGACCTTGTAGTGAAT-5,"TRB:CATSHKDRDEAFF;TRA:CAVRDGNNFNKFYF"
CGACCTTTCAAACCAC-5,NA
CGACCTTTCCGAGCCA-5,"TRB:CSARGRSGADSLHEQFF;TRA:CATDLRGGSQGNLIF"
CGACCTTTCTCGATGA-5,NA
CGACTTCCAAAGGAAG-5,"TRB:CASSLSYSYEQYF"
CGACTTCCAATGTTGC-5,"TRB:CASSRTGVNTEAFF;TRA:CALSPPCYNAGNNRKLIW;TRA:CAVRKPGNEKLTF"
CGACTTCCACCACCAG-5,"TRB:CASSLGSGGHNPSTDTQYF;TRA:CAVNLYDMRF"
CGACTTCGTACAGCAG-5,"TRB:CASSPKSAVEGNTEAFF;TRA:CALFSGNTGKLIF"
CGACTTCGTCCGTTAA-5,"TRB:CASSFGGTSYEQYF;TRA:CAETGGNKLVF"
CGACTTCTCTTCGGTC-5,NA
CGAGAAGAGAATAGGG-5,"TRB:CASSPMTGITGELFF;TRA:CAVADGNKLVF"
CGAGAAGAGCACGCCT-5,NA
CGAGAAGAGCTAGTTC-5,"TRB:CASSYAGVGNSPLHF"
CGAGAAGGTGCTAGCC-5,"TRB:CAWSLGREQYF;TRA:CAEIFNDMRF"
CGAGAAGGTTGAGGTG-5,NA
CGAGCACAGAAGGCCT-5,NA
CGAGCACCAACACCTA-5,"TRB:CATSTEVNQETQYF;TRA:CALRGTNAGKSTF"
CGAGCACGTTACAGAA-5,"TRB:CASSLGAGGPQETQYF;TRA:CAVRVSGFQKLVF"
CGAGCCACACCTGGTG-5,"TRB:CASRSGNAHEQFF;TRA:CAASRANDYKLSF"
CGAGCCAGTGCACTTA-5,NA
CGAGCCATCTAACCGA-5,"TRB:CASGGQYNSPLHF;TRA:CVVSASGGSYIPTF"
CGATCGGAGAAGATTC-5,"TRB:CASSLSYSYEQYF;TRA:CAVRPQEQGAQKLVF"
CGATCGGAGGAATGGA-5,"TRB:CSAQDRYYGYTF;TRA:CAASPRKTSGSRLTF"
CGATCGGAGGGTTTCT-5,"TRB:CASSQLTSGGLLEQFF"
CGATCGGCAACGATCT-5,"TRB:CATSRELAGGHDQETQYF;TRA:CAVVSNFGNEKLTF"
CGATCGGCAATTCCTT-5,"TRB:CASSSNRVANYGYTF;TRA:CAASEYGGNQFYF;TRA:CVVNKREYGNKLVF"
CGATCGGGTGATGTGG-5,"TRB:CATSDWRSGHEQFF;TRA:CAVQMGDGANNLFF"
CGATCGGGTTCACGGC-5,"TRB:CSVIAGGPVYEQFF;TRA:CALGANSKLTF"
CGATCGGTCCGAGCCA-5,"TRB:CASSLGVGQGISPLHF;TRA:CAVRDMGDTGRRALTF"
CGATGGCAGAATTGTG-5,"TRB:CAWRLGTVGSYEQYF;TRA:CAESRDSGGYQKVTF;TRA:CAPHFSGGYNKLIF"
CGATGGCAGATCCCAT-5,NA
CGATGGCAGCGTGAAC-5,NA
CGATGGCCAACGCACC-5,NA
CGATGGCCACCGTTGG-5,"TRB:CASSLFQGPGINTEAFF;TRA:CILRVRLNAGNMLTF"
CGATGGCGTCAACATC-5,"TRB:CASSLSNRGHTEAFF;TRA:CAGDRGSTLGRLYF"
CGATGGCGTTGAGGTG-5,"TRB:CASSLRPPSGNTIYF;TRA:CAVRTRFNNDMRF"
CGATGTAAGCAGCGTA-5,NA
CGATGTAAGCGACGTA-5,"TRB:CASSEGAYTEAFF;TRA:CIVRVASNAGNMLTF"
CGATGTACAAGCCATT-5,"TRA:CAAPQGSARQLTF"
CGATGTACATACAGCT-5,"TRB:CASSLEPGPYEQYF;TRA:CALSEGAQKLVF"
CGATGTAGTACAGTGG-5,NA
CGATGTATCAGATAAG-5,NA
CGATGTATCTTCGGTC-5,"TRB:CASSVNTEAFF"
CGATTGAAGCCTATGT-5,"TRB:CASSQVGIWGGGAFSDEQFF;TRA:CAGPEMDGVESNYKLTF"
CGATTGAAGTGTACTC-5,"TRB:CASSSGTRSNIENTGELFF;TRB:CASTVRTATLGYTF;TRA:CAYRTLWYGGSQGNLIF"
CGATTGACATCGGAAG-5,"TRB:CASIPLRGINTEAFF;TRA:CAVQGNTNAGKSTF"
CGATTGATCAACGAAA-5,"TRB:CASSIAGGGVDTQYF;TRA:CAVEDRGQAGTALIF"
CGATTGATCCAAATGC-5,"TRB:CASSYIGTSSYNEQFF;TRA:CAVGRSGGYNKLIF"
CGATTGATCTGTTGAG-5,"TRB:CASSPFNEQFF;TRA:CGADKDNYGQNFVF"
CGCCAAGAGAGCCCAA-5,NA
CGCCAAGAGGAGCGTT-5,"TRB:CASSQDFPLTGGNSPLHF;TRA:CALSEAGYGGSQGNLIF"
CGCCAAGCAAAGGCGT-5,NA
CGCCAAGCACATCCAA-5,NA
CGCCAAGCACGTGAGA-5,"TRB:CASSETGLNTEAFF;TRA:CALSEVVGSYIPTF"
CGCCAAGTCACGCGGT-5,"TRB:CASSEFRSGNTEAFF;TRA:CAASFRRDDKIIF"
CGCCAAGTCGGCGCTA-5,"TRB:CASSQEVMAGSEAFF;TRA:CAEVRDKLIF;TRA:CVVPWGPDLNSSASKIIF"
CGCGGTAAGTCAAGCG-5,"TRB:CASSKTGMGSPLHF;TRA:CALRDSSASKIIF"
CGCGGTAGTGATAAGT-5,"TRB:CASSPGQDTYEQYF;TRA:CAMREDGFGNVLHC"
CGCGGTAGTTCTGAAC-5,"TRB:CASSQDFPLTGANTEAFF;TRA:CALSEAGYGGSQGNLIF"
CGCGTTTCAAATACAG-5,"TRB:CASSSLIGTSPEAFF;TRB:CATSDSNNPGQWNTEAFF;TRA:CAVNRDDMRF"
CGCGTTTCAATGACCT-5,NA
CGCGTTTCACAAGTAA-5,"TRB:CSARSRDSSYNEQFF;TRA:CALRVPGTASKLTF"
CGCGTTTCAGTCAGCC-5,NA
CGCGTTTCATCAGTCA-5,"TRB:CAATGGRDQPQHF"
CGCGTTTCATGTTCCC-5,NA
CGCGTTTGTTTGTGTG-5,NA
CGCGTTTTCCTCATTA-5,"TRB:CASSGRDNTEAFF;TRB:CASSLNTRGETQYF;TRA:CALSDSNTSYGKLTF;TRA:CAVIPNTGGFKTIF"
CGCTATCAGACAATAC-5,NA
CGCTATCAGGAGTTGC-5,"TRB:CASSSLIGTSPEAFF;TRB:CATSDSNNPGQWNTEAFF;TRA:CAVNRDDMRF"
CGCTATCAGGAGTTTA-5,"TRB:CSAWTGMTEAFF;TRA:CLVGEAGSARQLTF"
CGCTATCAGTTACCCA-5,"TRB:CASSQVGTGVRYEQYF"
CGCTATCGTCCCGACA-5,"TRB:CASSSGQGETDTQYF"
CGCTATCTCAGTACGT-5,"TRB:CAIRRTDRDYGYTF;TRB:CASTLDLYGYTF;TRA:CAASAFGNQFYF;TRA:CAVNWASGTYKYIF"
CGCTATCTCATCTGCC-5,"TRB:CASFGTAGNTIYF;TRA:CAASKGSGFQKLVF"
CGCTATCTCCACGTGG-5,"TRB:CASSQDFPLTGGNSPLHF;TRA:CALSEAGYGGSQGNLIF"
CGCTATCTCTACCTGC-5,"TRB:CASSLAIDRDGLEDTQYF;TRA:CALSVYNQGGKLIF"
CGCTGGAAGACAGACC-5,NA
CGCTGGAAGCAGGTCA-5,"TRB:CASSSDRNIQYF;TRA:CAGLFAGNMLTF"
CGCTGGACACTCGACG-5,"TRB:CASSQGFQGFSGNTIYF;TRA:CALGLGFGNVLHC"
CGCTGGACAGGCTGAA-5,"TRB:CASSEGSGGYYEQYF;TRA:CAVNSGTYKYIF"
CGCTGGACATGCATGT-5,"TRB:CASSLASVGLAGGADTQYF;TRA:CAVRDGNNAGNMLTF"
CGCTGGAGTCAAACTC-5,"TRB:CASSGQGVYEQYF;TRA:CAVDRGSTLGRLYF"
CGCTGGAGTGTAACGG-5,"TRB:CASSRAGQNTEAFF;TRB:CATSDLRANTEQFF;TRA:CAMRVRGGGADGLTF"
CGCTGGAGTTCGGGCT-5,"TRB:CASSVNTEAFF"
CGCTGGAGTTCTGAAC-5,NA
CGCTGGATCACAAACC-5,"TRB:CASSLGSGGHNPSTDTQYF;TRA:CAVNLYDMRF"
CGCTGGATCGAATCCA-5,NA
CGCTGGATCTGATTCT-5,"TRB:CSVGSRQTYEQYF;TRA:CVVSTAGANNLFF"
CGCTGGATCTTCGGTC-5,"TRB:CASSLWSSGGADEQFF;TRA:CAYRRYSNSGYALNF"
CGCTTCAAGTTAAGTG-5,"TRB:CASSFGRGNEAFF;TRA:CAVTPIYSGAGSYQLTF"
CGCTTCAGTCTACCTC-5,"TRB:CASSLVRLAGGFGTDTQYF;TRA:CALTAYSGAGSYQLTF"
CGCTTCAGTCTAGCGC-5,"TRB:CASARTGPTNYGYTF;TRA:CAGDPTQGGSEKLVF"
CGCTTCAGTCTCCCTA-5,"TRB:CASSRLNYGYTF;TRA:CAVTGVDSSYKLIF"
CGCTTCAGTGGTCCGT-5,"TRB:CSAPPRGGGLYEQYF;TRA:CAVTSGNYGQNFVF"
CGCTTCAGTTATCGGT-5,NA
CGCTTCATCCGTACAA-5,"TRB:CSATLDSSTNEKLFF;TRA:CAAVTSGTYKYIF"
CGCTTCATCGAATCCA-5,"TRB:CASSLVWGQNEQFF;TRA:CAVVPSGGYQKVTF"
CGCTTCATCTGGTGTA-5,"TRB:CASSLAYEQFF;TRA:CAGQKGDYKLSF"
CGGACACAGACCCACC-5,"TRB:CASSSLIGTSPEAFF;TRB:CATSDSNNPGQWNTEAFF;TRA:CAVNRDDMRF"
CGGACACAGTCATGCT-5,"TRB:CASSYSGYSTDTQYF;TRA:CAVDPSLYNTDKLIF"
CGGACACGTAAACCTC-5,NA
CGGACACGTTAAGATG-5,"TRB:CASSPFNEQFF;TRA:CGADKDNYGQNFVF"
CGGACACTCCGTTGTC-5,NA
CGGACACTCGCAGGCT-5,NA
CGGACACTCTCAAGTG-5,"TRB:CASSTKDSSNQPQHF;TRA:CGTAYNYGNNRLAF"
CGGACGTAGAATAGGG-5,"TRB:CASSYAGTRRGTDTQYF;TRB:CATSRDLAVNFNYGYTF;TRA:CAESGHNDYKLSF;TRA:CIGNSGNTPLVF"
CGGACGTCAAAGCAAT-5,"TRB:CASADRVNEKLFF;TRA:CAVGLSGSARQLTF"
CGGACGTCAATGCCAT-5,"TRB:CASSVATGADYGYTF;TRB:CSARVPQGKYGYTF;TRA:CALDEGSARQLTF"
CGGACGTCACACCGCA-5,NA
CGGACTGGTTCTCATT-5,"TRB:CASSSYVGQGGQETQYF;TRA:CAVNRDDMRF"
CGGAGCTAGAAAGTGG-5,NA
CGGAGCTAGTAATCCC-5,"TRB:CASSLVAGGGETQYF;TRA:CAVSPPGGGNKLTF"
CGGAGCTCACCATGTA-5,"TRB:CASSSDRDSNYGYTF;TRA:CVVRTSKGGQNFVF"
CGGAGCTGTGCGGTAA-5,"TRB:CASSRDTWTGSSTGELFF;TRA:CAVSDPNSGAGSYQLTF"
CGGAGCTGTTCGTCTC-5,NA
CGGAGTCAGCGCTTAT-5,NA
CGGAGTCAGTAGTGCG-5,NA
CGGAGTCCAAGTACCT-5,"TRB:CASSYSGGEGLSYEQYF;TRA:CAATSDSNYQLIW;TRA:CAVGAQGGATNKLIF"
CGGAGTCCACCAGCAC-5,NA
CGGAGTCTCAATAAGG-5,"TRB:CASSQDFPLTGGNSPLHF;TRA:CALSEAGYGGSQGNLIF"
CGGCTAGAGTGGTAGC-5,"TRB:CASSLGSGGHNPSTDTQYF;TRA:CAVNLYDMRF"
CGGCTAGCAAATACAG-5,"TRB:CSAEPGGNTIYF;TRA:CVVTDGGYNKLIF"
CGGCTAGCATTTGCTT-5,"TRB:CASGARQGSYNSPLHF;TRA:CAAKRSDTDKLIF"
CGGCTAGGTAACGACG-5,NA
CGGCTAGGTCGAGTTT-5,"TRB:CSARGGTGNISGYGYTF;TRA:CAAKTSGTYKYIF"
CGGCTAGTCCTACAGA-5,"TRB:CASRRTSSYGYTF;TRA:CAENSKAAGNKLTF"
CGGCTAGTCGGCCGAT-5,"TRB:CASSPRSGELFF;TRA:CARTDTGGFKTIF"
CGGCTAGTCTCTTGAT-5,NA
CGGGTCAAGTCGATAA-5,"TRB:CASSQDFPLTGGNSPLHF;TRA:CALSEAGYGGSQGNLIF"
CGGGTCACAGATAATG-5,"TRB:CASSQEGSGGEQFF;TRA:CAPEQGAQKLVF"
CGGGTCACATCCAACA-5,"TRB:CASRRDRVNTGELFF;TRA:CAMNLNTDKLIF"
CGGGTCACATTCGACA-5,"TRB:CASSQDRGFSYNEQFF;TRA:CSSSNTGKLIF"
CGGGTCAGTGGCAAAC-5,"TRB:CASSQVWGYDETQYF;TRA:CALGPNTGNQFYF"
CGGGTCATCAAGGCTT-5,"TRB:CASTLQGAGVHEQFF"
CGGGTCATCTAAGCCA-5,"TRB:CASSPSLRGRSGANVLTF;TRA:CAVSLMFSGGYNKLIF"
CGGGTCATCTTGAGAC-5,"TRB:CASSWIRGTQYF;TRA:CAGESSTDKLIF;TRA:CALSEPNYGGSQGNLIF"
CGGTTAACAATGTTGC-5,"TRB:CAWSVKPGTGRGLSYNSPLHF;TRA:CALSGRGYGQNFVF"
CGGTTAACACGAGGTA-5,"TRB:CASSLAGVVYEQYF;TRB:CASSQPGQYGYTF;TRA:CALSGTGNQFYF;TRA:CAVLNSGGYQKVTF"
CGGTTAAGTATGGTTC-5,"TRB:CASSIEFQVGTDTQYF;TRB:CSVDFLAGRQDTQYF;TRA:CAVSAIDTGGFKTIF"
CGGTTAATCATGCAAC-5,NA
CGGTTAATCCTCAACC-5,"TRB:CASSYSSGWNQPQHF;TRA:CAVAGTGANNLFF"
CGTAGCGAGGGAGTAA-5,"TRB:CASSLREGIKNIQYF;TRB:CASSLRRDYGYTF;TRA:CIVRARTF;TRA:CVVNLLDTTSGTYKYIF"
CGTAGCGGTAAGTGTA-5,NA
CGTAGCGTCTCGATGA-5,NA
CGTAGCGTCTGTACGA-5,"TRB:CASSLGSGGHNPSTDTQYF;TRA:CAVNLYDMRF"
CGTAGGCAGTGCTGCC-5,NA
CGTAGGCCAATAAGCA-5,NA
CGTAGGCCAGGGATTG-5,NA
CGTAGGCGTGTGCCTG-5,"TRB:CASSTGTHGGTDTQYF;TRA:CAATSLRNARLMF"
CGTAGGCTCTAGCACA-5,"TRB:CASSDYWAGTDTQYF;TRA:CAVNLDTGRRALTF;TRA:CVVRRGSQGNLIF"
CGTCACTAGCCCAGCT-5,"TRB:CAWSERRRRNHYGYTF;TRA:CATVYGFGNEKLTF"
CGTCACTGTCAGAAGC-5,"TRB:CASSLWSTEAFF;TRA:CAETGSSNQAGTALIF"
CGTCACTGTCTGATCA-5,"TRB:CASSQDAGNPEAFF;TRA:CAVKEVDSNYQLIW"
CGTCACTTCATGTAGC-5,"TRB:CASSVAYGWDTEAFF;TRA:CAIWNNAGGTSYGKLTF"
CGTCAGGAGAGCTGGT-5,"TRB:CASSMRFGGLATKNEQFF;TRA:CLVASFNKFYF"
CGTCAGGAGCGATATA-5,NA
CGTCAGGAGTACGCCC-5,"TRB:CAWKMSSYEQYF;TRA:CAASKASGGYQKVTF"
CGTCAGGAGTGCGTGA-5,NA
CGTCAGGGTCTCAACA-5,"TRB:CASSSPDSYQETQYF;TRA:CVVREGAAGNKLTF"
CGTCAGGTCAGCATGT-5,"TRB:CASGGTSGGAELDTQYF;TRB:CSVGTSGGSGETQYF;TRA:CVVNRAGGYQKVTF"
CGTCCATAGCGCCTTG-5,"TRB:CASRAGGGNQPQHF;TRA:CALLNTGTASKLTI"
CGTCCATAGGCAGGTT-5,"TRB:CASSSGVGGGTEAFF;TRA:CALDQSDSGYALNF"
CGTCCATGTAAAGGAG-5,"TRB:CASSQDFPLTGGNSPLHF;TRA:CALSEAGYGGSQGNLIF"
CGTCCATGTCCGAACC-5,"TRB:CASSIETTYGYTF;TRA:CAASIGGSQGNLIF"
CGTCTACAGTGCTGCC-5,"TRB:CATKLAIRDSPLHF"
CGTCTACCAGAGTGTG-5,"TRB:CASSYSGELFF;TRA:CAESSLKDAGNMLTF"
CGTCTACCATGTTGAC-5,NA
CGTCTACGTAAATGAC-5,"TRB:CASSLRQGSYEQYF;TRA:CAVAPFSGGSYIPTF"
CGTCTACGTATTAGCC-5,NA
CGTCTACTCAGCACAT-5,NA
CGTGAGCAGAAACGCC-5,NA
CGTGAGCAGCGCCTTG-5,"TRB:CASSLGSGGHNPSTDTQYF;TRA:CAVNLYDMRF"
CGTGAGCAGGCGATAC-5,"TRB:CASSPDREAFF;TRA:CAATHHARGADGLTF;TRA:CAVSKYNTDKLIF"
CGTGAGCCAATCGGTT-5,"TRA:CLVGGLMNRDDKIIF"
CGTGAGCCACATGGGA-5,"TRB:CSVATHTGGSTAQHF;TRA:CAVDPAGGGADGLTF"
CGTGAGCGTGTATGGG-5,"TRB:CAISDSPIKSSHNEQFF;TRB:CASSPARRQGGYGYTF;TRA:CGTEMPRDDKIIF"
CGTGTAAAGAATGTGT-5,"TRB:CATSDWRSGHEQFF;TRA:CAVQMGDGANNLFF"
CGTGTAAAGAGTAATC-5,NA
CGTGTAAAGCTCCTCT-5,"TRB:CASSLVAGGGETQYF;TRA:CAVSPPGGGNKLTF"
CGTGTAAAGTTTAGGA-5,NA
CGTGTAACACAGCGTC-5,"TRB:CASSLGSGGHNPSTDTQYF;TRA:CAVNLYDMRF"
CGTGTAAGTACGCTGC-5,NA
CGTGTAAGTTCAGGCC-5,NA
CGTGTCTAGAAGGTGA-5,"TRB:CASSLTSGVHYEQYF;TRA:CAGTDNYGQNFVF"
CGTGTCTAGGTGCACA-5,NA
CGTGTCTAGTCAATAG-5,"TRB:CASSVASRETKETQYF;TRA:CAMREGGAQKLVF"
CGTGTCTAGTCACGCC-5,"TRB:CASSPSNRDISYEQYF;TRA:CAASSTHQTGANNLFF"
CGTGTCTCACCAGGCT-5,"TRB:CASSLAGVLGQFFSTDTQYF;TRA:CAMREVFGNEKLTF"
CGTGTCTCATCCCATC-5,NA
CGTGTCTCATGTTGAC-5,"TRB:CASSPQPGEAEAFF;TRB:CSARKSSYNEQFF;TRA:CAASRSWGAAGNKLTF"
CGTGTCTGTCAATACC-5,"TRB:CASSIGDTQYF;TRA:CAMSKGGGGNKLTF"
CGTGTCTGTGCAACGA-5,NA
CGTGTCTTCACCACCT-5,"TRB:CASSWPGQGNTEAFF;TRA:CAVNLNRDDKIIF"
CGTTAGAAGCGATAGC-5,"TRB:CASSRTGYMNTEAFF;TRA:CALSDLKGDGGSEKLVF"
CGTTAGAAGGTGTTAA-5,"TRB:CASSLEQGKDSPLHF;TRA:CAVNRNRDDKIIF"
CGTTAGAAGTGAAGTT-5,"TRB:CASSWPGQGNTEAFF;TRA:CAVNLNRDDKIIF"
CGTTAGACACCGATAT-5,"TRB:CASSPQGSLHYGYTF;TRA:CALSAFYNQGGKLIF"
CGTTAGACAGACGCTC-5,"TRB:CASSELSTNYGYTF"
CGTTAGACATGTCGAT-5,"TRB:CSARRKGARADTQYF;TRA:CILKIVMGGGADGLTF"
CGTTAGAGTAGGCTGA-5,NA
CGTTAGAGTTCAGTAC-5,NA
CGTTAGATCCAAAGTC-5,"TRB:CSVDRGANTEAFF;TRA:CAVNGVMNYGGSQGNLIF"
CGTTAGATCCACGTGG-5,"TRB:CASKRSPGQGGNQPQHF;TRA:CAVRDWNQGGKLIF"
CGTTAGATCCGCTGTT-5,"TRB:CASSLGGGAGDTQYF;TRA:CAVPQAGTALIF"
CGTTAGATCCGTAGTA-5,"TRB:CASSPFNEQFF;TRA:CGADKDNYGQNFVF"
CGTTAGATCTGTCCGT-5,"TRB:CASRGLGLMQETQYF;TRA:CAMRASYSGGGADGLTF"
CGTTAGATCTTTAGGG-5,NA
CGTTCTGAGAAGGACA-5,"TRB:CASSLGGGAGDTQYF;TRA:CAVPQAGTALIF"
CGTTCTGAGCCCAGCT-5,"TRB:CASSLSLPGTNYGYTF;TRA:CIVGGYSTLTF"
CGTTCTGAGTCATCCA-5,"TRA:CAQSMDSNYQLIW"
CGTTCTGAGTGTGAAT-5,"TRB:CATKKNPVDTEAFF"
CGTTCTGCAACCGCCA-5,"TRB:CASSVASRETKETQYF;TRA:CAMREGGAQKLVF"
CGTTCTGCATCTCGCT-5,"TRB:CASRQVEMLETQYF;TRB:CASSYTGDYGYTF;TRA:CAASMANRDDKIIF;TRA:CALSEAQGGGNKLTF"
CGTTCTGCATGGGACA-5,"TRB:CSARGGQTNTEAFF;TRA:CAARAPGKLIF"
CGTTCTGGTTATCGGT-5,"TRB:CASSWTPNDNSPLHF;TRA:CAVINSNYQLIW"
CGTTCTGTCGCGTTTC-5,"TRB:CASSQDGGGLYNEQFF;TRA:CALSGELQTSGSRLTF"
CGTTGGGAGCCGCCTA-5,"TRA:CALSESEGYSTLTF"
CGTTGGGTCAGAGGTG-5,NA
CTAACTTAGATGGCGT-5,"TRB:CASSQDSVYEQYF"
CTAACTTGTACATGTC-5,NA
CTAACTTGTCTTCAAG-5,NA
CTAACTTTCACATAGC-5,NA
CTAACTTTCTTGTACT-5,NA
CTAACTTTCTTTACGT-5,NA
CTAAGACAGAGGTACC-5,"TRB:CASRSHRDYGYTF;TRA:CARKAYQFYF"
CTAAGACCAACCGCCA-5,NA
CTAAGACCACCACGTG-5,"TRB:CASSLGSGGHNPSTDTQYF;TRA:CAVNLYDMRF"
CTAAGACCAGGTGCCT-5,NA
CTAAGACCATCACGAT-5,"TRB:CASSHGLTYEQYF;TRA:CAASIGVNGGSQGNLIF"
CTAAGACCATGGGAAC-5,"TRB:CASSRHTGELFF;TRB:CSASRGGGRGYTF;TRA:CAERAYSGGSNYKLTF"
CTAAGACGTCGCTTTC-5,NA
CTAAGACGTGCGATAG-5,"TRB:CASSLGMTQYF"
CTAAGACTCTAACTTC-5,"TRB:CSVEDLRDTPSYEQYF;TRA:CALGGYSGAGSYQLTF"
CTAATGGAGAACAATC-5,"TRB:CASSSPHRGPDEQFF;TRA:CAEKVTEDTDKLIF"
CTAATGGAGCACGCCT-5,"TRB:CSVEGGSGLASRIF;TRA:CAMSATPGGYQKVTF"
CTAATGGAGGCCCGTT-5,"TRB:CASSVERYNTEAFF"
CTAATGGCATGGAATA-5,"TRB:CASSYSGGAQPQHF;TRA:CAASGGLSNQGGKLIF;TRA:CVVNMEYGNKLVF"
CTAATGGCATTCACTT-5,"TRB:CASSPSTDTQYF;TRA:CAVNNDQAGTALIF"
CTAATGGGTCTTTCAT-5,"TRB:CASSPEHIMSGNTIYF;TRA:CALTSGGSYIPTF"
CTAATGGGTGGTTTCA-5,"TRB:CSAEGLAVSYEQYF;TRA:CVVKDGIGGYQKVTF"
CTAATGGTCAAGCCTA-5,"TRB:CASSLGSGGHNPSTDTQYF;TRA:CAVNLYDMRF"
CTAATGGTCATTGCGA-5,"TRB:CASSSLQGGNTIYF;TRA:CALSKEAGRRALTF"
CTAATGGTCCACGACG-5,"TRB:CASSLGSGGHNPSTDTQYF;TRA:CAVNLYDMRF"
CTAATGGTCCTGCCAT-5,"TRB:CASSLAGIGPQETQYF;TRA:CALKAGSYQLTF"
CTAATGGTCTTACCTA-5,"TRB:CASSLAEGYGYTF;TRB:CSAREGGNTIYF;TRA:CAVKGGSYIPTF"
CTACACCAGCAGACTG-5,"TRB:CASSETSEGDYGYTF;TRB:CASTSGLAGGKETQYF;TRA:CALLHFNKFYF;TRA:CAVPGGGADGLTF"
CTACACCAGGCCCGTT-5,"TRB:CAWWFPGGYAEAFF;TRA:CATDAGIYSGAGSYQLTF"
CTACACCAGTTGCAGG-5,"TRB:CASSLTGDEQYF;TRA:CAAKDSNNNDMRF"
CTACACCCAGACGCTC-5,"TRB:CASSLHRGSNQPQHF;TRA:CIVRESYNTDKLIF"
CTACACCTCGATAGAA-5,"TRB:CASSLGSGGHNPSTDTQYF;TRA:CAVNLYDMRF"
CTACACCTCTTGCAAG-5,"TRB:CASSLTFQPQHF;TRA:CIVREGGSQGNLIF"
CTACACCTCTTGTATC-5,"TRB:CAISRGPGDSPLHF;TRA:CAENTGAAGNKLTF"
CTACATTAGAATCTCC-5,"TRB:CASSLEQGFNSPLHF;TRA:CAVNHPDTGRRALTF"
CTACATTAGATACACA-5,NA
CTACATTAGGCACATG-5,"TRB:CASTVQGRSGDNSPLHF;TRA:CAVSDKPSRGKLIF"
CTACATTAGTAGGCCA-5,"TRB:CASSADPGQGTDTQYF"
CTACATTAGTTGCAGG-5,"TRB:CASRKTGRRNYGYTF;TRA:CILSRNAGNMLTF"
CTACATTGTCCGACGT-5,"TRB:CSVALVGKQETQYF;TRA:CAVRQGNNNARLMF"
CTACATTGTCTCCATC-5,"TRB:CASRSPPPGHLHYEQYF;TRA:CAVNTGANSKLTF;TRA:CAYPQAGTALIF"
CTACATTTCGCCTGTT-5,NA
CTACATTTCTAGCACA-5,"TRB:CASSKGAQPQHF;TRA:CALNRGGNKLVF;TRA:CAVRYSGGGADGLTF"
CTACCCATCAGGATCT-5,"TRB:CASSLERGLNQPQHF;TRA:CAASPRGDKIIF"
CTACGTCAGAGATGAG-5,"TRB:CASNQMGTDSYEQYF;TRA:CAATMVGFQKLVF"
CTACGTCGTAGAAGGA-5,"TRB:CASSLSGGGGQPQHF;TRA:CALAVTDSWGKFQF"
CTACGTCGTTCGGCAC-5,"TRB:CASRLTGTDTQYF;TRA:CAVCPNWAGNQFYF"
CTACGTCGTTGGTAAA-5,"TRB:CASSSRGTGTYELDF;TRA:CAVVKAGTALIF"
CTACGTCTCACCTTAT-5,"TRB:CASSPLAGGGTDTQYF"
CTAGAGTAGATCTGAA-5,NA
CTAGAGTCAGGATTGG-5,"TRB:CASSDYWAGTDTQYF;TRA:CAVNLDTGRRALTF;TRA:CVVRRGSQGNLIF"
CTAGAGTGTAGAGGAA-5,"TRB:CASSQDFPLTGGNSPLHF;TRA:CALSEAGYGGSQGNLIF"
CTAGAGTGTCTCTTAT-5,"TRB:CASIQNSGWGAGELFF;TRB:CASSLQGENSPLHF;TRA:CAEKDNARLMF;TRA:CAVSQTSSASKIIF"
CTAGAGTTCAGCAACT-5,"TRB:CASSPGTAHSPLHF;TRA:CAVRWGSARQLTF"
CTAGCCTAGAAGGTTT-5,NA
CTAGCCTAGTAGCGGT-5,NA
CTAGCCTGTGCCTTGG-5,"TRB:CASSQDGGGLYNEQFF"
CTAGCCTGTTGACGTT-5,"TRB:CAWVAGNEQFF;TRA:CAASHRDDKIIF;TRA:CVVNPHASGGSYIPTF"
CTAGCCTTCCCAAGTA-5,"TRB:CASSPSGGTYEQYF"
CTAGTGAAGAAGGTGA-5,"TRB:CASSPGTLGEGYGYTF;TRB:CSAGRGIETQYF;TRA:CAFHSNDYKLSF"
CTAGTGAAGTTATCGC-5,"TRB:CASSLGLGQGSEKLFF;TRA:CIVRVALGGGANFGNEKLTF"
CTAGTGACAGTCGTGC-5,NA
CTAGTGAGTAGCTAAA-5,NA
CTAGTGATCAAGGCTT-5,"TRB:CASSLGSGGHNPSTDTQYF;TRA:CAVNLYDMRF"
CTAGTGATCCTTGCCA-5,"TRB:CASRGLGLMQETQYF;TRA:CAMRASYSGGGADGLTF"
CTAGTGATCTTGTATC-5,NA
CTCACACAGACTGGGT-5,"TRB:CASGDRGTTGELFF;TRA:CAVRDPGGTSYGKLTF;TRA:CLVAPDNYGQNFVF"
CTCACACAGGAGTAGA-5,NA
CTCACACCAATTGCTG-5,"TRB:CATSMTRNTEAFF;TRA:CAVRGYGGSQGNLIF"
CTCACACCATTTGCCC-5,NA
CTCACACTCCTATGTT-5,"TRB:CAQTDNYGYTF;TRB:CRLWGARGNTIYF;TRA:CALSPRNTPLVF"
CTCAGAAAGGGAAACA-5,"TRB:CASSLVTGGTDTQYF;TRA:CAARPNPDKLIF"
CTCAGAATCCGAACGC-5,"TRA:CAALPFSGGYNKLIF"
CTCATTACAGAGCCAA-5,"TRB:CAIQTARAFGYTF;TRA:CANPRGNTGKLIF"
CTCATTACATCCTAGA-5,"TRB:CASSYTSGGDNEQFF"
CTCATTAGTTCGCGAC-5,"TRB:CASSLSGGGGQPQHF;TRA:CALAVTDSWGKFQF"
CTCATTATCACGAAGG-5,"TRB:CASRRDRGNSNQPQHF;TRA:CALSERTNAGKSTF"
CTCATTATCATGCATG-5,NA
CTCCTAGCAGATGGCA-5,"TRB:CASSQDFPLTGANTEAFF;TRA:CALSEAGYGGSQGNLIF"
CTCCTAGCATCATCCC-5,"TRB:CASSLGLSGTEAFF;TRA:CAVSARSGSARQLTF"
CTCCTAGCATGCAATC-5,"TRA:CAVNLYDMRF"
CTCCTAGTCCTACAGA-5,"TRB:CASSQDFPLTGGNSPLHF;TRA:CALSEAGYGGSQGNLIF"
CTCGAAACAGACAAAT-5,"TRB:CASSSGARRLFYNSPLHF"
CTCGAAACATGTAGTC-5,NA
CTCGAAAGTCAAAGCG-5,"TRB:CASSHDLNSPLHF;TRB:CSARQGTDTQYF;TRA:CAASKRYSSASKIIF;TRA:CAVRKTDKLIF"
CTCGAAAGTCTCCATC-5,NA
CTCGAAATCGGTGTTA-5,"TRB:CASSEWDSKETQYF;TRA:CIVRVARDAGNMLTF"
CTCGAAATCTGCAAGT-5,"TRB:CASSLGSGGHNPSTDTQYF;TRA:CAVNLYDMRF"
CTCGAGGAGGGTGTTG-5,"TRB:CASSLGSGGHNPSTDTQYF;TRA:CAVNLYDMRF"
CTCGAGGCAATCTGCA-5,"TRB:CASSLWSSGGADEQFF;TRA:CAYRRYSNSGYALNF"
CTCGAGGCACGGTAAG-5,"TRB:CASSVNTEAFF"
CTCGAGGGTCATTAGC-5,"TRB:CSAPDRAGGNTIYF;TRA:CALGAGNMLTF"
CTCGAGGTCAACCAAC-5,"TRB:CASSMRFGGLATKNEQFF;TRA:CLVASFNKFYF"
CTCGAGGTCACCTCGT-5,"TRB:CASSLGQGHNQPQHF;TRB:CATSRAPSEADTQYF;TRA:CILRALTSSNDYKLSF"
CTCGGAGAGTCGCCGT-5,NA
CTCGGAGCAACAACCT-5,"TRB:CASSYSSFGLAIEQFF;TRA:CAYRSAMALNRDDKIIF"
CTCGGAGCACAGACAG-5,"TRB:CASSPFNEQFF;TRA:CGADKDNYGQNFVF"
CTCGGAGTCGCAAGCC-5,NA
CTCGGAGTCGGTTAAC-5,"TRB:CASSLASNQPQHF;TRA:CAVSSLGNTGTASKLTF"
CTCGGGAAGAATTGTG-5,"TRB:CASSTRRVGGTEAFF;TRA:CAYRRGGSEKLVF"
CTCGGGAGTCAGAATA-5,"TRB:CASSGLAGERETQYF;TRA:CAASPWDRKLIW"
CTCGGGATCTGCTTGC-5,"TRB:CASSQEGGRSEKLFF;TRA:CAYKLDNFGNEKLTF"
CTCGTACAGACAGGCT-5,"TRB:CASSLSGSDYGYTF;TRA:CAVGDRGSTLGRLYF"
CTCGTACAGCGTGAAC-5,"TRB:CASSLGSGGHNPSTDTQYF;TRA:CAVNLYDMRF"
CTCGTACAGTAATCCC-5,"TRB:CASSQDGGLNTEAFF"
CTCGTACCACCGGAAA-5,"TRB:CAKNQGSGANVLTF;TRB:CASSLTRGNTEAFF;TRB:CASSQVGLGEAFF;TRA:CAVDIGARLMF"
CTCGTACCATCCTAGA-5,NA
CTCGTACGTAAGCACG-5,"TRB:CASSLPGPYNEQFF;TRA:CALIKQGGSEKLVF"
CTCGTACGTACCGAGA-5,"TRB:CASSYTSGGDNEQFF"
CTCGTACGTAGCTTGT-5,NA
CTCGTACGTCCGAAGA-5,"TRB:CASSTVVGYQPQHF;TRA:CIVSGGTGGSQGNLIF"
CTCGTACGTCTCGTTC-5,"TRB:CASSSRTYEQYF;TRA:CAGPLVAGSARQLTF"
CTCGTACGTCTGGAGA-5,"TRB:CASSIDRSSYEQYF;TRA:CAGHETGTASKLTF"
CTCGTACGTTTACTCT-5,NA
CTCGTCAAGTACGATA-5,"TRB:CASRKDFMNTEAFF"
CTCGTCACAAGAGGCT-5,"TRB:CASSLEQPTNEQFF;TRB:CASSLWPDTYYEQYF;TRA:CIVRVALTISNFGNEKLTF"
CTCGTCAGTTCCATGA-5,"TRA:CAVPLLAYNTDKLIF"
CTCGTCATCGCGTAGC-5,NA
CTCGTCATCTTGAGAC-5,"TRB:CASRDRAVAFAGELFF;TRB:CASSGGGLGNTEAFF;TRA:CAMIMGGLDKIIF;TRA:CAVESSNNNARLMF"
CTCTAATAGAAACCAT-5,NA
CTCTAATAGGACAGCT-5,"TRB:CASSQDGGSAGYGYTF;TRA:CALRGNDMRF"
CTCTAATCAATCACAC-5,"TRB:CASSQVPASFNYGYTF;TRA:CAGQAPINTDKLIF"
CTCTAATCATCGGAAG-5,"TRB:CASSWTSGVFYEQYF;TRA:CAGADNYGQNFVF"
CTCTAATGTCACCCAG-5,"TRB:CASSPRWQETQYF;TRA:CAVAISGSARQLTF"
CTCTAATTCACATGCA-5,"TRB:CASSVSTPLGGLAGGLSANEQFF;TRA:CVVKAPRNARLMF"
CTCTAATTCCGATATG-5,NA
CTCTACGAGCTGATAA-5,NA
CTCTACGCATATGAGA-5,"TRB:CASSQLTSGGLLEQFF"
CTCTACGTCCCAACGG-5,NA
CTCTACGTCGAATCCA-5,NA
CTCTACGTCGGTCTAA-5,"TRB:CASSQDTGWGTEAFF;TRA:CATDSLGYGNKLVF"
CTCTACGTCGTACCGG-5,"TRB:CASSVEYYGYTF;TRA:CALASSGGSYIPTF"
[truncated: 6,007 more rows]

## Sheet: V01_clonotypes
cellbarcode,"clonotype"
[truncated: 9,816 more rows]

## Sheet: V02_clonotypes
cellbarcode,"clonotype"
[truncated: 20,022 more rows]

## Sheet: V04_clonotypes
cellbarcode,"clonotype"
[truncated: 13,266 more rows]
