# Supplementary material for: Impact of memory T cells on SARS-CoV-2 vaccine response in hematopoietic stem cell transplant
Source: PLoS One. 2025 Apr 28;20(4):e0320744. doi: 10.1371/journal.pone.0320744 (PMC12036906; doi:10.1371/journal.pone.0320744)
Supplement: S6 Table — (XLSX) [file pone.0320744.s009.xlsx]

## Sheet: Sheet1
Patient Code	Transplant Type	Vaccine Brand Primary Series	Prevaccination Ab	Post dose 1 Ab	Post dose 2 Ab	Post dose 3 Ab	Post Booster Ab	Spike Specific T Cell Assay (Pre and Post Dose 2 for all)	CYTOF	Immunodefic. Flow	T & B Cell scRNA-seq
P1	Allogenic	Pfizer	Yes	No	Yes	Yes	Yes	No	No	Yes	No
P2	Allogenic	Moderna	Yes	Yes	Yes	Yes	No	Yes	Yes	Yes	No
P3	Allogenic	Pfizer	Yes	Yes	Yes	Yes	No	Yes	No	Yes	No
P4	Allogenic	Pfizer	Yes	Yes	Yes	No	No	Yes	Yes	Yes	No
P5	Autologous	Pfizer	Yes	Yes	Yes	Yes	Yes	Yes	Yes	Yes	No
P6	Allogenic	Pfizer	Yes	Yes	Yes	Yes	No	No	No	Yes	No
P7	Allogenic	Pfizer	Yes	Yes	Yes	Yes	No	Yes	No	Yes	Yes
P8	Allogenic	Pfizer	Yes	Yes	Yes	Yes	No	No	No	Yes	No
P9	Allogenic	Pfizer	No	Yes	Yes	Yes	Yes	No	No	Yes	No
P10	Allogenic	Pfizer	Yes	No	Yes	Yes	No	No	No	Yes	No
P11	Autologous	Pfizer	Yes	Yes	No	No	Yes	No	No	Yes	No
P12	Allogenic	Pfizer	Yes	Yes	Yes	No	No	No	No	Yes	No
P13	Allogenic	Pfizer	Yes	Yes	Yes	No	No	Yes	Yes	Yes	No
P14	Allogenic	Pfizer	Yes	Yes	Yes	Yes	No	No	No	Yes	No
P15	Allogenic	Unknown	Yes	Yes	No	No	No	No	No	Yes	No
P16	Allogenic	Pfizer	Yes	No	Yes	Yes	No	No	No	Yes	No
P17	Autologous	Pfizer	Yes	Yes	Yes	Yes	Yes	Yes	Yes	Yes	No
P18	Allogenic	Pfizer	Yes	Yes	Yes	Yes	Yes	No	No	Yes	No
P19	Allogenic	Pfizer	Yes	No	Yes	Yes	Yes	Yes	No	Yes	Yes
P20	Autologous	Pfizer	Yes	No	Yes	Yes	No	Yes	No	Yes	No
P21	Allogenic	Moderna	Yes	Yes	Yes	No	No	No	No	Yes	No
P22	Allogenic	Pfizer	Yes	Yes	Yes	Yes	Yes	Yes	No	Yes	No
P23	Allogenic	Moderna	Yes	Yes	Yes	Yes	Yes	Yes	Yes	Yes	No
P24	Allogenic	Pfizer	Yes	No	Yes	Yes	No	No	No	Yes	No
P25	Allogenic	Pfizer	Yes	Yes	Yes	No	No	Yes	Yes	Yes	No
P26	Allogenic	Pfizer	Yes	Yes	Yes	Yes	Yes	Yes	Yes	Yes	No
P27	Allogenic	Moderna	Yes	Yes	Yes	Yes	Yes	Yes	No	Yes	Yes
P28	Allogenic	Pfizer	Yes	Yes	Yes	No	No	Yes	Yes	Yes	Yes
P29	Allogenic	Pfizer	Yes	Yes	No	No	No	No	No	Yes	No
P30	Allogenic	Moderna	Yes	Yes	No	Yes	No	No	No	Yes	No
P31	Autologous	Moderna	Yes	Yes	Yes	Yes	Yes	Yes	No	Yes	No
P32	Allogenic	Pfizer	Yes	Yes	Yes	No	No	No	No	Yes	No
P33	Allogenic	Pfizer	Yes	Yes	Yes	Yes	No	No	No	Yes	No
P34	Allogenic	Pfizer	Yes	Yes	Yes	Yes	Yes	Yes	Yes	Yes	No
P35	Allogenic	Moderna	Yes	Yes	Yes	Yes	No	Yes	No	Yes	No
P36	Allogenic	Moderna	Yes	Yes	Yes	No	No	Yes	No	Yes	No
P37	Allogenic	Pfizer	Yes	Yes	No	No	No	No	No	Yes	No
P38	Allogenic	Moderna	Yes	Yes	Yes	Yes	No	No	No	Yes	No
P39	Allogenic	Pfizer	No	No	Yes	Yes	No	No	No	Yes	No
P40	Allogenic	Pfizer	Yes	Yes	No	Yes	No	No	No	Yes	No
P41	Allogenic	Moderna	Yes	Yes	Yes	Yes	No	No	No	Yes	No
P42	Allogenic	Pfizer	Yes	No	Yes	Yes	No	No	No	Yes	No
Yes = Was Measured
No= Wasn't Measured
